# Supplementary material for: Transient inhibition of type I interferon enhances CD8+ T cell stemness and vaccine protection
Source: J Exp Med. 2025 Mar 10;222(5):e20241148. doi: 10.1084/jem.20241148 (PMC11893171; doi:10.1084/jem.20241148)
Supplement: Table S1 — shows identification of TPEX and TSCM signatures. [file jem_20241148_tables1.xlsx]

## Sheet: DEGs_vRest_ebayeswTreat
common_all (129)	D8C8_D14c0 (190)	DD8c2_AD8c2 (93)	unique_LCMV_A.Block.D8.2_vs_R (358)	unique_LCMV_A.Block.D14.0_vs_R (772)	unique_LCMV_A.D8.8_vs_R (128)	unique_LCMV_D.D8.2_vs_R (96)															Acute.Blk.D14.c0_vs_Rest	Acute.Blk.D8.c2_vs_Rest	Acute.D8.c8_vs_Rest	Chronic.D8.c2_vs_Rest
Tcf7	Ctla2a	Ccdc148	Pdcd1	Rasgef1b	Gzmm	Bbc3															Scml4	Slamf6	Rpl12	Tcf7
Slamf6	Arl4c	Ddit4	Ifi27l2a	Macf1	Rps11	Snhg4															Sidt1	Adk	Ifngas1	Slamf6
Id3	Rack1	Aicda	4930593A02Rik	Prkcq	Cotl1	Cirbp															Rps27	Inpp4b	Ctla2a	Id3
Tnfsf8	Eef1a1	Gldc	Oas3	Akap13	Ctla2b	Rps17															Rpl12	Id3	Tcf7	Tnfsf8
Il7r	Slc9a9	Ctla4	Rnf19a	Itga4	Naca	Qrfp															Zbtb20	Plxdc2	Rpl18	Plxdc2
Aff3	Skap1	Phlpp1	Ifit3	Esyt2	Vasp	Cpt1a															BE692007	Sell	Gzmm	Il7r
Asap1	Foxp1	Pkp4	Csgalnact1	Arhgef18	Tmsb10	Gm45716															Slamf6	Tcf7	Rps7	Aff3
Rgs10	Rpl13a	Tbc1d4	Cxcl10	Fryl	Klrk1	Rpl41															Id3	Rgs10	Sell	Asap1
Ccnd3	Mbnl1	Sox5	Rsad2	Dock2	Peak1	Abca1															Rps21	Asap1	Rpl17	Rgs10
Sell	Rpl19	Tnip3	Kdm2b	Fam172a	Nedd4l	Gstt2															Rps28	Aff3	Rps13	Ccnd3
Actn1	Fau	H2-Oa	Eif2ak2	Ripor2	Lpp	Popdc2															Ccnd3	Aicda	Rpl29	Adk
Scml4	Rapgef6	Gm17745	Ifit1	Cab39l	Galnt10	Ptpn11															AC149090.1	Ar	Rps27	Sell
Gm8369	Rpl21	Tnfrsf4	Tnfaip3	Gas7	Uqcrh	Mfhas1															Maml2	Crppa	Rps16	Actn1
Bach2	Hcst	Wdr12	Gch1	Gm26740	Cd52	A430093F15Rik															Smyd3	Tnfrsf4	Arl4c	2310001H17Rik
A630014C17Rik	Tpt1	Batf	Isg15	Xist	Cd7	Rps2															Slc9a9	Gm20275	Rpl30	Inpp4b
Gas5	Slc14a1	Prickle1	Trim30a	Ets1	Ccr2	Mpc1															Mbnl1	Tbc1d4	Rps10	Scml4
Ccr7	Rpl27	Rilpl2	Parp9	Zcchc7	2001-09-01	Mcrip1															Skap1	Tnfsf8	Evl	Ccdc148
Crtam	Rps23	Il1rl1	Dhx58	Atp1b3	Gem	Irf5															Tcf7	Cables1	Rack1	Gm8369
Tnfrsf25	Rpl5	1110038B12Rik	Nfkbia	Epha3	Gm20069	Kcnmb4															Rps16	Hif1a	Aff3	Rps26
Rpl15	Btbd11	Nbdy	Herc6	Apbb1ip	Lcn4	Srek1															Samd3	Pecam1	Eef1a1	Emb
Pecam1	Rps4x	Prelid2	Bst2	Ddx5	Epsti1	Emc10															Dgka	Phlpp1	Rpl18a	Bach2
Tnfrsf26	Tanc1	Mxd4	Trafd1	Gramd3	Cnn2	Slc2a9															Sntb1	Scml4	Rps28	Tox
Thada	Hsd11b1	Hscb	Lrrk2	Sh3kbp1	1700025G04Rik	Eci2															Sell	Bach2	Rflnb	A630014C17Rik
Rpl11	Malat1	Plcl1	Parp14	Akt3	Ccr5	Maml3															Arhgap15	Dleu2	Samd3	Ddit4
Rps27a	Gm2682	Faah	Rtp4	Stk38	Lat	Gnpda2															Ablim1	Gas5	Fgf13	Aicda
Rps12	Ly6c2	Zbtb32	Isg20	Vps13b	A430088P11Rik	Armc3															Nsg2	Odc1	Slc9a9	Gas5
Rpl32	Rpl23a	Sdhaf1	A930037H05Rik	Srsf7	Klrd1	Bri3bp															Aff3	2310001H17Rik	Id3	Ccr7
Rpl27a	Rps15	Cd9	Junb	Nedd9	Rsu1	Mob2															Inpp4b	Bace2	Rpl34	St6galnac3
Rps28	Bcl11b	8030451A03Rik	Irf7	Camk1d	Gstp3	Agl															Arhgef3	Tox	Skap1	Gldc
Rpl37	Gimap6	Mrps6	Cmpk2	Olfr60	Psme1	Usp40															Elmo1	Ikzf2	Ltb	Ctla4
Nsg2	Eomes	Nmrk1	Casp4	Eif4a2	Nop53	Bnip3l															Ifngas1	Pdcd1	Rps9	Crtam
Pou6f1	Clec2d	Siah2	Gbp6	Stk10	Eif4ebp2	Slc25a20															Thada	Emb	Foxp1	Tnfrsf25
Myb	Rps6	Btg2	Hdac9	Fto	Klf7	Tsc22d3			Commpn												Bcl2	Ctla4	Rpl13a	Rpl15
Rplp1	Maml2	Ppp2r3a	Sipa1l1	Klf2	Lax1	Hilpda			Tscm												Il7r	Sesn3	Rps15a	Ccr6
Kdm5b	Gimap4	Tshz2	Irak2	Nfatc3	Bola2	Rcl1			Tpex												Rps24	Siah2	Rps11	Phlpp1
Ifngas1	Ptpn18	Bcl2l11	Plscr1	Trip12	Cln3	Usp6nl															Tox	Tmem163	Rpl23	Pkp4
Tcf12	Lck	4933406I18Rik	Xaf1	Cd247	1810058I24Rik	Igf2bp3															Asap1	Ifi27l2a	Rps24	Tbc1d4
Rps18	Rpl38	Ypel2	Dtx3l	Rps6ka3	Scp2	1810062O18Rik															Rasgef1b	4930593A02Rik	Rpl37a	Zfas1
Tcp11l2	Ctsw	Slc43a2	Phf11c	Gpcpd1	Arhgdib	Dctn2															Trav14-1	Nsg2	Rps14	Sox5
Grcc10	Gm43647	Mrpl24	P2ry10	Dock10	Gm20324	Nebl															Fgf13	Oas3	Mbnl1	Pecam1
Cd27	Rnf167	Cd200	Icos	Celf2	Cap1	Ebf1															Rps7	Batf	Rpl9	Tnip3
Rpl23	Ptprc	Cables1	Ifit3b	Pcca	Lamtor2	Shkbp1															Macf1	Zeb1	Rps3	H2-Oa
Ighm	Ms4a4b	Fam162a	Lag3	Airn	Rpl7a	Abhd8															Rps29	H2afz	Rpl32	Gm17745
Rps10	Stk17b	Snhg1	Pml	Dennd4c	Atp6v1f	Ufc1															Rps14	Arsb	Rpl19	Tnfrsf26
Rps20	Cd8b1	Klhl24	Socs3	Exoc4	Tln1	Dap3															Arl4c	Dapl1	Lgals3	Lmnb1
Rpl39	Themis	Ccdc28b	Ern1	Clybl	Mettl23	Neu1															Trim12a	Hmgb2	Cotl1	Bcl2
Rpl22	Pde7a	Ctsz	Gm46519	Rbm39	Rac2	Kdm3a															Rpl21	Ccr7	Rpl39	Thada
Pik3ip1	Smyd1	Bace2	Rnf114	Zc3h6	Suclg1	Prdx3															Prkcq	Dpp4	Fau	Rpl11
Msi2	Trdc	Gm15283	Gbp9	Cdk13	Scand1	Ppcdc															Rpl30	Emp3	Rapgef6	Rps27a
Eef1b2	Klf3	Slc6a6	Pde3b	Gprin3	Serf2	Jdp2															Tcf12	Ighm	Btg1	Hmgb2
Limd2	Cxcr3	Chchd5	Bcl3	Stim1	Imp3	Lxn															Rpl37a	Slfn5	Rpl35a	Il23r
Bicdl1	Rinl	Gm17173	Crem	Srrm2	Tmem134	Trpv2															Foxp1	Actn1	Ctla2b	Rps12
Kcnq1ot1	Tm6sf1	Gm47015	Naa20	Cox16	Ccdc85b	Slc35b3															Parp8	Tcf12	Nsg2	Tnfrsf4
Rps7	Armc7	Hif1a	Serp1	Hlcs	Ptpn6	Washc3															Peli1	Etv6	Rpl27a	Pclaf
Etv6	Ms4a6b	Ptger2	Daxx	Kmt2c	Zfp951	Lypla2															Btg1	Ccr5	Rps27a	Gzmb
Rpl18	Il16	Eva1b	Hsh2d	Arid4b	Thumpd2	Grhpr															Rabgap1l	Socs1	Il7r	Bbc3
Rpl35a	Jak1	Ift80	Ifih1	Clint1	Chmp1b	Slc25a27															Pou6f1	Trim30d	Scml4	Rpl32
Ehd3	Rasgrp1	Unc119b	Helz2	Cog5	Rnf144a	Zer1															Akap13	Ccr2	Rpl22	Rpl27a
Ifnar2	Ccl5	Sat1	Uhrf2	Dennd1a	Tomm20	Oxsr1															Rpl5	Rabgap1l	Rpl24	Rpl28
Map4k4	Gab3	Cd74	Setbp1	Cdk5rap1	Gatd3a	Vdac1															Arhgap45	Camk4	Rpl37	Pou2f2
Zfp827	Trerf1	Mettl26	Samhd1	Nipbl	Itgal	Rbm3															Lgals3	Bcl2l11	Rpl15	Rps28
Rpl3	Card11	Orai1	Tnfrsf18	Rabac1	H2-Q7	BC029722															Rplp2	Mki67	Saraf	Rpl37
Rpl36	Tmem131l	Capg	Kcnrg	Chd6	Sema4a	Rpl10-ps3															Serpinb6b	Tnfrsf25	Rpl21	Trbc2
Ikbke	H2-K1	Nr4a2	Zbp1	Myo3b	Clec2i	Rdh14															Mycbp2	Gm15283	Hcst	Nsg2
Epb41l4aos	Rassf2	Xdh	H2-T23	Scfd2	Gabarap	Ttyh3															Gm20275	A630014C17Rik	Tpt1	Fhit
Cd2ap	Unc5cl	Rpsa	Ddx58	Huwe1	H2-Ke6	Ssbp3															Rapgef6	Id2	Rps3a1	Cxcr6
Gm30054	Celf1	Zfpm1	Bend4	Rsrc1	Tbc1d10c	Rbfa															Itga4	Rnf19a	Gas5	Pou6f1
Pbxip1	Dtx1	Eea1	Irgm1	Prkcz	Myl12a	Akr1a1															Lncpint	Ifit3	Parp8	Dock5
Ltb	Nsa2	Sft2d2	Stat3	Kansl1	Snx4	Ergic3															Dapl1	Rps28	Tcf12	Rplp0
Arl5c	Cd8a	Nf1	Fas	Ftx	Eya2	Prxl2a															Tbc1d5	Gtf2i	Rps21	Tubb5
Cd28	Smad7	Cd68	Vps37b	Sorl1	G0s2	Slc39a14															Pde7a	Lmnb1	Rps18	Wdr12
Pim2	Hopx	Cdkn2d	Gbp5	Setx	Npc2	Lsm1															Gm2682	St6galnac3	Crtam	Id2
Mgat5	Gimap3	Kit	Ifi214	Fam120c	Gpsm3	Zranb3															Itgb1	Gzmb	Lmnb1	Myb
Rpl12	Prkcb	Pcnx	Gdi2	Atf7ip	Ankmy2	2810001G20Rik															Rps9	Csgalnact1	Mki67	Rplp1
Rpl13	Crim1	Decr1	Stat2	Add3	Slc50a1	Fbxl6															Pclaf	Runx1	Slc14a1	Calm1
Fbxl20	Cipc	Stap1	Gm20559	Ankrd44	Pde11a	Gm14325															Tpt1	Ccr6	Rpl27	Batf
Sesn3	Zfp652	Gpi1	Oas1a	Sfi1	Rassf5	Gm30373															Rpl18a	Lclat1	Rpl26	Kdm5b
Dpp4	Ncor1	Ifi211	Oasl2	Nop10	Neurl3	Thtpa															Trbv13-3	Sytl2	Pdcd4	Rpl29
Mgst2	Tnik	Farsb	Cd274	Wnk1	Arrb2	Dgkz															Utrn	Cxcr6	Sidt1	Snhg4
Gm20275	Atp11b	Agbl1	Tor3a	Sorbs1	Smim12	Sod2															Ogt	Sox5	Rps23	Ifngas1
Rpl9	Chst11	Arl14ep	Irgm2	Gm42722	Uhrf1bp1l	Dhrs3															Ms4a4c	4930417O13Rik	Cd3d	Lgals1
Rpl36a	Nlk	Gm10076	Arid5a	Tle4	2310009A05Rik	Svbp															Esyt2	Rnf157	Pou6f1	Tcf12
Mbnl2	Foxo1	Slc15a2	Ifnar1	mt-Nd2	Eif3m	Fermt3															Chd3	Ccnd3	Pclaf	Mki67
Rpl17	Zdhhc20	Snhg6	Oasl1	Gm42418	Pfn1	Chmp1a															Arhgef18	Dock5	Hmgb2	Ccr5
Tbxa2r	Cd37	Dtx3	Tor1aip2	Nsd1	Zgpat	Gemin7															Crtam	Cxcl10	Chd3	Sytl2
Ube2h	Cnot6l	Kxd1	Trim25	Selplg	Nfe2l2	Frat2															Mki67	Pacsin1	Tespa1	Rps18
Tespa1	Cbl	Hibch	Ifi35	Dock11	Pop5	Nudt16															Bach2	Cd200	Naca	Tcp11l2
Hpcal1	Yeats2	Sh3bp5	Birc2	Wipf1	Idnk	Plin3															Fryl	A330040F15Rik	Rpl5	Grcc10
Pdlim1	Fam78a	Trpc4ap	Mitd1	Pced1b	Fkbp3	Uqcc3															Rpl17	Trps1	Btbd11	Cd27
Tmlhe	Tnrc6c	Odc1	Nrgn	Arid1b	Exosc7	Gsto1															Rpl23a	Ahnak	Satb1	Cirbp
Ypel3	Rnf138	Rbck1	Gadd45b	Pan3	F2r	Hspbap1															Nrp1	Traf1	Rpl3	Prf1
Rps21	Gm16093	Igkc	Prdx2	Xrcc4	Xylt2	Nudt14															Fbxl17	Utrn	Rps4x	Rpl23
Rps3	Pfdn5	Max	Ms4a6d	Zfp148	Dnmt3a	Desi1															Dock2	Thada	Tanc1	Gimap5
Evl	Fam49a		Wls	Rock1	Exosc4	Mrpl44															Tnfsf8	Calm1	Hsd11b1	Ighm
Utrn	Cdk17		H2-T22	Asxl2	Mcts1	Prdx6															Rps3a1	Havcr2	Rps20	Emp3
Saraf	Saysd1		Gm15987	1700012D14Rik	Fgr	Mff															Malat1	Ext1	2410006H16Rik	Rps10
BE692007	St3gal6		Ifi206	Cnot4	Ccnq																Gm44174	Rsad2	Fyn	Lef1
Eif3e	Sash3		Sdf4	Ptpn4	Jtb																Rps13	Parp8	Rplp2	Hsp90b1
Irf2bp2	B2m		Mxd1	Il18r1	Trat1																Actn1	Kdm2b	Malat1	Tubb4b
Rpl26	Gm44174		Cemip2	Bin2	Supt4a																Fam172a	Tmlhe	Gm2682	Rps20
Parp8	Nck1		Uba7	Mipol1	Pitpnm1																Ripor2	Adamts6	Fam189b	Prickle1
Rpl34	Smyd3		Dgat1	Vti1a	Psmg2																Rps23	Zbtb20	Ly6c2	Rpl39
Rpl37a	Dph6		Pde4d	Ccm2	As3mt																Fchsd2	Eif2ak2	Havcr2	Rpl22
Rpl7	Zfp945		Mov10	Txnip	Cpne1																Rpl38	Trim34a	Rpl23a	Pik3ip1
Rps14	Ash1l		Tnip1	Slc39a11	Zfp36																Themis	Ifit1	Gzmb	Havcr2
Dapl1	Traf5		Gpm6b	Atxn1	Sdhaf4																Cxcr5	Tnfaip3	Rps15	Msi2
Rplp2	Diaph2		H2-T24	Man1a	Zdhhc3																Hivep2	Patj	Bub1b	Arsb
2010016I18Rik	Il6ra		Ap1s3	Ccny	Galnt6																Mir142hg	Zfas1	mt-Co1	Stmn1
Rps29	Arhgap15		Lgals3bp	Fam117a	Hrh2																Klf3	Ift80	Rpl11	Rps17
Rps15a	Pacs1		Gbp2	Mdn1	Rnf44																Ssbp2	Cxcr5	Bcl11b	Pacsin1
Trp53inp1	Ttc7b		Birc3	Dock8	Sri																Kbtbd11	Ctss	Gpr183	Eef1b2
Rps24	Dock9		Ppa1	Pja2	Pum3																Rpl23	Ddx60	Arhgef3	Limd2
Rpl35	Fam49b		Rgs2	Pitpnc1	1600014C10Rik																Lgals1	Mgat5	Stmn1	Aspm
Rpl18a	Abcg3		Il12rb2	Zmym2	Mdp1																Tespa1	Pclaf	Limd2	Pdcd4
Hspe1	Slc38a1		Stx16	Mecp2	Fam204a																Rpl39	Nucks1	Gimap6	Rilpl2
Cdon	Znrf2		Nfkb2	Nt5dc1	Cdk5rap3																Ppp1r12a	Ms4a4c	Eomes	Cd48
Traf1	Ski		Phf11b	Pura	H2-Q10																Rps19	Cd48	Cep55	Bicdl1
Ttc3	Sp100		Cfap36	Ikzf1	Arpc5l																Cab39l	Tubb5	Clec2d	Kcnq1ot1
Rab37	Heg1		Pold4	Cdk8	Znrf3																Fyn	Vwa5a	Rps6	Il1rl1
Uba52	Trim5		Ppp1r16b	Traf3	Ado																Vps13a	Ccl5	A630014C17Rik	Rps7
Zhx2	Itpkb		Nampt	Arih1	Esrra																Rps15	Arap2	Top2a	Dleu2
Ogt	Leprotl1		Zcchc2	Btbd9	Csk																Bcl11b	Cd9	Ehd3	1110038B12Rik
Kbtbd11	Sntb2		Stat5a	Adcy7	Bcl9l																Itpr2	Ltb	Klk8	Etv6
Rps19	Laptm5		Igtp	Pnisr	Wdfy2																Fyb	Supt3	Rpl8	Nbdy
Fgf13	Dipk1a		Alcam	Dyrk2	mt-Co3																Cxcr6	Ypel2	Vim	Rpl18
Hvcn1	Ppp1r12a		Apobec1	Adam19	Sertad2																Cd28	Spock2	Rapgef4	Shcbp1
Rmdn1	Tcf20		Sh2d2a	Setd2	Exosc5																Mylip	Rilpl2	Tnfsf8	Ikzf2
Fchsd2	Rpl14		Adar	B230217O12Rik	Arpc1b																Evl	Gch1	Tcp11l2	Tuba1b
Gramd1b	4930444A19Rik		Plaat3	Asb3																	Hipk1	Btla	Itpr2	Rpl35a
	Txk		Tex2	Kmt5b																	Gzmb	Ifi211	Rps29	Ehd3
	Mir142hg		Adam22	Ikzf3																	Havcr2	Fgf13	Maml2	Ifnar2
	Hipk1		Cnpy2	Filip1l																	Gimap6	Tnfrsf26	Gimap4	Ccna2
	Rreb1		Pdcd1lg2	Senp6																	Zfp831	Isg15	Ptpn18	Prelid2
	Rhoh		Sh3rf1	AW554918																	Gas7	Trim30a	Cenpf	Gtf2i
	Gm29243		Tmem173	Dcaf5																	Tnrc6b	Ikbke	Rpl6	Itga1
	Spata13		Ntng2	Pibf1																	Stmn1	Fam162a	Kbtbd11	Entpd1
	Ndufaf4		Stx6	Ms4a6c																	Rpl36a	Parp9	Lck	Cdk1
	Ppp2r5a		Rpap3	Abcg1																	Trps1	Wdr95	Rab37	Tmpo
	Akap8l		Arid5b	Numa1																	Msi2	Tnip3	Cenpe	1700025G04Rik
	Reck		Slc22a15	Cd226																	Immp2l	40787	Rpl38	Cep55
	Cdyl2		Tapbp	Atp2b1																	Rps15a	Dhx58	Vasp	Qrfp
	Acss1		Lipa	Ankib1																	Ltb	Pim2	Kif4	Actb
	Mctp2		Gm12840	Rfx3																	Vim	Pou6f1	Rpl13	Rrm2
	Lcp2		Isy1	Zfp638																	Rpl13a	Bzw2	Ctsw	Mxd4
	Orai2		Map7	Vmp1																	Ube2c	Nfkbia	Ccnb2	Asf1b
	Arhgef1		Rnf125	Gm44148																	Gm26740	Crtam	Gm43647	Ptma
	Elmsan1		Ppme1	Gsk3b																	Sytl2	Herc6	Trav14-1	Tpx2
	Eif5		Tnfrsf13b	Avl9																	Phf21a	Bst2	Ckap2l	Kif11
	Cd3g		Bphl	9930021J03Rik																	S100a4	Prf1	Sgo2a	Ccl5
	Iqgap2		Vcpip1	Dtnb																	Ppm1h	4933406I18Rik	Lamc1	Cpt1a
	Cmah		Gypc	Kmt2e																	Hmgb2	Trafd1	Sh2d1a	Vwa5a
	Cmss1		Chmp4b	Fam120b																	Rpl27a	Dek	Mgst2	Map4k4
	Crlf3		Ube2r2	Ralgapa1																	Camk2d	1810041H14Rik	Rnf167	Cit
	Irf2bpl		Asb13	Ptpn22																	Lmnb1	Sh3bp5	Rpl36	Smc2
	Ubash3a		Ifi47	Thy1																	Xist	Vim	Sgo1	Glrx
	Pabpc1		Usp38	Creb1																	Zeb1	Lrrk2	Cit	Zfp827
	Slco3a1		Nfkbiz	Mrtfa																	Pcgf5	Prdm1	Irf2bp2	Kif4
	Trac		Vamp5	Pdss2																	Pacsin1	Hmgb1	1500009L16Rik	Top2a
	Ikbkb		Pigp	Rbm5																	Hcst	Slfn1	Hmmr	Cxcr5
	Elmo1		Izumo1r	D3Ertd751e																	Ets1	Myb	Slamf6	Hist1h2ae
	Grap2		Ly6a	Itk																	Zcchc7	Tubb4b	Rpl7	Lamp1
	Tasor2		Parp12	Slc4a7																	Rpl9	Foxn3	Nusap1	Hmmr
	Ddx6		Tbl1x	Cd3e																	Kcnq1ot1	Ptma	Cenph	Prdm1
	Rasa2		Dtwd1	Hmg20a																	Rpl36	Parp14	Entpd1	Ar
	Myh9		Evi2a	Strn3																	Ccr2	Itga1	Tmsb10	Cblb
	Cnbp		Msh3	Zfp280d																	Lamc1	Il23r	Zfas1	Rpl3
	Mylip		Zc3h12a	Wdr33																	Dnah8	Rtp4	Rpl10a	Hscb
	Susd6		Itm2a	Nab1																	1500009L16Rik	Msi2	Klrk1	Rpl36
	Erap1		Hectd2	Ncoa2																	Rpl19	Rpl39	Fhit	Exo1
	Mbp		Ly96	Ankhd1																	Atp1b3	Isg20	Shcbp1	2410006H16Rik
	Wdr89		Sec14l1	Lcor																	Epha3	Top2a	Ifnar2	4930417O13Rik
	Ttc27		Map2k1	Chd2																	Hsd11b1	Rap1b	Ptprc	Kif14
	Hsd17b11		Borcs8	Camk2b																	Rpl35a	Bicdl1	Ms4a4b	Plcl1
	Art2b		Arhgap39	Scaf8																	Rpl34	A930037H05Rik	Bhlhe40	Lig1
	Scly		Tlr7	E130102H24Rik																	Apbb1ip	Cblb	Zfp36l1	Nucks1
	Celsr1		Plekha2	Phip																	Itga1	Junb	Cox7a2l	Gm45716
	4632427E13Rik		Stk39	Tasp1																	Clec2d	Zc3h12d	Peak1	Ikbke
	Hgsnat		Samd9l	Elf1																	Arhgap5	Kdm5b	Ms4a4c	Rrm1
	Arhgap45		Ksr1	Smg1																	Ddx5	Map4k4	Stk17b	Rps25
	Ranbp9		Dscam	Lims1																	Top2a	Rnf213	Nedd4l	Epb41l4aos
	Tgfbr2		Gm15133	Arfgef1																	Lrba	Zhx2	Cd8b1	Cd2ap
	Top2b		Cd69	Ttc39b																	Zfp827	Smc2	Ucp2	Gm30054
	Gm37240		Bcl2a1b	Ranbp10																	Ankrd12	Irf7	Knl1	Pbxip1
	Cul3		Cytip	Crtc3																	Gramd3	Cmpk2	Actn1	Ltb
	Dgkd		Rnf2	Fam13b																	Rflnb	Casp4	Ube2h	Faah
	Smarca2		Hdac4	Dym																	Rfx7	Rpl22	Coro2a	Zbtb32
	Fth1		Dpy19l3	Mllt10																	Diaph2	Camk2d	Lig1	Arl5c
	Fubp1		Arl3	Cbx7																	Rpl37	Fchsd2	Ube2c	Sdhaf1
	Gmip		Ogfr	Akap10																	Cnot6l	Kdm4d	Kif15	Dek
	mt-Nd4		Il3ra	Man2c1os																	Itpkb	Immp2l	Rplp1	Cd9
			Abcb1b	Svil																	Il12rb2	Hmmr	Rplp0	Ska1
			Abhd18	Ambra1																	St6galnac3	Tuba1b	Ccna2	Cd28
			Snx13	Slc9a7																	Cks2	Ifngas1	Cd80	Crip1
			Fam117b	Ankrd17																	Smyd1	Kif1b	Grcc10	8030451A03Rik
			Oas1c	Ppp4r3b																	Art2b	Pbxip1	Cdca2	Pbk
			Ripk2	Itsn2																	Ar	Rpl27a	Tmpo	Bub1
			Gab2	Gprasp1																	Rps10	2410006H16Rik	Cst7	Dtx1
			Paip2	Son																	Rps27a	Gbp6	Birc5	Cdc6
			Hacd3	H2-Q4																	Sh3kbp1	Sntb1	Sesn3	Esm1
			Mea1	Atf7																	Ccr6	Lgals1	Ckap2	Nusap1
			Clk2	Cdkal1																	Gphn	Cdk1	E2f8	Aurka
			Dnajc13	Ankrd11																	Ptprc	Hdac9	Diaph3	Usp3
			Fam168a	Phc3																	Akt3	Sipa1l1	Themis	Ppp3ca
			Ahi1	Bptf																	Ddx6	Rasgrp2	Pde7a	Pim2
			Zfp281	Slc12a7																	Ldlrad4	Irak2	Rad51ap1	Esco2
			Rab43	Ppargc1b																	Zfp36l1	Plscr1	Eif3f	Mrps6
			Atp6v1d	Galnt7																	Abtb2	Ctsd	Kif20a	Snhg8
			Gm11290	Izumo4																	Stk38	Rps12	Gm30054	Mgat5
			Eci1	Rasa3																	Ifnar2	Rps26	Lamp1	Rpl12
			Rabepk	Gmds																	Morrbid	Satb1	Bach2	Espl1
			Fam241a	Zfr																	Retreg1	Cdc20	Ccdc18	Acp5
			Arhgap31	Glg1																	Serpinb9	Lgals3	Kif14	Cx3cr1
			Dlg2	Trappc9																	Cenpe	Pou2f2	Kif2c	Nek2
			Atp10a	Ddb2																	Rilpl2	Xaf1	Il27ra	Nmrk1
			Sdcbp2	Rbm6																	Ccnb2	Dtx3l	Clspn	Fasl
			Cmtr1	R3hdm1																	Cd84	Phf11c	Rrm1	Siah2
			Sqstm1	Pde4dip																	Gpr183	Slfn8	Spc24	Hist1h2ab
			Creb3l2	Zfp292																	Ipcef1	Rps20	Polq	Plk1
			Ddt	Relch																	Glrx	Birc5	Kif11	Neil3
			Laptm4a	Ptpre																	Anxa2	Rpl10	Ncapg2	Rpl13
			Jak2	Ggnbp2																	Vps13b	S100a4	Smyd1	Rps16
			Slc25a4	Usp34																	Nsd3	P2ry10	Itgam	Btg2
			Gm11342	Fbxo28																	Rps18	Mbnl2	Cdca3	Ppp2r3a
			Acads	Stag2																	Birc5	Ifi213	Trdc	Ccr2
			Mrpl14	St8sia4																	Stk4	Ptpn13	40787	Tshz2
			P4ha1	Rabep1																	Ccr5	Icos	BE692007	Rpl41
			Tspan13	Myo1f																	Srsf7	Ifit3b	Nek2	Bcl2l11
			Pglyrp1	1110002L01Rik																	Nedd9	Bub1b	Phf21a	Dlgap5
			Rab11fip1	Zswim6																	Rpl22	Anxa1	Dlgap5	P2rx7
			Tpi1	Pcm1																	Sgms1	Nrp1	Rgs10	Cyb5a
			Elovl5	Trim44																	Foxo1	Lag3	Lgals1	4933406I18Rik
			Hivep1	Ralgapa2																	Adk	Rps18	Cdk1	Fbxl20
			Zfp53	Ldlrap1																	Dipk1a	Kif4	Klf3	Kcnn4
			Gpr160	Ccpg1																	Insyn2b	Glrx	Ablim1	Depdc1a
			Ighd	Trim33																	Fkbp2	Fyb	Fancd2	Gramd4
			Bcat1	Nup153																	Rnf138	Ncf1	Ssbp2	Abca1
			Tmem140	Pkd1																	Rack1	Farp1	Shisa5	Cip2a
			Cbfa2t3	Prmt3																	Zdhhc20	Mir155hg	Lpp	Gzma
			Klrc2	Elp4																	Hmmr	Pml	Eef1b2	Morrbid
			Abcc1	Birc6																	Camk1d	Nek7	Smc2	Sesn3
			Cd80	Treml2																	Prelid1	Cenpf	Rps8	Birc5
			Lap3	Slc26a11																	Il27ra	Evl	Fchsd2	Ypel2
			AI837181	Nars2																	Olfr60	Socs3	Cxcr3	Sgo2a
			Lgals9	Pias1																	A630014C17Rik	Ern1	Ncapg	Cd6
			E130308A19Rik	Cd55																	Eif4a2	Nusap1	Dapl1	Gstt2
			Gvin1	Lnpep																	Spc24	Gm46519	Prdm1	Cenpf
			Fundc2	Rere																	Anxa1	Kif23	Cd28	Dpp4
			Milr1	Skil																	Rpl26	Stat5b	Tnfrsf25	Tacc3
			Isoc2b	Ccdc191																	Mllt3	Rnf114	Mxd3	Bzw2
			Slc25a13	Gpbp1l1																	Cdca3	Gbp9	Rinl	Aunip
			A930024E05Rik	Lrrc8c																	Ccr7	Fbxl17	Tpx2	Rad51
			Ankrd46	Rab11fip2																	Rps5	Pde3b	Tiam1	Ucp2
			Irf9	Gfod1																	Stk10	Cx3cr1	Rpl4	Crebrf
			Znfx1	Cdc14b																	Jmjd1c	Pcgf5	Hist1h1b	Mir155hg
			Rel	Ifitm10																	Fto	Bcl2	AA467197	Tecpr1
			Aftph	Camsap2																	Lef1	Tlr1	Tm6sf1	Hipk2
			Gm15472	Acyp1																	Rplp1	Lamc1	Galnt10	Rad21
			Narf	Snx29																	Klf2	Pkp4	Armc7	Kif2c
			Tgtp2	Gpatch8																	H2-K1	Tpx2	Ms4a6b	Cdc20
			Klf8	Rab10																	Dpp4	Bcl3	Kif18a	Lamc1
			Cd83	Il10rb																	Cmss1	Tcp11l2	Fanci	Spc25
			Apool	Dennd1c																	Nfatc3	Prickle1	Cdca8	Hist1h2ap
			Vps54	Gm44175																	Tmem163	Ccna2	Asap1	Popdc2
			Hck	Fbxw4																	Tgfbr2	Aspm	Aspm	Mgst2
			Ehd4	Nxpe3																	L3mbtl3	Il6st	Cks1b	Cdca8
			Stoml1	Sbds																	Kif15	Ifi209	Atad5	Kif18b
			Gpr171	Xylt1																	Kif1b	Sgo2a	Exo1	Slc43a2
			Ssr4	9930111J21Rik2																	Wdr95	Entpd1	Pim2	Mtfr2
			Tmsb15b2	Nbeal1																	Rps3	Zfp36l1	Bub1	Ckap2l
			Rnf123	Ggps1																	Hmgn2	Crem	Dhfr	Ptpn11
			Lamp2	2006-03-01																	E2f2	Gzma	Rps5	Hdac8
			Nipsnap1	Rev3l																	Btbd11	Ppp2r3a	Ccnf	Hist1h1b
			Vps33a	Pcmtd1																	Ncoa1	Zup1	Hist1h2ap	Gm20275
			mt-Nd5	Esco1																	Rps6	Naa20	Ptma	Rpl10a
			Ctdsp2	Wapl																	Tnrc6c	Serp1	Il16	Rad54b
			Raf1	Cdk12																	Trip12	Xcl1	Acp5	Cptp
			St6gal1	Hnrnpr																	Pdcd4	Hist1h1b	Fbxo5	Ulbp1
			Nenf	Dop1b																	Rinl	1500009L16Rik	Ccnb1	Rpl9
			Lrrc4	Cd101																	Cenpf	Mmp16	Plk1	Hist1h3i
			Lpcat4	Gm15886																	Actg1	Daxx	Tubb4b	Hist1h4n
			Snw1	Pik3c2a																	Ehd3	Chsy1	Jak1	Knl1
			Zfp62	Kantr																	Ccnb1	Hsh2d	Eif3e	Kntc1
			Inpp5f	Nmnat3																	Tyms	Cst7	Rps19	Diaph3
			Cstb	Tmem135																	Atp11b	Clspn	Thada	Wdr95
			Trim30c	2310015A10Rik																	Card11	Ccdc148	Zwilch	Rpl36a
			Washc4	Sclt1																	Rasa1	Pycard	1700017B05Rik	Mmp16
			Kdm6b	Zfp507																	Cd247	Rpl28	Crybg3	Mfhas1
			Tspan31	Sik2																	Rps6ka3	Cit	Cenpi	Hist1h1e
			Dhx57	Gm9856																	Bspry	Ifih1	Nuf2	Sema4a
			Cetn2	Epb41																	Cd160	Helz2	Cdc20	Rad54l
			Tmem106b	Myl12b																	Kif4	Depdc1b	Rad51	Mrpl24
			Mef2b	Bod1l																	Tnik	Kif14	Rasgrp1	Cdkn3
			Mvb12a	Ube3a																	Gpcpd1	Dlgap5	Traf1	Mbnl2
			Gm26782	N4bp2l2																	Shisa5	Uhrf2	Uqcrh	Kifc1
			Rab19	Erbin																	Kif23	Knl1	Tnfrsf26	Cd200
			Stx5a	Faf1																	Lck	Ifi208	Parpbp	Eldr
			Ccdc28a	Vgll4																	Crim1	AW011738	Hist1h1a	A430093F15Rik
			Tcf4	Zscan26																	Rpl8	E2f8	Depdc1a	Kif15
			Nmi	Setd5																	Crlf3	Ldlrad4	Anp32e	Spag5
			Ip6k2	B3gnt5																	Sp100	Lsp1	Hist1h2bm	Mastl
			Ptp4a2	Srpk2																	Rpl18	Setbp1	Lrr1	Cables1
			Tagap	Gm32036																	Zhx2	Kif20a	Ccl5	mt-Co1
			Gtpbp2	Simc1																	Ms4a6b	Rpl37	Hist1h2bc	Fam162a
			Ttc33	Kmt2a																	Grap2	Elovl6	Rrm2	Lockd
			Pgm1	Ppp1r12b																	Cks1b	Rrm2	Hmgn2	Rpl17
			Serpinb6a	Prkch																	Gapdh	Samhd1	Gab3	Tbxa2r
			Tpd52	Snx30																	Lig1	Ifnar2	Arl5c	Hist1h1a
			Slc25a17	Aatf																	1700017B05Rik	Espl1	Pimreg	Gpr183
			9530068E07Rik	Kpna4																	Dock10	Tnfrsf18	Mad2l1	Ube2h
			St13	Smg6																	Celf2	Eea1	Tbc1d31	Tespa1
			Josd2	Trip11																	Kif11	Sema4a	Cep128	Ercc6l
			Slc11a2	Phf20l1																	Gadd45b	Kif2c	Rad51b	Hist1h2bm
			Anxa5	Rcsd1																	Rgs10	Ccnb1	Trerf1	Ccnb1
			Phactr2	Sil1																	Pcca	Kcnrg	Hist1h3c	Nek7
			Nit2	Gbf1																	AI662270	Asf1b	Cd52	Pimreg
			Dus2	Smurf1																	Gm36723	Abcb1a	Cd7	Cdc45
			Rnf14	Inpp5d																	Bub1b	Nkg7	Cdc6	Pnpla7
			Gyg	5830444B04Rik																	Eef1a1	Cep55	Ccr2	Rad51ap1
			Ilrun	Cd96																	Gramd1b	Prelid2	Srgap3	Rps3a1
			Gm37065	Mettl15																	Airn	Kif11	Dgka	Ube2s
			Pgam1	Brwd1																	Dennd4c	Zbp1	Il6st	Rabgap1l
			Mapk8	Kdm4c																	Dusp5	Morrbid	Casp3	Cdc42
			Ccdc50	Klhdc1																	Ash1l	Mndal	Cenpa	Ncapg2
			Chst12	Smad4																	Exoc4	H2-T23	Ttk	Hnrnpa2b1
			Gatd1	Dlg1																	Tpx2	AA467197	Syk	Ttk
			Scd2	H2-Ob																	Plp2	Cyb5a	Ncapd2	Arhgap19
			Chp1	Ino80																	Tent5a	Tank	Trp53cor1	Neto2
			Med28	Eif1																	Gpr55	Stat1	37135	Snhg1
			Mib1	Klhl2																	Scaper	Itgax	Ticrr	E2f7
			Plxnc1	Aak1																	Gmnn	Ddx58	1810041H14Rik	Ckap2
			Commd4	Arid1a																	Ext1	Rpl36a	Sntb1	Stil
			Ndrg3	Tnrc6a																	Fhl2	Nek2	Pif1	Arl4c
			Usp25	Mdm4																	Itgax	Gm13561	Melk	Hpcal1
			Eif4enif1	Disc1																	Clybl	Iqgap2	Trip13	Smco4
			Fbxl5	Runx2																	Ctse	Ablim1	Rpl35	Troap
			Washc2	S1pr1																	Rbm39	Cdca8	2810408I11Rik	Lin54
			Ano10	Axin2																	Gimap3	Ckap2l	Espl1	Rpl8
			Mpp5	Rab3ip																	Knl1	Troap	Cx3cr1	Spdl1
			Miga1	Malt1																	E2f7	Arl5c	Ermn	Pdlim1
			Tpp1	Prkd2																	Cenpw	Tent5a	Hirip3	Runx1
			Galnt1	Stag1																	Zc3h6	Stmn1	Cdkn3	Rps2
			Ptch1	Arl4d																	Ckap2l	Ddx24	Kif22	Foxm1
			Sla2	Gid4																	Cdca8	Cenpe	Card11	Kif20b
			Prpf18	Card6																	Pvt1	Esco2	Tmem131l	Hnrnpa3
			Impa2	Gm12216																	Rpl29	Rps27a	Aurka	Tmlhe
			Rpl9-ps6	Parp4																	Cep55	Aurka	Camk2d	Kif1b
			Ptpn9	Uri1																	Nusap1	Lair1	40422	Psmc3ip
			Stx11	Nufip2																	Cdk13	Bend4	H2-K1	Itgax
			Irak4	Sec22a																	Bicdl1	Ckap2	Mtfr2	Cenpu
			Ptms	Ier3																	Rapgef4	Hist1h2an	Msi2	Ccnf
			Gm30211	Zfp950																	Spdl1	Adamts14	Utrn	Klhl24
			Pgap2	Eml6																	Gprin3	Ccdc28b	Cenpp	Tmem163
			Fbxo33	Tbc1d14																	Stim1	Ube2c	Mis18bp1	Ran
			Slc48a1	Phf1																	Srrm2	Cfl1	Prr5	Fancd2
			Ifit2	Eefsec																	Hip1	Rps15a	E2f7	Ypel3
			Kcnq5	Kiz																	Cox16	Decr1	Cenps	Cenpe
			Poglut1	Invs																	Patj	Hivep2	Gem	Rps21
			Trim21	Cdc42se2																	Cdkn3	Depdc1a	Tacc3	Mpc1
				5830428M24Rik																	Hlcs	Nfat5	Cdc25c	Prkce
				Mga																	Fam78a	Irgm1	Neil3	Bub1b
				Smim14																	Ccnd2	Stat3	Ska3	Ticrr
				Srsf5																	Kmt2c	Hist1h3b	Hdgfl3	Rap1b
				Crebl2																	Pim2	Fas	Eme1	Cenpk
				Urgcp																	Gm30054	Vps37b	Gm43305	Cdc25c
				Pum2																	Clspn	Iigp1	Prim1	Cox7a2l
				Gm37494																	Adam8	Spc24	Rassf2	Ect2
				Syne1																	Prdx4	Tacc3	Cd5	Chsy1
				Prdm2																	Wwox	Gbp5	Gm20069	Rfc5
				Gng5																	Epas1	Rap1gap2	Unc5cl	Hist1h1d
				Mettl27																	Prkca	Tbxa2r	Cgas	Brip1
				Smurf2																	Arid4b	Med12l	Knstrn	Anxa2
				Zfand3																	Clint1	Plk1	Ighm	Ppia
				Abcc4																	Irak3	Ssh2	Anln	Gmnn
				Lcorl																	Saraf	Ifi214	Hist1h3i	Il2ra
				Fli1																	AA467197	Mxd3	Arhgap9	Ccdc28b
				Slc20a1																	Stat4	Tmpo	Nrgn	Ncapg
				Cep350																	Gzma	1700017B05Rik	Rad54b	Mcrip1
				Mppe1																	Zfhx2	Pif1	Tnfrsf4	Incenp
				Rc3h2																	Hvcn1	Kif22	Orc1	Irf5
				Eif4b																	Shcbp1	Gdi2	Hist2h2bb	Sgo1
				Phkb																	Ccna2	Sgk1	Tuba1b	Melk
				Senp7																	Ncapg	Gpr18	Tlr1	Skp1a
				Crebbp																	Id2	Traip	Brca1	Ctsz
				Dop1a																	Cog5	Mrps6	Fkbp2	Polq
				Zfp64																	Map4k4	Cenph	Emp1	Fkbp2
				Dmxl1																	Znrf1	Kit	Gzma	Kcnmb4
				Uvrag																	Mboat1	Trim14	Spc25	Mcm6
				Map2k6																	Brip1	Cdca2	Flnb	Abi3
				Lrif1																	Dennd1a	Eme1	Prc1	Cdca3
				Cers4																	Celf1	S100a10	Lcn4	Bace2
				Zfp398																	Cdk5rap1	Lrrc8d	Znrf1	Hist1h2be
				Wac																	E2f8	Stat2	Tk1	Zfp318
				Spata5																	Fau	Mboat1	Prr11	Dnmt1
				Zfp654																	Ttc3	Fasl	Dennd5a	Clspn
				Hnrnph3																	Car5b	Tespa1	Celf1	Rps3
				Pip4p2																	2310001H17Rik	Ncapd2	Rps25	Ldlrad4
				Taf3																	Nek7	Gm20559	Trp73	Chn2
				Shprh																	H2afv	Rpl18	Usp49	Trbv13-3
				4932438A13Rik																	Cdk1	Shcbp1	Bard1	Hist1h3b
				Gimap8																	Nipbl	Ifi203	Serinc3	Srek1
				Abl2																	Ndufb7	Myo1f	Ehd4	Cks2
				Arid4a																	Eml4	AC149090.1	Pole	Evl
				Cwf19l2																	Prc1	Gldc	Epsti1	Gm36723
				Kdm6a																	Cenpk	Zfp827	Arhgap19	Zbtb20
				Cbfa2t2																	Hist1h1b	Usp18	Epb41l4aos	Gzmk
				Rhbdd1																	Bckdhb	Socs5	Hist1h2be	Gm15283
				Prorp																	Cisd1	Ypel3	Ddias	Slc6a6
				Map3k14																	Bbx	Oas1a	Dtx1	Chek1
				Ppp1r13b																	Cdc20	Pimreg	Cnn2	Utrn
				Trim24																	Rrm1	8030451A03Rik	Zbtb7b	Tuba1c
				Enox2																	Gm19585	Ipcef1	Aurkb	Sgms1
				Rrm2b																	Rabac1	Foxm1	Nsa2	Chchd5
				Rab3gap1																	Chd6	Map3k5	Tube1	Emc10
				Man2a1																	Dut	Oasl2	Gas2l3	Gm16124
				Gm16091																	Myo3b	Rplp1	Brip1	D130040H23Rik
				Atrn																	Eef1b2	Trip13	Cenpk	Cenpi
				Slc7a1																	Rpl27	Cd27	Hist1h2ae	Exosc8
				Ppp1r9b																	Knstrn	Klrg1	Aunip	Slc2a9
				Dync1h1																	Prdm1	Gramd1b	Il2rg	Eci2
				2610037D02Rik																	Ska1	Bcl6	Wee1	Btla
				Fbxw7																	Hdgfl3	Heatr9	Vax2	Fam129b
				4930469K13Rik																	Iqgap2	Ska3	Cdc45	Dusp5
				Timm9																	Cenpa	Cd274	Popdc2	Jpt1
				Rprd2																	Ikbke	Arl4c	1700025G04Rik	Gas2l3
				Zfp1																	Scfd2	Bub1	Cd8a	E2f8
				Cacna1a																	Capg	Tor3a	Skp1a	Lrr1
				Zfp287																	Huwe1	Gzmk	Prdx4	Maml3
				Fbxl4																	Mgst3	Irgm2	Cyb5a	Rangap1
				Mfap1b																	Neil3	Ncapg	L3mbtl3	Itgam
				Tsix																	Rsrc1	Nr4a2	Asf1b	Gm17173
				Ubr1																	Myl4	Racgap1	Kntc1	Gm47015
				Ep400																	Rps20	4933406J09Rik	Smad7	Cd47
				Usp24																	Ltb4r1	Agfg2	Alms1	Mtln
				Nsmaf																	Hdac8	Arid5a	Gins1	Hbp1
				Mysm1																	Itgam	Ifnar1	Fignl1	Rnf157
				Pou2f1																	Ncor1	Trim12c	Nsl1	Gen1
				Itch																	Sgo1	Skp1a	Dscc1	Pnrc1
				Zfp182																	Gm8369	Osbpl3	Ncaph	F2rl2
				Gm15675																	Rad51	Rps9	Ccr5	Mcm5
				Taf4b																	Pmf1	Oasl1	Bzw2	Tent5c
				Atxn7																	Insr	Rpa2	Peli1	Hif1a
				Gm48678																	Hist1h1a	Tor1aip2	Kif18b	Oip5
				Mettl16																	Spock2	Ccnb2	Lat	Fignl1
				AU040320																	Cd2ap	Hipk2	A430088P11Rik	Saraf
				Exoc6																	Mbp	Ulbp1	Ypel3	BE692007
				C87436																	Dap	Trim25	Hspe1	Ssh1
				Ap1b1																	Ctla2a	Cip2a	Traip	Ptger2
				Papola																	Dlgap5	Pik3cg	Rps12	Aurkb
				Zzz3																	Ap2s1	Zmiz1	Gpr132	Hist2h2bb
				Hs3st3b1																	Arhgef1	Neil3	Spdl1	Hist1h2an
				Arv1																	Cmtm7	Gm17745	Hopx	Plk3
				Rictor																	Prkcz	Actb	Klrd1	Pptc7
				Prkce																	Cenph	Ifi35	Gimap3	Gpsm2
				Shld2																	Melk	Diaph3	Ndufa6	Ndc80
				Snd1																	Rrm2	Trp53inp1	Mcm10	Kcnip1
				Phf12																	Fgl2	Il18rap	Pdlim1	Mcm3
				Dcp1b																	Uhrf1	Birc2	Cenpn	Kif23
				Tk2																	Kansl1	Sapcd2	Kdm5b	Hist1h3f
				Slc12a6																	Hist1h2bc	Lrrk1	Hist1h2bg	Nhsl2
				Hdhd5																	Ftx	Ankrd44	Hpcal1	Eif3e
				5031425E22Rik																	Ube2h	1110038B12Rik	Pdcd1	Anp32e
				Tango6																	Pfdn5	Fancd2	Ccdc34	Heatr9
				Ddx3x																	Pik3ap1	Rad51ap1	Antxr2	Pif1
				Arhgap26																	Sema7a	Mitd1	Eldr	Spc24
				Fars2																	2610035D17Rik	Nrgn	Prkcb	Rpp30
				Fbxo11																	Sorl1	Vav3	Sapcd2	Eva1b
				Pias2																	Tmlhe	Parpbp	Mybl2	Hist1h2ag
				Rptor																	Serpinb1b	Ascc3	Crim1	Cenpa
				Clock																	Cmah	Ltb4r1	Cd160	Wwox
				Hectd1																	Ggt1	Gadd45b	Cd27	Fen1
				Zfp217																	Znrf2	Iqgap3	Gpr18	Nuf2
				Akna																	Setx	Cdkn3	Sp110	Hells
				Dse																	Cdk17	Insr	Fen1	Mybl2
				Dph5																	Oprm1	Faah	Ndufa7	Nfat5
				Tpp2																	Gm33104	Larp1b	Xrcc2	Hist1h2bb
				Mapk1ip1																	Anp32b	Ddias	Cipc	Ifi27
				Pde4b																	Nek2	Crip1	Mastl	Irf2bp2
				Rap1gds1																	Asf1b	Ercc6l	Zfp652	Rpl26
				5330438D12Rik																	Med12l	Prdx2	BC030867	Parp8
				Tbc1d22b																	Fam120c	Lysmd2	Fanca	Rpl34
				Atm																	Hmgb3	Nuf2	Rexo2	Ift80
				Gimap7																	Gm47283	Cdc25c	Klf12	Rpl37a
				Gigyf2																	Cit	Esr1	Ncor1	Gnpda2
				Usp48																	Atg10	Syt11	Zc3h12c	Ccnb2
				Kat6a																	Atf7ip	1110051M20Rik	Chek1	Osbpl3
				Rasal3																	Add3	Ms4a6d	Rsu1	E2f1
				Kansl1l																	Satb1	Zfp169	Spag5	Foxn3
				Spr																	Slc14a1	Tuba1c	Stk4	Fbxo5
				Prdm11																	Tcp11l2	Fam83d	Tnik	Iqgap3
				Ankrd10																	Mis18bp1	Rpl3	Prim2	Armc3
				Rif1																	Slco3a1	Cox5a	Atp11b	Gimap7
				Eef1g																	Gpr174	Gbp8	Cdca5	Vmn2r96
				Zfp869																	Ankrd44	Wls	Hist1h2bj	Art2b
				Hectd4																	Sfi1	Kif20b	Kif23	Cks1b
				Adat1																	Sesn3	Acsbg1	Chst11	Tagln2
				Adam10																	Dctpp1	Nfic	Syne3	Alyref
				Map4k3																	Dph6	Dennd2d	Nlk	Inpp5d
				Zfp438																	Ifi203	Nhsl2	Hist1h2bb	Bri3bp
				Gatad2b																	Susd6	Nmrk1	Hist2h2aa1	Zeb2
				Thap2																	Nop10	Trib2	Foxo1	Rpl7
				Elf2																	Wnk1	Prc1	Cks2	Bcas3
				Wdr11																	Entpd1	H2-T22	Gm8369	Ncaph
				Gnl3																	Sorbs1	Fbxo5	Rps26	Rps14
				Leng8																	Plk1	Cd2ap	Lypd6b	Mob2
				1700028E10Rik																	Cenpm	Cks1b	Ccnd3	Gng2
				Spin1																	Gm42722	Gas2l3	Ckap5	Kifc5b
				Eif4g3																	Esco2	Gm26827	Syce2	Agl
				Tra2a																	Tle4	Itgam	Tpi1	Agfg2
				Usp45																	Aspm	Relb	Zfp831	Bard1
				Nr2c2																	Ckap2	Eef1b2	Mgat5	Cenps
				Setd7																	Tacc3	Acoxl	Gstp3	Pole
				Lrch1																	Cdc6	Glipr1	Crmp1	Unc119b
				Kat6b																	Ddx39	Prkca	Zfp827	Dapl1
				Mdc1																	Hpcal1	Nrarp	Mcm5	Parpbp
				Abi1																	Ncapg2	Cdc20b	Zfhx2	Zc3h12d
				Pot1b																	Smpdl3a	Kif15	Zdhhc20	Nsl1
				4930481A15Rik																	Fignl1	Selenow	Gpsm2	Zwilch
				Rnf146																	Cenpn	Eldr	Psme1	Cdkn1a
				Usp11																	mt-Nd2	Ptger2	Depdc1b	Timeless
				Zfp810																	Tk1	Arhgap19	Retreg1	Sat1
				Helz																	Pycard	Aunip	Ikbke	Usp40
				Cep68																	Hist1h2ap	Gpr34	Zeb1	Ipcef1
				Zfp644																	Ndc80	Rpl13	Cd37	Cd74
				Ryk																	Gm42418	Ncaph	Map4k4	Mettl26
				Usp15																	Kif22	Gm15987	Tmem97	Ccdc18
				Ythdc1																	Rbm3	Il7r	Ogt	Orai1
				Gm47664																	Chd9	Kifc5b	Cenpm	Atg10
				Pik3r5																	Tnfrsf9	Vps13a	Dna2	Bnip3l
				Mapkap1																	Nsd1	Gm30054	Trim12a	Pag1
				Zfp236																	Bub1	Ska1	Cnp	Cd5
				Ubxn7																	Adap1	Rundc3b	Dguok	Syt11
				Dicer1																	Selplg	Arhgap6	Arhgap21	Slc25a20
				Abi2																	Dock11	Ifi206	Paqr4	Bmt2
				Ass1																	Cd8b1	Sdf4	Racgap1	Ltb4r1
				Sp4																	Dtl	Lig1	Rpl36a	Gm15232
				Fam222b																	Aurka	Rtn4rl1	Hist1h3b	Hist1h4c
				Adgre5																	2011-09-01	Dcaf6	Ccr9	Psen2
				Mettl1																	Esm1	Mxd1	4930593A02Rik	Fgl2
				Fry																	Wipf1	Gtse1	Stard3nl	Noct
				Rsbn1																	Hmgn5	Prr11	Nop53	Slamf7
				Kdm5a																	Fam189b	Gm2788	Cenpu	Rplp2
				Nlrp1b																	Rps27l	Lrr1	Gm5149	AW112010
				Tnks2																	Pced1b	Anxa6	Cnot6l	Itpk1
				Gm26542																	Ranbp9	Cenpk	Tsc22d3	Nrarp
				Hps3																	Dennd5a	Ccnf	E330020D12Rik	Tsc22d3
				Snrnp48																	Mcm3	Cenpn	Nucks1	Tom1
				Serp2																	Espl1	Nbdy	Rap1gap2	Gins1
				Zadh2																	Rpl13	Parp11	Cbl	Kdm4d
				Agk																	Ccl5	Bard1	Esco2	Pycard
				Gm27003																	Itgb3	Cemip2	Cd6	Adamts6
				Gm50335																	Ncaph	Rpl32	Serpinb1b	Capg
				Usp9x																	Arid1b	BC030867	Wdr62	Hilpda
				Fmnl3																	Pde2a	Spdl1	Kif20b	Rcl1
				Ptges3																	Ski	Anp32e	Hvcn1	Trip13
				Gm43434																	Hells	Hist1h2bh	Yeats2	Fam72a
				E130307A14Rik																	Pan3	Hist1h1a	Fam83d	Mis18bp1
				Naa30																	Sapcd2	Cdca3	Brca2	Lilr4b
				Pik3cd																	Cpd	Rps29	Mbnl2	Actn2
				Atrx																	Il23r	Sp110	Cd2ap	Usp6nl
				Gclc																	P2rx7	Exo1	Fam78a	Klhl6
				Cdk19																	Smc2	Uba7	Hmgn5	Fbxl17
				Pi4ka																	Mcm5	Hist1h2af	Myo1e	Igf2bp3
				Ano6																	Xrcc4	Nrm	Ccp110	Gm36975
				Paip2b																	Chek1	E2f7	Ggt1	2010016I18Rik
				Bicra																	Zfp148	Ccdc88c	Bicdl1	Rps29
				Unk																	Trerf1	Wdr12	Poc1a	Traip
				Vps13c																	Aurkb	Mgst2	Tnrc6c	1810062O18Rik
				B4galt1																	Ptma	Rab11fip4	Ebf1	Dctn2
				Pgap1																	Kntc1	Arhgap5	Cd70	Rps15a
				Fndc3a																	Psmd8	Dgat1	Dhrs3	Nebl
				Ddhd1																	Hist1h2bb	Pde4d	Ccr7	Nr4a2
				B130055M24Rik																	Rock1	Hdac8	Ect2	Xdh
				Mecr																	Asxl2	Eps8	Mrps34	Ebf1
				Prpsap2																	1700012D14Rik	Mybl2	Cdkn2a	Hist1h2af
				Foxj2																	Rps25	Myo9a	Eif4ebp2	Klf12
				Ly9																	Mtfr2	Mov10	Pbk	Shkbp1
				B3gnt2																	P2rx4	Kntc1	Nhsl2	Ube2t
				Map3k3																	Hist1h2an	Blk	Cdon	Abhd8
				Atxn2																	Sgo2a	Rpl23	Klf7	Ufc1
				Pnpla8																	Cnot4	Hist1h2ae	Troap	Dap3
				Rbm25																	Kif2c	Tnip1	Kif24	Kif20a
				Cept1																	Ptpn4	Grcc10	Stil	Gm44174
				Wdr43																	Acoxl	Spag5	Slc28a2	AA467197
				Galk2																	Spc25	Zwilch	Ltb4r1	Fam214a
				Rragb																	BC035044	Gpm6b	Ska1	Ggt1
				Zkscan1																	Il18r1	Emp1	Hist1h1d	Wdr62
				Ap4e1																	Ifit1bl1	Rad51	Rad21	Hist1h3c
				Mia2																	Hist1h3b	Trbc1	Rnf138	Hist1h4k
				Phf3																	Hist1h4i	Pnrc1	Cpt1a	Sh3bgrl3
				Cluap1																	Slamf1	H2-T24	Gmnn	Gsap
				Rc3h1																	Hist1h2bm	Enho	Gm16093	Emp1
				Spice1																	Bin2	Ndc80	Ifi208	Orc6
				AI467606																	Fes	Rps7	Gen1	Hist1h2ac
				Ctps2																	Hist1h2ae	Sgo1	Ccs	Micu3
				Trim35																	Ddx60	Ube2h	Lockd	Slfn5
				Hdac7																	Hist1h3i	Rpl37a	Fabp5	Ccdc171
				Ubr2																	Creb3l1	Errfi1	Lax1	Thap3
				Xrn1																	Ttk	Rplp0	Pfdn5	Hist1h4h
				Nfx1																	Fam129b	Ap1s3	Dek	Adh5
				Xrn2																	Gas5	Kifc1	Dut	Neu1
				Amy1																	Zeb2	Pik3ap1	Rfc4	Klrg1
				Bcap29																	Mipol1	Eya2	Klf11	Arhgap9
				Tmem260																	Rasgrp1	Polq	Ncaph2	Fanca
				Camkmt																	Pmm1	Arhgap11a	Bola2	Epb41l2
				Irf2																	Syce2	Rnase6	Hist1h2an	Pik3c2b
				Dcaf17																	Kif18b	Rpl10a	Cln3	Tmsb4x
				Pip4k2a																	Vti1a	Hist1h2ap	Dtl	Rpsa
				Gpatch2																	Ccm2	Cmc2	Pmf1	Zfpm1
				Gls																	Kif20a	Hist1h2ab	Fam49a	Kdm3a
				Ccl25																	Unc5cl	3830406C13Rik	1810058I24Rik	H2afx
				Apobec2																	Reep5	Fanci	Nap1l1	Trp53inp1
				Zbtb44																	Plxdc1	Mybl1	Nckap5l	Eea1
				Cbx4																	Serinc3	Rbms1	Tubb5	Sft2d2
				Bclaf1																	Rom1	Prim1	Cdk17	Prdx3
				Jade1																	Prr11	Ddit4	Saysd1	S1pr5
				Nsf																	Txnip	Tbrg1	Gtse1	Snhg12
				Rars2																	Tasor2	G0s2	Mxi1	Nrp1
				Heca																	Ncapd2	Calcoco1	St3gal6	Rps24
				Galnt11																	Slc39a11	Lgals3bp	Lag3	Chaf1a
				Plekha5																	Hist1h2ag	Sh2d1a	Dennd2d	Rpl35
				Herc4																	Nrm	Mcm10	Txn1	Rpl18a
				Dhx30																	Nfat5	Gbp2	Mcm7	Nckap5l
				Trmt2b																	Carhsp1	Phka1	Uhrf1	Lypd6b
				Kmt2d																	Atxn1	Rpl15	Ube2s	Nfya
				Fnbp1																	Man1a	Bspry	Scp2	Lrrk1
				Snrk																	Ccny	Cd74	Sash3	Rpl24
				Fxr1																	Cdca2	Birc3	Orc6	Nf1
				Rffl																	Pbk	Gm15518	Ctla4	Ppcdc
				Metap1d																	Zmym4	Ttc3	Cdk14	Rasal2
				Vrk2																	Fam117a	Pcna	Hist1h2ab	Klhl3
				Prkdc																	Cox5a	Gmnn	Arhgdib	H2afz
				Mllt6																	Hist1h2bh	Melk	Gm36723	Hspe1
				Ulk2																	Aunip	S1pr5	Gm20324	Anln
				Sos2																	Dgkh	Ppa1	Rad54l	Ccdc125
				Adal																	Map2k3	Epas1	B2m	Serpinb1b
				Wasl																	Tlr1	Rnf145	Cdk2	Syce2
				Gtf2e1																	Mdn1	Sh3bgrl3	Exph5	Rnf145
				Strada																	Dock8	Gm36723	Gm44174	Jdp2
				Rps6kc1																	Traf1	Spc25	Cap1	Pik3cg
				Pum1																	Kdm4d	Hnrnpd	Nck1	Farp1
				Sec16a																	Calm3	Hist1h2bg	Cyld	Epas1
				Naa25																	Mad2l1	Rad21	Lrrc45	Agpat5
				Cabcoco1																	Pja2	Kif18a	Kifc1	Scaper
				Cd44																	Fancd2	Rgs2	Pdk1	Mcm7
				Ube3c																	Frmd4b	Il12rb2	Haus5	Cdon
				2510002D24Rik																	Eomes	Gm17173	Smyd3	Spock2
				Zfp395																	Fam169b	Stx16	Ifi27	Cd68
				Mcu																	Gtf2i	Nfkb2	Hist1h2bh	Gm9887
				Polr2a																	Pitpnc1	Fcmr	Lamtor2	Nkg7
				Rai1																	Scai	Phf11b	P2rx7	Traf1
				Mcoln2																	Zmym2	Tns3	Gm15518	Arhgap5
				Golim4																	Fbxl20	Cfap36	Dph6	Cdkn2d
				Mfap1a																	Kif14	Nsl1	Fam129b	S100a6
				G3bp2																	Cxcr3	Pik3ip1	Rfc3	Mxi1
				Tasor																	Tnfrsf26	Cmtm7	Rpl28	Kit
				Fus																	Bhlhe40	Ppia	Ttc3	Ttc3
				Baz2b																	Cox5b	Brip1	Zfp945	Lxn
				Slc37a1																	Pdk1	Golm1	Lbh	1810041H14Rik
				Tmem59																	Pimreg	Fam169b	Rundc3b	Pcnx
				Setd4																	Mxd3	Dnmt1	Pold1	Trpv2
				Gpatch4																	Atxn7l1	BE692007	Rdm1	Patj
				Matr3																	Psmd13	Zmiz1os1	Tpst1	Suco
				Mia3																	Mecp2	Pik3c2b	Ndc80	Eml5
				Herc2																	Cd3d	H2-DMb2	Ash1l	Rnaseh2c
				Zdhhc15																	Depdc1a	Hist1h1d	Glrx	Grap
				B3galnt2																	Spag5	Pold4	Gpr174	Gm11342
				Zfp984																	Troap	Incenp	Traf5	Uhrf1
				Sgpp1																	Hist1h1d	Tpm3	Tspan2	Tk1
				Zfp933																	Rad54b	Pdgfb	Esm1	Serpinb9
				Letm2																	Nt5dc1	Cdc45	Mybl1	Slc35b3
				Arhgap35																	Pura	Tyms	Gm42047	Decr1
				Srr																	Prr5	Tnk2	Cip2a	Stap1
				Marf1																	Ikzf1	Hsd11b1	Diaph2	N4bp1
				Arntl																	Parpbp	Oprm1	Dusp5	Nup133
				Copg2																	2900041M22Rik	Myof	Vps54	Washc3
				Rufy2																	Etfb	Sat1	Pole2	Ckap5
				Polr3e																	Cdk8	Gm35037	Tom1	Lypla2
				Tbck																	Nhsl2	Prr5	Gm49980	Sass6
				Foxn2																	Traf3	Mis18bp1	Hist1h2ai	Mxd3
				Cdc42ep3																	Ccdc171	Gzmm	Pgs1	Hirip3
				Trappc8																	Tbc1d1	Pdlim1	Epas1	Ncapd2
				Focad																	Snrpd1	Vmn2r96	Il6ra	Grhpr
				Gm35037																	Ccnf	Hist1h2bm	Hist1h2ak	Slc25a27
				Ubash3b																	Incenp	Retreg1	Arhgap15	Zer1
				Herpud2																	Jak1	Smpdl3b	Ifi209	Rab37
				Xpo1																	Mcm7	Il27ra	Mt1	Txndc5
				Pdlim5																	Arhgap19	L1cam	Pacs1	Hist2h2ac
				Bfar																	Maf	Nup107	Rpl7a	Gpi1
				Hace1																	Klrg1	Ms4a1	Atp6v1f	Kif22
				2007-03-01																	E2f1	Rps24	Mef2c	Traf3ip3
				Pkn2																	Arih1	Kif18b	Olfr60	Idh3a
				Wars2																	Dkkl1	Blnk	Tln1	Nup107
				Taz																	Btbd9	Ppp1r16b	Smc4	Scd1
				A530088E08Rik																	Cip2a	Gm43388	Mettl23	Gm43305
				Ylpm1																	Adcy7	Rpl36	Tcf4	Ighmbp2
				Ttc14																	Fam83d	Nampt	Cpd	Oxsr1
				Pttg1																	Ska3	Anln	Cep89	Gcat
				Srpk1																	Pnisr	Wdfy4	Hsp90b1	Med30
				Zdhhc17																	Bard1	Fam129b	Napsa	Hspa5
				Sfxn3																	Arhgap11a	Cenpp	Selenow	S100pbp
				Gm5165																	Ckb	Klhl24	Pecam1	Gins3
				Ubr3																	Fasl	Thy1	Zmiz1os1	Foxp4
				Adck1																	Dyrk2	Mcm7	Cd244a	Vdac1
				Ttc17																	Sntb2	Pxylp1	Rpl10	Ifi211
				Rnf111																	Adam19	Gm39556	Pik3ip1	Lysmd2
				Mterf3																	Exo1	Esm1	Rac2	Xylt1
				Tmem87a																	Smarca2	Smco4	Rpl22l1	Fam189b
				Parn																	Ermn	Trav14-1	Spock2	BC030867
				Cdh23																	Rnf145	Rpl9	Abcb1a	Plekhg3
				Chchd3																	2010016I18Rik	Hist1h2bj	Hells	Haspin
				Ntrk3																	Setd2	Iglc2	Slc22a15	Rbm3
				Prkacb																	B230217O12Rik	Trav13-1	Suclg1	BC029722
				Arid2																	Il1rl1	Rad54b	Scand1	Trp53cor1
				Kif21b																	Gm43647	Zcchc2	Kcnq1ot1	Cdk2
				Oga																	Cx3cr1	Alyref	Zhx2	Gbe1
				Zfp800																	Tcf20	Tuba4a	Dgkh	Baz1b
				Mkln1																	Ran	Mbd5	Mrpl52	Actr3
				4933434E20Rik																	Tmcc1	Hist1h2ag	Serf2	Zmym4
				Gm49797																	Asb3	Ticrr	E2f1	Rpl10-ps3
				Vps13d																	Kmt5b	Mtln	Ttc7b	Lmo2
				Mlh3																	Abracl	Ttk	Elk4	Ybx1
				Lin52																	Ikzf3	Ehd3	Dlg2	Zfp36l2
				Ppard																	Acp5	Stat5a	Sytl2	Rdh14
				Mbtps2																	Stil	Igtp	Imp3	Prdx1
				Anks1																	Fubp1	Zfp652	Ptms	Zfp260
				Csnk1g1																	Hist1h2bj	Ly6d	Adamts14	Farsb
				Lsm14a																	Shld1	Btk	Dock9	Ttyh3
				Nmt2																	Rnaseh2b	Pbk	Arhgap11a	Ndufa6
				Clip1																	Pif1	Alcam	Hist1h4i	Ssbp3
				Braf																	Serpinb9b	Znrf3	Abtb2	Mad2l1
				Scaf4																	Smdt1	Ncoa7	Gca	Brca2
				Akap8																	Fbxl12	Apobec1	Slamf1	Gpat3
				Micall1																	Tiam1	Bcl11a	E2f2	Depdc1b
				Tmx4																	Kifc1	Sft2d2	Fam49b	Agbl1
				Prr14l																	Ndufb8	Kcnq1ot1	Bcat1	Rbfa
				Pisd																	Tpi1	Metrn	Ran	Odf2l
				Trappc12																	Ppil1	Pmf1	Abcg3	Ktn1
				Tbcel																	Rsrp1	Sh2d2a	Plp2	Akr1a1
				2006-09-01																	Hist1h3c	Pold1	Gins2	Cpd
				Lrp6																	Filip1l	Iglc1	Mrps16	Mcm2
				Xpr1																	Tbc1d2	Pole	Lilr4b	Ncald
				Efr3a																	Senp6	Nxpe2	Itgb3	Uba52
				Mthfd1																	Dis3l2	Zdhhc14	Usp6nl	Rpl6
				Tfb2m																	Snx9	Cox14	Nrm	Srsf7
				Zfand6																	Ldha	Slc15a2	Chn2	Gem
				Nfatc2																	Dhfr	Brca1	Samd1	Anp32b
				Rarg																	AW554918	Adar	Ccne1	Cd244a
				Lonp2																	Prim1	Mcm3	Cdc20b	Adcy9
				Rsbn1l																	Depdc1b	Plaat3	Ank3	Ergic3
				Itfg1																	Stim2	Tex2	Tmem134	Tpm4
				Btbd1																	Vav3	Adam22	Cdkn1a	Pgs1
				Lats1																	Commd1	Mrpl24	Ccdc85b	Prxl2a
				Eri3																	Slc36a3os	Ect2	Ccsap	Ube2c
				Lgals8																	Rhoh	Itga2	Lsm5	Zfp609
				Ttc19																	Eldr	Pfn1	Ifitm3	Sgk1
				Krit1																	Dcaf5	Ube2s	Hist1h3e	Iglc1
				Rchy1																	Trp73	Cep128	2900041M22Rik	Slc39a14
				Fgfr2																	Fam49a	D130040H23Rik	Prxl2a	40787
				Maml1																	Pnpla7	Shisa5	Ift80	Atxn7l1
				Rpap2																	Ubac2	Slc25a25	E230032D23Rik	Mctp1
				Tsc22d2																	Ptpn18	Txndc5	Fyb	Rbx1
				Qrich1																	Usp32	Ckap5	Rmdn1	Rpl4
				1810026B05Rik																	Pibf1	Mt1	Etv6	Gpaa1
				Tmem127																	Ms4a6c	Hist1h3c	Slc38a1	Arl14ep
				Trit1																	Abcg1	Cnpy2	Znrf2	Smchd1
				Nubpl																	Cenpi	Cks2	Lpxn	Mef2c
				Rp9																	Pih1d1	Car5b	Ptpn6	Lsm1
				Rbm10																	Trim34a	Kctd14	Zfp951	Zhx2
				Ice1																	Ube2s	Tmcc1	Ski	Rpl30
				Psme2b																	Numa1	Tk1	Hist1h4d	Gm10076
				Tnpo1																	Orai2	Fgl2	Itga1	Slc15a2
				Srgap2																	Mt3	Pdcd1lg2	Slfn3	Bicd2
																					Gpsm2	Rpl34	Sp100	Zranb3
																					Cd226	Sh3rf1	Heg1	Sh3pxd2a
																					Mcm10	Tut4	Chaf1a	Tuba4a
																					Ect2	Stil	Plxdc1	Rps8
																					Cenpp	2010016I18Rik	Trim5	Cep128
																					Ly6c2	Btg2	Alg6	Jpx
																					Lrr1	Aurkb	Itpkb	2810001G20Rik
																					Atp2b1	Clec12a	Mcm3	Tbc1d8
																					Ankib1	Etnk1	Leprotl1	Hist1h2ai
																					Ccdc18	Mad2l1	Sntb2	Vsir
																					Syk	Cacna1e	Hist1h2af	Gzmc
																					Anxa4	Cd300c2	Thumpd2	Dapk2
																					Iqgap3	Srsf3	Ercc6l	Snhg6
																					Nuf2	Cd28	Chmp1b	Ccs
																					Pole	Uhrf1	Eid1	Dip2b
																					Hist1h2ai	Rara	Laptm5	Dtx3
																					Selenoh	Actr3	Hist1h4k	Nr4a3
																					Ppp1ca	Arpc2	Tnfsf9	Tedc1
																					Agpat4	Gm47015	Rnf144a	F2r
																					H1f0	Igkc	Phlpp1	Fbxl6
																					Mndal	Tmem173	Uba52	Fcmr
																					Eps8	Ntng2	Tmcc3	Atg4d
																					Cenps	Kbtbd11	Grap	Gm14325
																					Cdc45	Gm36975	Cox14	Oprm1
																					Dguok	Ifngr2	Tomm20	Rbl1
																					Prdx1	Serpinb9	Magi3	Gm30373
																					Rfx3	Adam8	Rilpl2	Ogt
																					Plac8	Stx6	Cdkn2c	Kxd1
																					Cmc2	Fen1	Sema7a	Thtpa
																					Pgk1	Mastl	Dipk1a	Pold1
																					Vwa5a	Ncapg2	Blm	Rdm1
																					Dock9	Rpap3	H2afz	Dgkz
																					Gtse1	Plekhg3	Gatd3a	Cenph
																					Zfp638	Tbc1d2	Mrnip	Casp7
																					Alyref	Lpxn	Trbc1	Hist1h2bh
																					Mybl2	I830077J02Rik	Selenoh	Hibch
																					Vmp1	Gpr132	Ifitm1	Plk4
																					Fanci	Limd2	Pkig	Sod2
																					Fhit	F2rl2	Gm30025	Sh3bp5
																					Cdc25c	Xylt1	Itgal	Trpc4ap
																					Gm44148	Samd11	Igfbp7	Wdr5
																					Cyld	Rps21	Ppp1r12a	Dhrs3
																					Gsk3b	Brca2	Bmp2k	Prc1
																					Avl9	Rpl26	Gm20275	Cyba
																					Eme1	Rnaseh2c	Cd200	Hist1h2bg
																					9930021J03Rik	Mtfr2	Dkkl1	D1Ertd622e
																					Crebrf	Rab37	Iqgap3	Rbbp6
																					Dtnb	Chst3	Tcf20	Zfp382
																					Kmt2e	Arid5b	Rpl14	Iglc3
																					Fam120b	Rflnb	Phactr2	Cenpp
																					Mmp16	Mcm5	Tubgcp2	Fancm
																					D130040H23Rik	Gm31243	Plk4	Phf11a
																					Hist1h2ab	Hist1h2ac	Tyms	Kbtbd11
																					Ralgapa1	Neto2	Cenpl	Gm15518
																					Ptpn22	Slc22a15	4930444A19Rik	Trbc1
																					Pabpc1	Atad5	H2-Q7	Rps19
																					Thy1	Tapbp	Cd53	Eme1
																					Creb1	Ccnd1	Sema4a	Mcm10
																					Mrtfa	L3mbtl3	Eml4	Odc1
																					Cdyl2	Znrf1	Psmc3ip	Ly6d
																					Pdss2	Fhl2	Ift74	Enho
																					Klhl6	Lipa	Klrg1	Mybl1
																					Irf2bp2	Tbc1d8	Mcm8	Klf6
																					Sdc4	Xrcc2	Txk	Cd300a
																					Ebf1	Armc7	Rnf157	Atad5
																					Paox	Cdkn2c	Map2	Iglc2
																					Trim30d	Malt1	Ctnnd2	Kremen2
																					Hnrnpa1	Hist1h3i	Mir142hg	Fgf13
																					Rbm5	Adgre5	Ccdc77	Slc25a36
																					Atp8a1	Snhg6	Palm	Svbp
																					Cd70	Lmo2	Cenpw	Myo18a
																					Btk	Tapt1	Hipk1	Fermt3
																					Trim5	Tle3	Rreb1	Gm31243
																					Cipc	Tedc1	Rhoh	Agpat1
																					2610318N02Rik	Mt3	Sass6	Pkib
																					Dnajc25	Ddx39	Dpp4	Fndc10
																					Mrpl20	Gm12840	Clec2i	37681
																					Lsm5	Chek1	Rbbp8	Pmf1
																					Slc43a3	Rpl18a	Neto2	Use1
																					Trp53cor1	Trim56	Gramd1b	Chmp1a
																					D3Ertd751e	Dip2b	Gm29243	Anxa4
																					Ehd1	St3gal6	Nup85	Rbck1
																					Itk	Irf2bp2	Mrtfb	Shtn1
																					Palm	Isy1	Gabarap	Haus8
																					Rubcnl	Map7	BC147527	Ifngr2
																					Rad51ap1	Bbx	Spata13	Gemin7
																					Klre1	Rnf125	Ndufaf4	Tcf19
																					Hist1h4k	Ska2	Kit	E130102H24Rik
																					Gas2l3	Atg10	Ppp2r5a	Fcer2a
																					Lclat1	Ppme1	Suv39h1	Gm11808
																					Mbnl2	Gm8369	Hist1h4c	Cdca5
																					Hist1h2af	Rad54l	Rmi2	Frat2
																					Anln	Pacsin2	Akap8l	Hvcn1
																					Swap70	Gen1	Foxm1	Echdc1
																					Adamts6	Epha3	Flt1	Ly6c2
																					Ms4a4b	Kynu	Tmem163	Prr11
																					Jade2	Zeb2	Reck	Tprgl
																					Lcp2	Rfc4	Ctss	Epsti1
																					Rassf2	Ndufb7	Irf4	Nudt16
																					Slc4a7	Tnfrsf13b	Tjp2	Blk
																					Cd3e	Jmjd1c	Frmd4b	Shld1
																					Hmg20a	Ubac2	Sgms1	Eid1
																					Ppp2r5a	Rpl22l1	Rfx7	Ms4a1
																					Strn3	Cdc6	Bcl6	Rmdn1
																					Zfp280d	Hist1h2ai	Ubac2	Gm20663
																					Wdr33	Bphl	H2-Ke6	Tesc
																					Akap8l	Rrm1	Tprgl	Vim
																					Poc1a	Cnr2	Cdyl2	Usp53
																					Mastl	Agpat5	Acss1	Fchsd2
																					Dbi	Agbl1	Mctp2	H2-DMb2
																					Nab1	Cmtm4	Rpa3	Sp4
																					Ncoa2	Filip1	Tbc1d10c	Bcl11a
																					Slc38a1	Vcpip1	Scd1	Hmgn2
																					Ankhd1	Gypc	Hist1h3f	Igkc
																					Eml5	Chmp4b	Tlr7	Mis18a
																					Chaf1a	Ube2r2	Lcp2	Crppa
																					Pbxip1	Hist1h2bc	Ccdc88a	Cdc20b
																					Lcor	Mgst3	Rasal2	Plin3
																					Hmgn3	Ifit1bl1	Orai2	Uqcc3
																					Tent5c	Plcl1	Arhgef1	Hist1h2br
																					Arsb	Asb13	Stim2	Pvt1
																					Btla	Hbp1	Spaca9	Gramd1b
																					Il2ra	Orai1	H2afv	Fam83d
																					Atad5	Ccdc15	Myl12a	Gsto1
																					Tut4	Ciita	Acvr2a	Hspbap1
																					Trip13	Ifi47	Kpna2	Nudt14
																					Jmy	Kif24	Crppa	Desi1
																					Gm36279	Hist1h2be	Egr3	Mbtd1
																					Chd2	Wdr76	Snx4	Mrpl44
																					Camk2b	Usp38	Pbxip1	Tspan2
																					Fcer2a	Hist1h3f	Gcat	Prdx6
																					Foxm1	Chn2	Rubcnl	Cr2
																					Ubn2	Nfkbiz	Pard3b	Itm2c
																					Usp53	Zfp710	Hist1h2ag	Dtd1
																					BC030867	Pde2a	Elmsan1	Max
																					Lgmn	F2r	Pmaip1	Errfi1
																					Gm5149	Ccr9	5830418P13Rik	Mff
																					Scaf8	Haspin	Gna15	Gm43388
																					Acss1	Dusp5	4930579G24Rik	Slc15a4
																					Cd300a	Tmem97	Rnaseh2b	Blnk
																					Mgat5	Zc3hav1	Trp53inp1	Kctd14
																					Ly6d	Cd300a	Tnfaip8	Hsp90aa1
																					Ikbkb	Arl14ep	Skap2	Rnase6
																					Clec12a	Cdkn2d	Ptprs	mt-Nd5
																					Rad54l	Timeless	Sun1	Tma7
																					Blk	Vamp5	Clec12a	Cdkn2c
																					Dscc1	Mcm8	Eya2	Itgb2
																					Itga6	Fignl1	Eif5	Mpeg1
																					Dna2	Cenpi	Cd3g	Stmn2
																					Filip1	Foxp4	Tbrg1	Prim2
																					E130102H24Rik	Tcf19	Tbxa2r	Gbp7
																					Phip	Chaf1b	Timeless	Gm26520
																					Tasp1	Gm16341	Iqgap2	Haus5
																					Rpl4	Gins2	Serpinb9b	Rfc4
																					Smad7	Gm3550	G0s2	Madd
																					Spata13	Srsf2	Cmah	Arhgap24
																					Serpina3g	Rnaseh2b	Spata24	Gm36279
																					1110051M20Rik	Ran	Insyn2b	Hist1h2bc
																					Krtcap2	Hdgfl3	Lmo2	mt-Atp6
																					Hist1h1e	Nlrc5	Cdca7	Inpp5b
																					Elf1	Mrnip	Nr4a1	Fam3c
																					Mybl1	Knstrn	Chaf1b	Prim1
																					Smg1	Fry	Fndc10	Bcl7c
																					Lims1	Hnrnpa2b1	Cmss1	Cgas
																					Ccdc125	Hist1h4i	Rttn	Rad51c
																					Ypel3	Chd7	Rexo5	Chst3
																					H2-DMb2	Sae1	Cbx5	Kif24
																					Chst11	Ifitm10	Zfp367	Brca1
																					Arfgef1	Trp53cor1	Npc2	Gm16341
																					Atad2b	Igfbp7	Gldc	Unc119
																					Ticrr	Pigp	Crlf3	Ldlrap1
																					Brca1	Mcm4	Exosc8	Eif4ebp2
																					Ahcyl2	Hmgn2	Gpsm3	Pcna
																					Ptrhd1	Izumo1r	Nup133	Anxa1
																					Ttc39b	Ly6a	AB124611	Nxpe2
																					Bcl11a	Parp12	Zbtb32	Xcl1
																					Skap2	2610035D17Rik	Vps13a	Kif18a
																					Sdhd	Stim2	Incenp	Slc16a4
																					Rsf1	Dgkh	Ankmy2	Tapt1
																					Mt1	Dguok	Irf2bpl	Arl6ip1
																					Slc28a2	Tmsb4x	Efcab11	4930469K13Rik
																					Gcat	Fes	Paxip1	Ccdc25
																					Emp1	Bcar3	Cd72	Rab6b
																					Ctsh	Trbv13-3	Sdc4	Iqgap2
																					Cdca5	Cd72	Slc50a1	Lipa
																					Gm16093	Phc2	Ubash3a	Frmd4b
																					Cd3g	Tbl1x	Fcer1g	Dnajc13
																					Tesc	Syce2	Cntrob	Txnip
																					Adamts14	Pax5	Hist1h2ac	2310015A10Rik
																					Specc1	Gas7	Pde11a	Haus4
																					Rnase6	Maf	Pabpc1	Mrnip
																					Map3k5	Ank3	Dennd5b	Etv3
																					S100a13	Haus4	Slco3a1	Tnip1
																					Rcor1	Mycbp2	Sec24d	Higd2a
																					Lmo2	Fam72a	Rassf5	Sigirr
																					Dennd5b	Zfhx2	Gnaq	Srp72
																					Tax1bp3	Btg1	Trac	Gale
																					Diaph3	Spib	Use1	Cacna1e
																					Gm3550	Dtwd1	Slc43a3	Cox19
																					Itga2	Hpcal1	Ly86	Tfdp2
																					L1cam	Tubb3	Neurl3	S100a10
																					Cdc20b	Pogk	Ctsh	Spaca9
																					Chst3	Chaf1a	Lncpint	Dop1a
																					Spi1	Trat1	Lrrc40	Cdr2
																					Cd37	Atp6v0a1	Il4ra	Hist1h2ak
																					Fcmr	Plk4	Cpm	1700028E10Rik
																					Upk1a	Evi2a	Clic4	Plin2
																					Anapc15	Dctpp1	2010016I18Rik	Tmem19
																					Kctd14	Ifi205	Tuba1c	Supt3
																					Ptprk	Msh3	Arrb2	Cbx5
																					Ranbp10	Cenps	Sh3pxd2a	Aig1
																					Pax5	E2f1	Mmab	Pigyl
																					Dek	Cpm	Smim12	Atl2
																					Nrgn	Uevld	Ikbkb	Jmjd7
																					Slc6a13	Cd79a	Zdhhc2	Mpdu1
																					Antxr2	Ssbp2	Uhrf1bp1l	Dph6
																					Idi1	Cdon	H2-Aa	Gm47371
																					Crtc3	2610318N02Rik	2310009A05Rik	Ftx
																					Pecam1	Zyx	Ptprk	Tent4a
																					Ebp	Arl15	Osbpl3	Ddrgk1
																					Fam13b	BC035044	Nubpl	Trav13-1
																					Ccdc91	Zc3h12a	Elmo1	Xpa
																					Cbl	Orc1	Gm33104	Map2
																					Lyn	Hist1h2br	Grap2	Krit1
																					Pomp	Iglc3	Eif2ak3	Mbd4
																					Dym	Itm2a	Jmjd1c	Gemin6
																					Mllt10	Klk8	Ints10	Fundc2
																					Dip2b	Peli1	AC149090.1	Rpl27
																					Cacna1e	Hectd2	Uevld	Arhgap11a
																					Cbx7	Csnk1g3	Rps27rt	Cenpn
																					Tnfsf9	Tnfrsf13c	Bcar3	Ripk2
																					H2afx	Ly96	Eif3m	Smc1a
																					Tspan2	Reep3	Micu1	Insr
																					Agpat5	Sec14l1	Tasor2	Cacfd1
																					Gen1	Map2k1	Tnfrsf9	Rps13
																					Arhgap6	Wdr62	Cish	Lrrc8d
																					Akap10	Gpr174	Pfn1	Gatd1
																					Man2c1os	Zfp141	Rfc2	Bcat1
																					Zfp169	Borcs8	Adam8	Kif3b
																					Iigp1	Hist2h2bb	Rad51c	Emc6
																					Svil	Cldnd2	Ddx6	Zdhhc14
																					Rps27rt	Ncoa1	Rasa2	Rnf144a
																					Bcas3	Arhgap39	Myh9	Atp6v0a1
																					Ambra1	Tlr7	AU020206	Anp32a
																					B2m	Atp2b4	Klc4	Slbp
																					Slc9a7	Ccsap	Serpina3f	I830077J02Rik
																					Apobr	Magi3	Trim34a	Gtse1
																					Ankrd17	Plekha2	Zgpat	Srr
																					Irf2bpl	Stk39	Cnbp	Cobll1
																					Csnk2b	Pkib	Fuom	Sdf2l1
																					Ppp4r3b	Nfkb1	Mylip	Pacsin2
																					Itsn2	Dscc1	Tubb3	Ift46
																					Arhgap24	Samd9l	Nfe2l2	Cmc2
																					Gprasp1	Cpne3	Trbc2	Hist1h2bj
																					Son	Lbh	Pop5	Plscr1
																					Psmc3ip	Ksr1	Susd6	Fuca1
																					Arl5c	Max	Litaf	Rps23
																					Bcar3	H1f0	Erap1	Lrrc45
																					Stmn2	Epb41l4aos	Agpat2	Btbd11
																					Syt11	Galnt10	Ube2t	Atp8a2
																					H2-Q4	Pcyt1a	Mbp	Rusc1
																					Gm11342	Kdm7a	Hck	Zfp329
																					Phka1	Fcer2a	Cd81	Fcrla
																					Atf7	Hist1h4k	Idnk	Itm2a
																					Tubb3	Dscam	Hsd17b10	Pold4
																					Cdkal1	Dut	Fkbp3	Endod1
																					Gm31243	Gm36279	Wdr89	Nob1
																					Ankrd11	Mxd4	Exosc7	Cep41
																					Phc3	BC055324	Btk	Tspan32
																					Cblb	Ccnd2	Mtbp	Ywhaq
																					Bptf	Cxcr2	Hmgb1	Smg6
																					Lbh	Gm15133	Hist1h4n	Ccnd1
																					Slc12a7	Cd69	Pik3c2b	Stoml1
																					Thoc6	Serpinb9b	Ttc27	Ctif
																					Ppargc1b	Mcm2	F2r	Tspan3
																					Ptprj	Atxn7l1	Xylt2	H2afv
																					Galnt7	Blm	Dnmt3a	Spib
																					Anp32e	Sdhaf1	Acoxl	Pja2
																					Gins2	Specc1	Exosc4	Imp3
																					Nsl1	Grap2	Mcts1	E230032D23Rik
																					Msrb1	Eri1	Rnf8	Rpa3
																					Ly86	Bcl2a1b	Enho	2810403D21Rik
																					Atp6v0a1	Cd53	Csgalnact1	Mgat4a
																					Aldh2	Pde6d	Raph1	Washc4
																					Scd1	Slfn2	Susd3	Sec11c
																					Rasal2	Dgka	Gpr68	Ctdsp2
																					Gmip	2810408I11Rik	Zfp850	Ddt
																					Sytl1	Anapc5	Fgr	Cdan1
																					Izumo4	H2-Oa	Hsd17b11	Hectd2
																					Dcaf6	Cdkn1b	Akap7	Calr
																					Rasa3	Rasa1	A330023F24Rik	Spi1
																					Gmds	Sgf29	H2afx	Xrcc2
																					Rab6b	Usp32	Art2b	Cxcr3
																					Lancl2	Itm2c	Hjurp	Phf23
																					Csrp1	Dnah8	Ccnq	Rabgap1
																					Fuca2	Lsm2	Taf6	Slc50a1
																					Spib	BC005561	Jtb	Gm11110
																					Prrc2c	Hist1h2ak	A630001G21Rik	Pcmtd2
																					Ssr1	Zfp831	Ctc1	Soat2
																					Psmb4	Rnf26	Trat1	Rpl19
																					2001-03-01	Saraf	Gm31243	Jaml
																					Enho	AB124611	Scly	Tpgs1
																					Rab37	Il18r1	Stmn2	Naca
																					Orc6	Il2ra	Supt4a	Scnm1
																					Rad51b	Lbr	Mcub	2610002M06Rik
																					Gm43388	Sidt1	Flcn	Hist1h4d
																					Timeless	Cytip	Marcksl1	Oas1c
																					Zfr	Oip5	Pitpnm1	Rcor1
																					Glg1	Cdc25a	Slc25a33	Stk3
																					Fam149b	Kcnk5	Psmg2	Sult2b1
																					Trappc9	Usp53	Shtn1	Npepl1
																					Ctss	Cenpa	Nsd2	Pik3r4
																					Nxpe2	Rnf2	As3mt	Clcn5
																					Ddb2	Gm16337	Hmgb3	Opa3
																					Rbm6	Hdac4	Smpdl3a	Rragb
																					R3hdm1	Rpl7	Phka2	Cyb5r4
																					Lamtor5	Ppp3ca	Ulbp1	Prdx2
																					Mbd5	Tube1	Cpne1	Hist2h2aa1
																					Pde4dip	Fbxl20	Eif4e3	A930007I19Rik
																					Gzmc	Ildr1	Tipin	Atp5h
																					Manf	Dpy19l3	Cpne3	Suv39h1
																					Gale	Nup133	Ifng	Camta1
																					Zfp292	Ncapd3	Celsr1	Fas
																					Bmt2	Arl3	Ifngr2	Nasp
																					Psmc4	Rps27	Zfp36	Mcm8
																					Relch	Gm20033	Zfp710	Rnf2
																					Ptpre	Ogfr	Tet3	4930579G24Rik
																					Sh3bgrl3	Spns3	Gm11808	Gm4951
																					Tmem97	Topbp1	Platr25	Clec12a
																					Slfn2	Ncald	Rgs16	Metap1d
																					Hk2	Galm	Anxa4	Tube1
																					Samd11	Il3ra	Gm36279	Ppp1r21
																					Mcm4	Slc16a4	Pde7b	Pold3
																					Pacs1	Lrrc8c	Pax5	Tbc1d2
																					Oip5	Serinc3	Serpinb9	Ppp1r18os
																					Ulbp1	Gemin6	Maf	Cdca2
																					Mbtd1	Tram2	Ckb	Smpdl3b
																					Spata24	Hspe1	Phka1	Abcc1
																					Pik3c2b	Hist1h2bb	4632427E13Rik	St6gal1
																					Ncoa7	Ccdc34	Sdhaf4	Pkd2l2
																					Traip	Scimp	Zdhhc3	Rras2
																					Dhrs1	Smpdl3a	Ehd1	Paqr4
																					Ggnbp2	Rfc2	Hgsnat	Amdhd2
																					Tbc1d4	Eri2	Arhgap45	Helq
																					Il6ra	Abcb1b	Sult2b1	Dync2h1
																					Pdcd1	Snhg1	Gimap5	Srsf3
																					Dhrs3	Abhd18	Fcer2a	Trim7
																					Dleu2	Snx13	Ube2e2	Usp18
																					Coq7	4930579G24Rik	Itsn1	Nfia
																					Arap2	Psen2	Ikzf2	Pdia4
																					Ctsd	Paqr4	Galnt6	Slc25a25
																					Ifng	Ccdc125	Hrh2	Chek2
																					Usp34	Cenpu	Fbxl20	Dnajc25
																					Fbxo28	Farsb	Gpat3	Cchcr1
																					Pmvk	Rpl11	Rnf44	Acadm
																					Rad51c	Hjurp	Sri	Phkb
																					5830418P13Rik	Crebrf	Kifc5b	Sri
																					Klk8	Capzb	Ranbp9	Tnfrsf13b
																					Ddias	Reep4	H2-DMb2	Slc8a1
																					Stag2	Fam117b	Aldh2	Gm4070
																					Cd300c2	Oas1c	Ezh2	Fam160a2
																					Chn2	Gm15232	Mzb1	Cdca7
																					St8sia4	Rttn	Bcl11a	Rpl38
																					Mms22l	Ppm1h	Foxp3	Elf4
																					Akap9	Ripk2	Tgfbr2	Prr7
																					Cdon	Gab2	Top2b	Acadvl
																					Eif5	Cdk2	Gm37240	Chaf1b
																					Ptpn13	Rapgef4	Pum3	Fam53b
																					Crppa	Tspan3	1600014C10Rik	Serpinb1a
																					Cdk14	Foxp3	C2cd2l	Gpr141
																					Tmem131l	Plekha1	Med18	Pygl
																					Hist1h2ak	Paip2	Mdp1	Zfp398
																					Rabep1	Lin54	Fam204a	Calm3
																					Tle3	Micu3	Insr	4833438C02Rik
																					Ndufs8	Jade2	Klhl3	Rhbdf2
																					Ccne1	Trim7	Cdk5rap3	Pik3ap1
																					Myo1f	Ube2g2	Cul3	Alms1
																					Gins1	Ercc6l2	Katnbl1	Tnfsf10
																					Myo9a	Slc6a13	H2-Ab1	Phf7
																					Tmem14c	36951	Rgl1	Nars2
																					Tube1	Psmc3ip	Pcna	4930593A02Rik
																					Zfp141	Hacd3	Lrrc51	AI413582
																					Tbcb	Mrpl52	Nat10	Zc3h14
																					Flt1	Mea1	Pdrg1	Clcn3
																					Kif20b	Plk3	Blnk	Rbms3
																					Dennd2d	Clk2	Ccl3	Uri1
																					1110002L01Rik	Dnajc13	Usp18	Mga
																					Zc3h12d	Hnrnpab	Kctd14	Ccdc77
																					Atpif1	Axin2	Plxdc2	Prorp
																					Zswim6	Fndc10	Gm15232	9430038I01Rik
																					Mrps11	Insl6	Myb	Rpl10
																					Chek2	Ctnnd2	Dgkd	Uevld
																					Rps4x	mt-Co1	Samd11	Fanci
																					Ethe1	Rcbtb2	Gm35019	Zfp386
																					Rgl1	Fam168a	Elovl6	St18
																					Pcm1	Rabgap1	Plscr1	Ptprs
																					Gm15518	Ahi1	2210408I21Rik	Ly86
																					2810408I11Rik	Tnrc6b	Swap70	Diaph2
																					Trim44	Zfp281	Smarca2	Hnrnpu
																					Kdm7a	Cdt1	H2-Q10	Dennd5b
																					Ralgapa2	Rab43	Fth1	Nmnat3
																					Ldlrap1	Atp6v1d	Arpc5l	Nlrp1b
																					Ccpg1	Gm11290	Dnhd1	Bcor
																					Nedd4	Apbb1ip	Znrf3	G0s2
																					Ccdc34	Gm2245	Atrip	Elk3
																					Zdhhc14	Krtcap2	Ncf1	Pcyt1a
																					Trim33	Eci1	Zfp934	Mrps34
																					Cdk2	Ccdc91	Mpeg1	Orc1
																					Atox1	Tiam1	Sdf2l1	Dtwd1
																					Nup153	Rabepk	Ado	Rab43
																					Pkd1	Stat4	Zranb3	Ppp1r35
																					Mcm8	Rpl12	Arhgap24	Washc2
																					Prmt3	Hist2h2aa1	Sfmbt1	Wdfy2
																					Foxp3	Fam241a	Esrra	Dennd1b
																					Elp4	Rpl35a	Csk	Anapc16
																					Gng10	Hmgb3	Bcl9l	Ing5
																					Birc6	Hibadh	Tmem214	Creld2
																					4930579G24Rik	Gm34794	Wdfy2	Eci1
																					Marcksl1	Gm10076	Cdk6	Faap24
																					Treml2	Arhgap31	Haus3	Zfp608
																					Kynu	Il1rl1	Fubp1	Smim14
																					Slc26a11	Rnf130	Fastkd3	Tns3
																					Furin	Eml4	Ankrd46	H2-Q7
																					Lilr4b	Selenom	Hibadh	Icos
																					Slc8a1	Med30	Adh5	Rrp15
																					Nars2	Gm16599	Relb	Rps11
																					Hmbs	Phf13	36951	Cep89
																					Bex3	Rmdn1	Rnase6	Elovl6
																					Hist1h2ac	4933440M02Rik	Tmlhe	Cldnd2
																					Cd27	Phyh	Gmip	Rpl31
																					Pias1	Slbp	mt-Co3	Rassf2
																					Cd55	Stmn2	Mcm2	Dcaf6
																					Lnpep	Dlg2	Creb3l2	Mdn1
																					Wee1	Atp10a	Chst3	Dhfr
																					Aig1	D930028M14Rik	mt-Nd4	Narf
																					Rere	Sdcbp2	Sertad2	Ranbp10
																					Skil	Cmtr1	Exosc5	Ccdc88a
																					Ccdc191	Rps27rt	Kdm7a	Bckdha
																					Mxi1	Ogt	Ssh2	Cd86
																					Hist1h2bg	Sqstm1	Tbc1d2	Cisd3
																					Igfbp7	Fbxo32	Lyn	Nf2
																					Gpbp1l1	Tpk1	Arpc1b	Coro2a
																					Lrrc8c	Myc	Nxpe2	Batf3
																					Tmpo	Ndufa7	Mcm4	Ece1
																					Rab11fip2	Cish	Ranbp10	Apex1
																					Cnbp	Gm26510	Rpl36al	5430405H02Rik
																					Elk4	Creb3l2	Rps6ka3	Gm26827
																					Pkib	Ubn2	Rabgap1	Pax5
																					Vmn2r96	Gpaa1	Rapgef5	Rasgef1b
																					Rhoc	Dnajc25	Rpl31	Slfn3
																					Stard10	Rsf1	Gm15283	Haghl
																					Clcn5	Dennd5b	Ndnf	Fdx1
																					Dok2	Efcab11	Ccnd1	Pigp
																					Gzmk	Klrb1c	Faap24	Tagap
																					Psat1	Ddt	Gemin6	Gne
																					Ascc3	Cdca5	Nudt19	Ssbp2
																					S1pr5	N4bp2l1	Reep4	Akap9
																					Map3k8	Cdc7	Dpy19l3	Sec14l1
																					Ubash3a	Laptm4a	BC055324	Acaa2
																					4930417O13Rik	Cux1	Scaper	Acss1
																					Heg1	Pygl	Map1lc3a	Dguok
																					Lrrc8d	Rbm3	Clybl	Hmbox1
																					Kit	Jak2	Gins3	Cnot6l
																					Abcg3	Spaca9	Rfc5	Acsbg1
																					Nmral1	Trbc2	Gabarapl2	Tmem106b
																					Tkt	Slc25a4	Slc6a13	Ska3
																					Txn1	Gm10501	Uqcc3	Akr7a5
																					Gm45716	Gm11342	Arid1a	Foxp3
																					Slfn1	Acads	Rbm15	Ciita
																					1110038B12Rik	Mrpl14	Smg1	Ska2
																					Gfod1	Zgrf1	Fbxl2	Ranbp1
																					Cdc14b	P4ha1	Slc9a7	Cox5a
																					Rpl11	Haus5	Slfn2	Glrx5
																					Ifitm10	Camk2b	Map1lc3b	Cdt1
																					Rnf167	BC147527	Aak1	4930486L24Rik
																					Rpl6	Wee1	Trim30b	Dlg2
																					Ube2e3	Hsd17b10	Nrbp1	Nrgn
																					Tet3	Dna2	Ccdc163	H13
																					Camsap2	Tet3	Ifnar1	Tacstd2
																					Naa38	Itpr2	Lgmn	Hck
																					Acyp1	Tspan13	Sdcbp	Flt1
																					Snx29	Pglyrp1	Hdac8	AB124611
																					Ppih	Rab11fip1	Eif3h	Abca13
																					Dsn1	Abca13	Pglyrp2	Bcar3
																					Gpatch8	Tpi1	Ipcef1	Kmt5a
																					Rab10	Gm15675	Gfod1	Zfp593
																					Hist1h3f	Fcrla	Stim1	A930024E05Rik
																					Bcl6	Dsn1	Ifit3b	Fam168a
																					Racgap1	Tgfbr1	Gm46519	Tdrd3
																					Rfc5	Pnpla7	4933440M02Rik	Ppp1r14b
																					Adam22	Elovl5	Snhg12	Gins2
																					Il10rb	Anp32b	Mycbp2	Stard10
																					Dennd1c	Hivep1	Ppp1r14b	Abcc5
																					Paqr4	Snx8	Snrpd1	Pdgfb
																					Wdr62	Lgmn	Herc3	Gpx1
																					Gm44175	Cd2	Dctpp1	Zfp869
																					Fbxw4	Pitpnc1	Gm27166	1110051M20Rik
																					Ggh	Rangap1	Pomgnt1	Lag3
																					Trac	Sephs2	1110008P14Rik	Tm6sf1
																					Psmb6	Rcc1	Dnaja1	Hint2
																					Fuom	Ccdc18	Hmgn3	Adck5
																					Phf13	Kcnn4	Rbmx2	Fto
																					Rfc4	H2afx	Nfil3	Pole3
																					Uqcrfs1	Rubcnl	Gzmc	Efcab11
																					Nxpe3	Ly6c2	Egr2	Smad4
																					Sik3	Zfp53	Mgme1	Ccr9
																					Ercc6l	Mrtfb	Chka	Nit2
																					Sbds	Snhg12	Gimap9	Alkbh8
																					Eif5a	Mbtd1	Nup205	Mcm4
																					Traf5	Kmt5a	Cd300c2	Ndufv1
																					Ddx28	Unc119b	Sorl1	Ppp2r5d
																					Reep3	Lamp1	Dsn1	Gm28501
																					Hist1h2br	Gpr160	Lancl3	Cpm
																					Xylt1	Itgb2	Tle4	Plekhg2
																					Slc25a36	Tipin	Gpd2	Retreg1
																					Egr2	Ighd	Tbcel	Synj1
																					Zwilch	Bcat1	Cd83	Mapre1
																					9930111J21Rik2	Sik3	Trav13-1	Armc7
																					Sp110	Ccdc171	Nipal1	Antxr2
																					Nbeal1	Slc16a6	Ubtd2	Serpinb9b
																					Aicda	Itgb1	Wwox	Mypopos
																					Serpine2	Tmem140	Mprip	Ctsb
																					Phgdh	Dtx3	Zdhhc14	Galm
																					Mrpl27	Mt2	Plaat3	Tnfaip8l2
																					Srsf9	Cbfa2t3	Slc25a25	Cenpl
																					Kif24	Flna	Eml5	Fyb
																					Nr4a1	Pelo	Wdhd1	Cstb
																					Stk16	Klrc2	Bcas3	Adcy7
																					Ggps1	Tnfaip8	Lancl2	Lrrc8b
																					Ccp110	Uba52	Atp6v0a1	Ppme1
																					Blnk	Poc1a	Sh3kbp1	Ctnnd2
																					2006-03-01	Cd244a	Slc35f2	C1qbp
																					Cish	Abcc1	Max	Dsn1
																					Myof	Cd80	Irf5	Tgfbr3
																					Rev3l	Lap3	Eif3i	Cd79a
																					Pcmtd1	AI837181	I830077J02Rik	Abcb1b
																					Gnpda1	Lgals9	Naa40	Atraid
																					Nfil3	E130308A19Rik	Klf13	Pcnx3
																					8030451A03Rik	Gvin1	Dock10	Exoc6b
																					Esco1	Rexo5	Prkcq	Mrpl52
																					Fbxo5	Pcmtd2	Arl8a	Gab2
																					Wapl	Fundc2	Gramd4	Ass1
																					Adora2a	Milr1	Tbc1d12	Rpl9-ps6
																					Gab3	Cyld	Stambpl1	Uchl5
																					Map1lc3a	Isoc2b	AI467606	5830444B04Rik
																					Cdk12	Nbr1	Fcmr	Pts
																					Hnrnpr	Slc25a13	AI837181	Wscd2
																					Dop1b	Orc6	Kmo	Rell1
																					Cd101	Strbp	Hivep2	Pih1d1
																					Iglc3	Cnp	Coq7	Psmg1
																					Gm15886	Cd68	Trbv13-3	Nup85
																					Dclk2	Immp1l	Adcy9	Usp28
																					Pik3c2a	Cep89	Rptor	Hdac9
																					Kantr	Hibch	Ptpre	Fam169b
																					Nmnat3	Zfand4	Slc25a36	Dennd2d
																					Pygl	Ung	Alyref	Pnrc2
																					Gng12	A930024E05Rik	Mxd4	Slc44a1
																					Tmem135	Ankrd46	Ccdc15	Alg6
																					Pold1	Nqo2	Cep70	Commd4
																					Gm36975	Rps3	Tshz2	Immp1l
																					Itpa	Tpst1	Eva1b	Ankrd12
																					2310015A10Rik	H2afy	B4galnt1	Acot13
																					Cd48	Rplp2	Alox5ap	Ptpn4
																					Cd68	Prag1	Snhg1	Aaas
																					Fdps	Irf9	Fancc	Slc26a11
																					Ercc6l2	Rsrp1	Chst12	1110065P20Rik
																					Sclt1	Tbc1d5	Hspa4l	Pdia6
																					Zfp507	Aaas	Ifi214	Grk4
																					Fzr1	Znfx1	Traf3	Polg
																					Sik2	Scai	Zfp948	Lsm2
																					Mcm6	Stambpl1	Capg	Dnmt3a
																					Il16	Ppil1	Myof	Snapin
																					Gm9856	Rpl24	Apoe	Osbpl11
																					Ccdc124	Pih1d1	Fam13b	Rubcnl
																					Kpna2	P2rx4	Gm4951	Tgtp2
																					Mfsd10	Rras2	Tex264	Tpm3
																					Micu3	Slc36a3os	Irak3	Mtg2
																					Fabp5	Mars2	Eps8	Clec2g
																					Gpr171	Cd79b	Fancm	N4bp2
																					Kif18a	Hist1h4c	Wdfy4	Gm10501
																					Rnpep	Hist1h4n	Selenop	Polr1d
																					Ccne2	Ctsz	Qrfp	Stim2
																					Epb41	Rel	Cinp	Casc4
																					Eif4e3	Jade1	Mettl1	Myc
																					Mrtfb	Gramd4	Gas7	Lztfl1
																					Hist2h2bb	Aftph	5830408C22Rik	Ttll3
																					Stat5b	Ywhaq	Cdc25b	Slc39a11
																					Shtn1	Herc3	Akap10	Znrf1
																					Myl12b	Stk4	Golim4	Vopp1
																					Neto2	Alg8	Cd300a	Dscc1
																					Cnr2	Bmt2	Map2k3	Sh2d2a
																					Ggta1	Gm15472	Cdkn2d	Lst1
																					Nans	Tfeb	Rcc1	Rtf2
																					Bod1l	Narf	Nt5c	Actr5
																					Ifi208	Tgtp2	Mylpf	Zcchc4
																					Ube3a	Klf8	Upk1a	Cyhr1
																					Ssr2	Eif3e	Rom1	Gm37065
																					Trim7	Lockd	Cdk8	Snupn
																					Dhrs4	Cd83	Topbp1	Nmb
																					Aff4	Bckdhb	Fbxo9	Cox6a1
																					Cep89	Clk1	Usp32	Rab11fip4
																					Polr2d	Nf1	Anxa1	Eef2
																					Stambpl1	Pag1	Nde1	Xpo1
																					Selenom	Batf3	Crybg1	Zyg11b
																					N4bp2l2	Tigd2	Pold2	BC005561
																					Ufc1	Chd9	Hpf1	Micos13
																					Erbin	Apool	Kremen2	Hmgn1
																					Phf11b	Vps54	Dbf4	Hibadh
																					Mtch1	Clic1	Ctif	Bri3
																					Cnn3	Hck	Hif1a	Sema4f
																					Faf1	Aff4	Ncf2	Snn
																					Atp5d	Ehd4	Gpr141	Kcnk5
																					Nrip1	Stoml1	Clip1	Map2k3
																					Vgll4	Gpi1	Arhgap5	Cybb
																					Zscan26	Gpr171	Lair1	Mpv17l
																					Alox5ap	Hells	Arl4d	5330438D12Rik
																					S100a10	Cenpw	Cab39l	Rapgef4
																					Etv6	Akap9	Specc1	Grap2
																					Ech1	Fbxl12	Nrarp	Nek1
																					Ube2a	Chchd5	Zbtb20	Rapgef5
																					Setd5	Rab6b	Ubash3b	Ifi27l2a
																					Phf11a	Pptc7	Gm15489	Naa35
																					B3gnt5	Ssr4	Fam117a	Gm16794
																					Plk4	Tmsb15b2	Gsto1	Cers5
																					Fam72a	Rnf123	Slc25a20	Rbbp8
																					Tbc1d8	Ncaph2	Efcab7	Nit1
																					Srpk2	Mettl26	Scfd2	Itih5
																					Uqcr10	Rpl35	Eea1	Atg16l2
																					Hck	Zc3h12c	Cog5	Gm12185
																					Ctla4	Shtn1	Dapk2	Tmem97
																					Gm32036	Cyba	Spi1	Serpina3f
																					Hist1h4c	Pkmyt1	Esyt2	Slc43a3
																					Ciita	Hist1h4d	Smap1	Rpn2
																					Camk4	Anapc15	Plekho2	Traf5
																					Ripk3	Sema7a	Csrp1	Rbm15b
																					Simc1	Esyt1	Myo5a	Baiap3
																					Fh1	Kcnip1	Adcy7	Camsap2
																					Ssh2	Cd160	Tyrobp	Cd300c2
																					Unc119	Fcgrt	Fkbp1a	Vrk1
																					Rabgap1	Ctse	Prag1	Stard5
																					Kmt2a	Chd3	Rasal3	Il15ra
																					Ppp1r12b	Cpd	Cdc37	Med7
																					Kdm5b	Plek	Pygl	Magt1
																					Prkch	Arhgef3	Mctp1	H2-Aa
																					Snx30	Lamp2	3110082I17Rik	Cep68
																					Prkcsh	Nipsnap1	Rsf1	Parp6
																					Cxcr2	Tshz2	Ifi47	Hivep3
																					Aatf	Scaper	Edil3	Chka
																					Ifi205	Vps33a	Prxl2c	Dock10
																					Kpna4	Arhgdia	Trmt10a	Smim8
																					Zkscan3	mt-Nd5	Osgin2	Nenf
																					Tnfrsf4	Hnrnpa3	Cdc7	4833420G17Rik
																					Tnfrsf25	Dis3l2	Myl12b	Mctp2
																					Rbms3	Gca	Pigm	Gm7072
																					Smg6	Nup43	Bcl7b	Tigd2
																					Snrnp25	Riox2	L1cam	A630001G21Rik
																					Crmp1	Gins1	Nfu1	40422
																					Rpa3	Jpt1	Hspa8	Paqr7
																					Trip11	Hvcn1	Rmdn2	Abcg1
																					Phf20l1	Trim12a	F2rl2	Fbxw11
																					Timm8b	Ctdsp2	Gm4258	Samd9l
																					Pcna	Rasal2	Eef2	Smim10l1
																					Elmsan1	Spint2	2310001H17Rik	Arl4d
																					Tcf19	Raf1	Immp2l	Nfkb1
																					Lsm4	Trp53bp1	Mrpl9	Zfp326
																					Gm26510	Fam53b	Apip	Psip1
																					Gcnt1	Cgas	Fasl	Cfap36
																					Esr1	Cbx3	Smurf1	Sesn1
																					Sec11c	St6gal1	Morrbid	Tmsb15b1
																					Cd79b	Nenf	Vmn2r96	Gm14029
																					Wdfy4	Rad51c	Cybb	Wdfy1
																					Trim14	Gphn	Fry	Azin1
																					Dennd3	Slc28a2	Elf1	St7
																					Nck1	Lrrc4	Zcwpw2	Serp1
																					Hgsnat	Hsp90aa1	Serpinb6b	Sapcd2
																					Rcsd1	Lpcat4	Oip5	Arf3
																					Sdf2l1	Abtb2	Lysmd1	Plcg2
																					Abtb1	Rps14	Ipp	Stat5b
																					Celsr1	Xdh	Izumo4	Ifit2
																					Pde7b	Snw1	mt-Nd2	Nfkb2
																					Ncf2	Elk3	Slc31a1	Phka1
																					Vdac3	Madd	Zgrf1	Slc4a8
																					Gm2245	Ppp3cc	Lin54	Ndufa7
																					Sil1	Usp33	Hibch	Nrip1
																					Fen1	2700049A03Rik	Ccdc148	Mcee
																					Rpa2	St7	Gimap7	BC055324
																					Cby1	Zfp62	Dis3	Mmd
																					Podnl1	A630001G21Rik	Gtf2e2	Kpna2
																					Rbbp8	Inpp5f	AI506816	Mrpl48
																					Pole3	Lamb3	Itgax	Dnajb11
																					Gbf1	Prdx4	Tbca	Tbcel
																					Rhbdf2	Serpinb1a	Hist1h2br	Idi1
																					Smurf1	Cstb	Glcci1	Gramd1a
																					Rab29	Arid3a	Traf7	Dpy19l3
																					Rnf26	Prune1	Rbm14	N6amt1
																					Inpp5d	Tjp2	Usp24	Eif3h
																					5830444B04Rik	Pcnx	Tbc1d8	Ttc28
																					Cd96	Prrc2c	Gimap8	Ptk2
																					Rell1	Trim30c	Cxcl10	Zfp560
																					Traf3ip3	Washc4	37681	Smarcd1
																					Ndufc2	Kdm6b	Prickle1	Srf
																					Fbxo32	Tspan31	Twsg1	Ext2
																					Mettl15	Numb	Hist1h4h	Rpl21
																					Sfn	Dhx57	Serpini1	Desi2
																					Brwd1	Cetn2	Rasgef1b	Rest
																					Strbp	Jarid2	Batf3	Smc3
																					Haspin	Tmem106b	Bora	Abhd12
																					Cdkn1b	Exoc6b	Sgpp1	Srgap3
																					Dip2c	Mef2b	Med10	Rtn4rl1
																					Kdm4c	Mvb12a	Pkib	Zdhhc3
																					Gm35019	Gm26782	Zfp36l2	Gm16337
																					Numb	Gm9887	Nod1	Zmiz1
																					Klhdc1	Rab19	Ass1	Ankrd44
																					Cmtm4	Stx5a	Snx9	Mrpl30
																					Apip	Dusp22	Xrn1	Ppm1h
																					Smad4	Ccdc28a	Trp53i13	Scrn2
																					Bcl3	Rexo2	Hspa5	Nedd1
																					Spaca9	Wwox	Cbfa2t3	Myof
																					Dlg1	Mllt3	Sema4f	Prdm9
																					Sirt2	Nsd3	Prdx3	Zfand1
																					H2-Ob	Tcf4	Paip2	Nkapd1
																					Fam110a	Tmcc3	Zfp507	Upf3b
																					Pafah1b3	Nmi	Ptprj	Urod
																					Ino80	Ip6k2	Gm47283	Tubgcp6
																					Fcrla	Dap	Fbxl17	Dipk2a
																					Sap30	Sh2d3c	Abcg1	Lamp2
																					Aplp2	Zfp874b	Mrtfa	Arhgdia
																					Gm27166	Ccl3	Anp32b	Hdgfl3
																					Galnt3	Ptp4a2	Jpt2	Tet3
																					Eif1	Trim65	Gapdh	Tiparp
																					Klhl2	Antxr2	Smad3	Gm50335
																					Aak1	Tagap	Nabp1	Scimp
																					Gm12185	Gtpbp2	Il2ra	Lcp1
																					Arid1a	Cenpl	Rp2	Smyd1
																					Tnrc6a	Junos	Fam72a	Ints6
																					Pou2f2	Ttc33	D930028M14Rik	Churc1
																					Ehd4	Pgm1	Atf7	Wdr46
																					Tuba1c	Serpinb6a	Hsp90aa1	Atp6v1d
																					Ctnna1	Fam219b	Tbc1d1	Fdx2
																					Ern1	Add3	Ifi205	2210016L21Rik
																					Mdm4	Lfng	Cebpg	1810037I17Rik
																					Disc1	Cdkn1a	Tex30	Ncor2
																					Tbc1d31	Dhfr	Aicda	Ak6
																					Dbf4	Usp3	Ung	Nefh
																					Egr3	Casd1	Gm47371	Trim30c
																					Cox7a2l	Gm42047	Gm49521	1500011B03Rik
																					Runx2	Snhg8	Nasp	Pebp1
																					Wdr89	Hist1h1e	Wdr25	Socs5
																					Ifngr1	Zbtb32	Scimp	1810058I24Rik
																					S1pr1	Pole2	Tceal9	Kynu
																					Rps8	Lsm5	Etnk1	Pon2
																					Ifngr2	Tpd52	Creld2	Lmbrd1
																					Gpr34	Zranb3	Gm44175	Ildr1
																					Snhg12	Cd84	Nemp1	Lclat1
																					Abca13	Ly75	Vars	Ten1
																					Axin2	Slc25a17	Cep290	Trmt112
																					Rab3ip	9530068E07Rik	Cd3e	Atad2
																					Slc25a5	Slc43a3	Nelfe	Rnf141
																					Malt1	Jmy	Ppp1r9b	Rab19
																					Sash3	Grk5	Tspan32	Gtpbp8
																					Yif1b	Bicral	Acyp1	Ccl3
																					Rcc1	Tbc1d1	Camk2g	Smim4
																					Spns3	Gramd1a	Dnajc25	Abhd18
																					Mzb1	Idh3a	Macf1	Dcaf12
																					Rmdn1	St13	Fh1	Stard6
																					Scly	Glipr2	Brk1	Ip6k2
																					N4bp2l1	E230032D23Rik	Supt20	Grk5
																					Myo1g	Zfp260	Tedc1	Mbd5
																					Maml3	Gm4951	Oprm1	Gphn
																					Reck	Arsg	Ccny	Strip1
																					Ndufb9	Josd2	Cd69	Txnrd1
																					Selenos	Hnrnpl	Ifitm2	Fbl
																					Prkd2	Dbf4	Cmpk2	Tecr
																					Stag1	Slc11a2	Cd96	Pcbd2
																					Arl4d	Rpsa	Dop1b	Tex264
																					Gid4	Anxa5	Cnn3	Snrpd3
																					Zfp609	Hirip3	Ldlrad4	Ext1
																					Tex30	D1Ertd622e	Trim30c	Dis3l2
																					H2-Oa	Gm28501	Rbck1	Rps6ka3
																					Myo1e	Phactr2	Gm38134	Zfp874b
																					Nckap5l	Odf2	Prkd2	Pno1
																					Card6	Tbc1d31	Fam110a	Socs1
																					Gm12216	Mast4	Abca13	BC147527
																					Gna15	Ptp4a3	40057	Sit1
																					Parp4	Lrba	Alcam	Wdr33
																					Trav13-1	Nit2	Slc35e2	Stub1
																					Uri1	Eva1b	Sh2d3c	Timm22
																					Nufip2	Ahcyl2	Dennd3	Zfp655
																					Psmc3	1700007L15Rik	Zeb2	Ercc4
																					Tcaim	Dus2	Nmral1	Rc3h2
																					Hist1h3e	Il2rg	Fbxw4	Rps5
																					S100a11	Tmod3	Tmtc4	Mfsd14b
																					Hibadh	Sytl1	Ftsj3	Ccne2
																					Zc3h12c	Pik3r5	Hexa	Ncapd3
																					Edil3	Rnf14	Bace2	Jak2
																					Coro2a	Snx5	Tfdp1	Nfe2l2
																					Mospd3	Fam160a2	Ms4a6c	4933440M02Rik
																					Cxcr4	Nrip1	Pacsin1	Rara
																					Gm37240	Crot	Ifi206	Mapk1ip1
																					Ctsc	Haus8	Mvb12b	Tmem234
																					Sec22a	Itga6	Fbxo31	Msrb1
																					Nqo2	Gyg	Gstt2	Lsm3
																					Rps6ka1	Me2	Trim7	Rap1gap2
																					Eya2	Ankrd12	Atg10	Pttg1
																					Rpl14	Cd6	Fam172a	Bank1
																					Ak6	Mapre2	Scpep1	Blm
																					Slc48a1	Slamf1	Iglc2	Pop5
																					Ino80c	Card19	Cacna1e	Pitpnm2
																					Ier3	Atp6v1h	Ccdc171	Zfyve16
																					Rpl7	Rgl1	Brms1l	Zfp141
																					Cuedc2	Hscb	Bcor	Cd3d
																					Cd8a	Klf11	Prdm9	Tasp1
																					Itih5	Gm12185	Lgalsl	Hddc2
																					Zfp950	Aig1	Btg2	Gtf3c2
																					Lcmt1	Gm16158	Gypc	Ifi44
																					Tnfaip8	Fam149b	Ifit1bl1	2610035D17Rik
																					Tstd3	Atad2b	4933406I18Rik	Mlxip
																					Eml6	Rps10	Nudt6	Zfhx2
																					Gramd4	Dtd1	Slc25a27	Alox5ap
																					Tbc1d14	Soat2	Dennd1c	Nup35
																					Ubl4a	Ilrun	Dubr	Hsd17b11
																					Rbbp6	Gm11808	Usp46	Suclg1
																					Soat2	Snn	Gpbp1l1	Acoxl
																					Chaf1b	Pgm2l1	Rint1	Cd72
																					Ank3	Rcn3	Noct	Glipr1
																					Ube2m	Il4ra	Atp6v0a2	Slc25a40
																					Acadvl	Mogs	Ly6d	Ric8b
																					Ttc27	Bzw1	Prkcd	Fbrs
																					Slfn5	Ccdc77	Med12l	Ascc1
																					Phf1	Gm37065	Vegfb	Kmt2d
																					Tpk1	Rps19	Sclt1	H2afy
																					Hras	Gm5547	Elovl5	Usp1
																					Spint2	Pgam1	Igf1r	Rnf125
																					Myb	Mapk8	1700109H08Rik	Gm15472
																					2310011J03Rik	5031439G07Rik	Btf3	Fmc1
																					Prelid3b	Tubgcp2	Arid5a	Gprin3
																					Usp3	Flt3l	Pigp	Wdr45
																					Eefsec	Trpc4ap	Ggact	Gnai2
																					Mypopos	Ccdc50	Mtln	Ap3s2
																					Rfk	Apoe	Cox20	Rnf138
																					Kiz	Rcor1	Sertad3	Mcrs1
																					B9d2	Samd3	Exosc1	Dgat1
																					Mrpl4	Abca3	Cenpo	Nfatc2ip
																					Mpeg1	Dipk1a	Rps6kc1	Znrf3
																					Invs	Echdc1	Ttc28	Rcn1
																					2010-09-01	Pdk1	Psmf1	Gm15489
																					Efhd2	Chst12	Il10rb	Clasrp
																					Cdc42se2	Plp2	Gm28935	Slc22a15
																					Iglc1	Oat	Vps37b	Abcc4
																					Nubp1	Gatd1	Tesc	Commd3
																					Arpc5	Abi3	Bex3	Cmtm7
																					Zfand4	Scd2	Mt3	Daglb
																					Snrpb2	Hs3st3b1	Creb1	Lpcat3
																					Hmgcs1	Mrps34	Gm47015	Esd
																					5830428M24Rik	Raet1e	Siva1	Tob1
																					Mga	Fcgr2b	Arhgap6	Vegfb
																					Gm39556	Chp1	Tns3	Klre1
																					Smim14	Sh3pxd2a	Atp6v1h	Zfp90
																					Srsf5	Alms1	Zfp27	Cdk17
																					Tecpr1	Med28	Nedd1	Ikbkg
																					Crebl2	Gm15489	Syne1	Ccdc115
																					Dtd1	Odf2l	8030451A03Rik	Pdk1
																					Trappc1	Mib1	Itgb1	Cxcr2
																					Zfp608	Padi2	Ppdpf	Med18
																					Urgcp	Plxnc1	Plin3	Hsd11b1
																					Map7d1	Commd4	Ciita	Klhdc4
																					Atp5g3	Zfpm1	Pim1	Fbxo32
																					Yeats2	Tpst2	Dcaf6	Ddx28
																					Alms1	Ndrg3	Cmc1	Ccdc34
																					Cdkn1a	Phf21a	H2-Ob	Tnrc6b
																					Thyn1	Ssh1	B4galt7	Spata6
																					Siah2	Gpsm2	Gm15563	Tnk2
																					Xcl1	Scarb2	Xrcc4	Samd1
																					Cdkn2a	Mgat4a	Bod1l	1700084C06Rik
																					Top2b	Lncpint	Il2rb	Hnrnpa1
																					Pum2	Idi1	G3bp2	Rbm14
																					Gm37494	Eif3f	Setbp1	Gm20234
																					Syne1	Tspan5	B3gnt5	Srfbp1
																					Prdm2	Usp25	Foxd2os	Vipas39
																					Gng5	Eif4enif1	Jade1	Dis3l
																					Mettl27	B3glct	Taf5	Mt1
																					Smurf2	Fbxl5	BC031181	Cntrob
																					Hist1h4h	Skp2	Was	Cish
																					Zfand3	Washc2	Slc26a10	Gas7
																					Tpm4	Fyn	Glb1	Zmat3
																					Clk1	Rpl17	H2-Q4	Yipf3
																					Aldoa	Ano10	Smap2	Kantr
																					Nup37	Lef1	5830428M24Rik	Ino80
																					Tns3	Elk4	Mrpl24	Gm16286
																					Abcc4	Slc25a36	Gpr180	Gclm
																					Txk	Nsmce4a	Chsy1	Prrg1
																					Polq	S1pr4	Elp4	Ip6k1
																					Clic1	Hist2h2ac	Rnf19a	Ung
																					Ube2e2	Timm50	Filip1	Mrtfb
																					Batf3	Arpc5	Srsf3	Rnf130
																					4930486L24Rik	Mpp5	Rasgrp2	Insl6
																					Magohb	E2f2	Strn	Hip1r
																					Bcl2a1b	Miga1	Agpat4	Capn1
																					Tmcc3	Tpp1	Traf3ip3	Mrps17
																					Lcorl	Olfr60	Pola2	Ermp1
																					Cdkn2c	2810403D21Rik	Ifi203	Chd6
																					Rreb1	Polh	Gatb	Myl6
																					Ly75	H2afv	Tmem248	Gpank1
																					Fli1	Rbck1	Sorbs1	Nfkbiz
																					0610009B22Rik	Kxd1	Paxx	Sfi1
																					Kmt5a	Galnt1	Cacna1c	Ncf1
																					Eif2b2	Gm7072	Zfp260	Map4k3
																					Adcy9	Mrps16	Ppm1h	6430590A07Rik
																					Dtymk	Mms22l	Abca3	Lrrcc1
																					Mctp2	Ptch1	Sap30	Cdc7
																					Pkig	Rfx7	Fdft1	Txnl4a
																					Slc20a1	Ifng	Scrn2	Pi4k2a
																					Nabp1	Slc43a2	Cryl1	Htt
																					I830077J02Rik	Trav22	Kmt2c	Rnf166
																					Ptk2	Pikfyve	Rgs19	Phkg2
																					Lsm2	Mypopos	Blk	Pdcd1
																					Aldh16a1	Rps13	Plekhg3	Ctsd
																					Cep350	Zkscan3	Cd84	Gas2
																					Ifitm3	Stap1	Abca1	Nudt5
																					Mfsd6	Oxr1	Oaz2	Cd79b
																					Slc4a8	Sla2	Card19	Tbrg1
																					Mppe1	Tcaim	Emc10	Hnrnpab
																					Mgst2	Prpf18	Kidins220	Atp2b1
																					Snrpc	Impa2	Clec2g	Taf4b
																					Rc3h2	Cd3d	Snhg6	Taf5l
																					Eif4b	Pank1	Ppargc1b	Pithd1
																					Cd79a	Mtmr3	Selenoo	Fam53a
																					Elof1	Rpl9-ps6	Gm43434	Wfikkn2
																					Irf4	Ptpn9	Lipa	Trps1
																					Phkb	Sult2b1	H2-Eb1	Atpaf2
																					Xrcc2	Stx11	Abhd17a	Rraga
																					Senp7	Prim2	Wdr1	Sephs2
																					Hmgb1	Irak4	Tnk2	Zw10
																					Elk3	Lypd6b	Hist1h1e	Zfp281
																					Snn	Cr2	Tsix	Pdrg1
																					Gab2	Pdrg1	Gm11714	Gm39556
																					Crebbp	Tmem109	Spata6	1500004A13Rik
																					Dop1a	Myo1g	Ftl1-ps1	Gcsh
																					Cdca7	Tlk1	Commd8	Ddx47
																					Amdhd2	Saal1	2610035D17Rik	Calcoco1
																					Gm43305	Rftn1	Trit1	Slco3a1
																					Zfp64	Ptms	Lsm14a	Tmc6
																					Ctif	Gm30211	Serpine2	Iah1
																					Magi3	Pgap2	Aaas	Galnt10
																					Dmxl1	Lmf2	Gm10501	Cdpf1
																					Ifitm2	Noct	Slc4a8	Eps8
																					Uvrag	a	Tmem126a	Rmi2
																					Gnasas1	Atp8a1	Pradc1	Map2k6
																					Tspan3	Lnpk	Mbd4	Swap70
																					Map2k6	Fbxo33	Bach1	Gzmm
																					Pacsin2	Pou2af1	Ccr6	Leng8
																					Ms4a1	Psmb3	Jaml	Chrac1
																					Gm16124	Rps5	Arid1b	Pou2f1
																					Arid3a	Slc48a1	Arid4a	Copz1
																					Nlk	Ifit2	Arhgef12	Mapk3
																					Lrif1	Ppih	Rce1	Elovl7
																					Cers4	Cdca7	Thap4	Eri1
																					Toe1	Gm16794	Gm17745	Klrc2
																					Zfp398	Il1rap	Srp14	Rgl1
																					Orc1	Entpd5	Cfl2	Polr2h
																					Tmem256	Frmd4b	Ahnak	Tle3
																					Kifc5b	Capg	Mms22l	Lpin1
																					Zgrf1	Fmnl3	Son	Egr2
																					Wac	Zyg11b	Vps28	Galnt3
																					Ankrd37	Insyn2b	Atxn7l3b	Eif3m
																					Zfp260	Serpina3g	Hk2	Galk1
																					Spata5	Lyst	Gtf3c3	Racgap1
																					Hist1h4d	Kcnq5	Irak2	Lgalsl
																					Plcg2	Poglut1	Ttc4	Rdh11
																					Armc7	2510046G10Rik	Cdc27	Rcsd1
																					Ska2	Creb3l1	Tecpr1	Acads
																					Zfp654	Mgme1	Adam19	Dock9
																					Lair1	Trim21	Ube2q1	Mrps23
																					BC055324	Slc6a6	Rnf34	Ssr4
																					Hnrnph3	Mfsd6	Nrros	Slc25a13
																					Cenpu	Pld3	Borcs8	Kcnq5
																					Rad21	Pcca	Ccnd2	Trmt1
																					Itgb1bp1	Ppm1k	Mypopos	Cnih1
																					Pip4p2	Mtbp	Dbi	Wdr11
																					Taf3	Rab2b	Qprt	Clic1
																					Dnmt1	Ntrk3	Urgcp	Tmem173
																					Baiap2	Naca	Fam149b	Crlf2
																					Ctsw	Mtss1	Uqcrc2	Tmem147
																					Shprh	Spata6	Pdhb	Zfp738
																					Ifi213	Dnajb1	Rbl1	Dhx30
																					Psmb3	Gpr141	Cmtm4	Rps27rt
																					Mir155hg	Snrpb	Skil	Sp3os
																					AB124611	Zfp217	Snx20	Rai1
																					Snx8	Ttc7	Rsl24d1	3830406C13Rik
																					Tfdp1	Ndufa6	Micos13	Hsdl2
																					Cd81	Ece1	Gm43388	Arpc2
																					4932438A13Rik	Atad2	Rap1gds1	Rel
																					Plekhg3	Glrx2	3830406C13Rik	Ciapin1
																					Plxdc2	Tmco4	1300002E11Rik	Top1
																					Gm4951	Serhl	Mettl27	Rbms1
																					Abcb8	Cabcoco1	Dcaf7	Topbp1
																					Gimap8	Impdh1	Atad2	Cxcr4
																					Brca2	Klf2	Hint3	Vamp8
																					2510046G10Rik	Ssbp3	Rchy1	Mms22l
																					Errfi1	Zswim8	Cstb	Tmem219
																					Reep4	Fbrs	Fcrl1	2610001J05Rik
																					Ikzf2	Spn	Actb	Gm3550
																					Atp5k	Akr7a5	Tsr3	Ddias
																					Tm6sf1	Tacc2	Gga2	Gdi1
																					Gba	5830418P13Rik	Selplg	Selenow
																					Serpina3f	Ccdc174	Eml6	Xbp1
																					Abl2	Shfl	Nup107	2810408I11Rik
																					Bcl2a1d	Zfp507	Tmem238	Sh2b1
																					Arid4a	Cd47	Prelid2	Slc38a1
																					Kcnn4	Haus6	Crtc3	Zfp944
																					Cwf19l2	Anp32a	Ier5	Gpr160
																					Kdm6a	Snrpd1	Slc35b1	Il16
																					Hist1h4n	B3gnt2	Ccdc125	Rab2b
																					Rgs16	Ptger4	Ifitm10	Npat
																					Tapt1	Mylpf	Slc25a24	Slc25a17
																					Cbfa2t2	Nudt4	Rasa1	Malt1
																					Rhbdd1	Mis18a	Cep250	Vmp1
																					Prorp	Atp2a3	Psd3	Sntb1
																					Hbp1	Cep295	Akr1a1	Crtap
																					Hist2h2aa1	Fundc1	Triobp	Trappc2
																					Pdcl3	Sh3bgrl	Pacsin2	Gpbp1l1
																					Cyba	Mettl15	1700120C14Rik	Gm2000
																					Map3k14	Bckdha	R3hdm4	Sc5d
																					Efcab11	Smc3	Fmr1	Psmg4
																					Med16	Arpp19	Itih5	Uqcrc2
																					Zbtb32	Tagln2	Gm14029	Aspscr1
																					Ttc7b	Pign	2810004N23Rik	Armh3
																					Cdc34	Rpl30	Ppfibp1	Trim65
																					Rnf126	Fxn	Pnrc2	Fdps
																					Ppp1r13b	Acp5	Kynu	Stk39
																					Kmo	Mlxip	Cemip2	Pym1
																					Trim24	Washc3	Lclat1	Mis12
																					Lysmd2	Tstd3	Mboat1	Amz2
																					Enox2	Exosc8	Ndufaf2	Cbx7
																					Vma21	Ctdnep1	Prkacb	Hnrnpl
																					Rrm2b	Gzmc	Calhm6	Bloc1s4
																					Fanca	Hist1h4h	Ints4	Mgme1
																					Psd3	Slc4a7	Cep57l1	Vamp2
																					Pkm	Klf6	Rras2	Ccdc58
																					Rab3gap1	Klf10	Sec62	Zfp282
																					Man2a1	Ibtk	mt-Atp6	Gvin1
																					Gm9887	Tiprl	Gmfg	Ahsa2
																					Ndufb11	Uqcrh	Cep44	Ptpn13
																					Snhg8	Ppp2cb	Agfg2	Myo1e
																					Gm16091	Psmd13	Pkmyt1	Zfp277
																					Atrn	Nup93	Nqo2	Ddx52
																					St7	Napsa	Reep5	Gm27017
																					Pptc7	Scd1	Cp	Saysd1
																					Slc7a1	Fam214a	Dmac2	Cp
																					Lxn	Tnfaip8l2	Itk	Rbmx2
																					Ywhah	1700120C14Rik	Plekho1	Rfx7
																					Usp33	Rassf2	Ppp2cb	Jmy
																					Gm13561	Zmym4	Gm15834	Nup43
																					Actr10	Banf1	Ap2a2	Ank3
																					Surf4	Akap8l	Camk1d	Hsd17b4
																					Ppp1r9b	Rhbdf2	Rgs2	Mrpl23
																					Dync1h1	C920021L13Rik	Gm26740	Usf2
																					Rfc3	Ttyh3	Bckdhb	Alkbh1
																					Ndufb6	2300009A05Rik	Crebrf	Poc1a
																					2610037D02Rik	Crbn	Prf1	2300009A05Rik
																					Atp5o	Ube2z	Eif3k	Trat1
																					Psmc1	Tspan2	Fam71b	Ccsap
																					Exoc6b	Cenpm	Isyna1	Ube2e2
																					Fbxw7	Nudt7	Stx11	Nudc
																					4930469K13Rik	2310009A05Rik	Chd6	Ndufb5
																					Eif1ax	Itih5	AI413582	Plgrkt
																					Timm9	Peak1	Anapc15	Pim1
																					Rprd2	Pik3r1	Ctsc	Stat6
																					St3gal6	Prxl2a	Zfand4	Ly96
																					Sass6	Zfp984	Saal1	Ube2q1
																					Zfp1	Lrrc40	Pgm2l1	Ugp2
																					Uba52	H2-Q4	Cdc25a	Gch1
																					Bace2	Ass1	Rbm26	Pcnt
																					Nasp	Atl2	Impa2	Cd83
																					Cgrrf1	Abracl	5031439G07Rik	Casp4
																					Bak1	Rnf41	Aldh16a1	Zfp52
																					Cacna1a	Ankfy1	Hdac7	Mrps5
																					Irf8	Gpat3	Eif3g	D030056L22Rik
																					Zfp287	Med7	Usf2	Pacs2
																					Ccdc32	Trip12	Cxcr2	Xrcc5
																					Timm50	Med18	Abhd17c	Usp33
																					Fbxl4	Nit1	Lamtor4	Chchd4
																					Bad	Bnip3l	Jazf1	Cdkn1b
																					Hist1h2be	Snrpd3	Card6	Snx20
																					Mfap1b	A430093F15Rik	Esco1	Gnb1l
																					Tsix	Ank	Amn1	Tor2a
																					Ubr1	Pnpt1	Zfp608	Itsn1
																					Zbtb7b	Gbp4	Afg1l	Rbms2
																					Ep400	Marcksl1	Spns3	Gm42047
																					Tlk1	Wdr89	Wdr76	Bad
																					Klc4	Gnai2	App	Tfip11
																					Usp24	Galnt2	Rsf1os1	Nfkbia
																					Esd	Alox5ap	Taf5l	Gm13561
																					Jarid2	Srsf7	Hdac9	Grk2
																					Epb41l4aos	Parg	Gclc	Etfbkmt
																					Rasa2	Mfhas1	Vwa5a	Supt16
																					Nsmaf	Txk	Slamf7	Mpg
																					Pam16	Sass6	Eif1	Gm38134
																					Socs5	Zswim6	Tnip1	Scai
																					Abcb9	Myo1e	Kremen1	Gtf2ird2
																					Tom1	Itpr1	Aimp2	Nt5c
																					Mysm1	AI987944	Cenpc1	Eif3i
																					Uxt	Zfp995	Gmpr2	Ccdc15
																					Pou2f1	Ccl4	4732440D04Rik	Zgrf1
																					Mtmr1	Klre1	Fbxl18	Tmem109
																					Itch	Trmt1l	Zbed3	Aopep
																					Pnrc1	Zfp414	Emg1	Trim12a
																					Klf11	Cers6	Cct4	Cabin1
																					Dohh	Egln3	2700049A03Rik	Strbp
																					Zfp182	2210016L21Rik	Odf2l	Rab29
																					Gm15675	Kdsr	Sh3gl1	Vkorc1l1
																					Taf4b	Capn2	Ocel1	Tipin
																					Atxn7	Gpbp1l1	Ubb	Sidt2
																					Gm48678	Sdhaf4	Acp2	Eif2ak4
																					Cyp51	Pi4k2a	Sco2	Gm34794
																					Ehmt2	Svbp	Kxd1	Ccdc163
																					Gnb2	Nt5c3	Tent5a	Cds2
																					Gm16341	Kpna2	Rhoc	Bend4
																					Mettl16	Acot13	Senp6	Tmem80
																					AU040320	Fam117a	Npm3	Otub1
																					Exoc6	Eif3m	Rere	Pold2
																					C87436	Lrrc8b	Il23r	Slc25a4
																					Zup1	Serpina3f	Snhg5	Ctla2a
																					Ap1b1	Cenpo	Mast2	Xpot
																					Papola	Casp7	Inip	Nisch
																					Zzz3	Tmem240	Ttll5	Kansl1l
																					Nubp2	Ubr5	Rufy3	Mrpl32
																					Csnk1g3	Hsbp1	Ets1	Gm35019
																					Mrpl11	Phgdh	Npm1	Tmcc3
																					Hpf1	Kdm4b	Sdad1	Cd81
																					Med9	Hsp90b1	Cers5	Bloc1s2
																					Cdt1	Rfc5	Tfe3	Dut
																					Tedc1	Ccl1	Slc8a1	Galk2
																					Hs3st3b1	Sgk3	Hmga1	Hist1h1c
																					Arv1	Bysl	Rnf111	Peli1
																					Rictor	Tmem256	Lin9	Uvssa
																					Prkce	Mrpl32	Ltv1	St3gal6
																					Rpl3	Eef1a1	Kdm4a	Rps6ka5
																					Slc31a1	Zfp386	Snx8	Tnfrsf1b
																					Rgs2	Zmym2	Cxcr5	Vax2
																					0610010K14Rik	Syne1	Cdipt	Pwp2
																					Mrpl34	Acbd6	Lztfl1	Abcb1a
																					Naxe	Apex1	Pmm1	Sh3bgrl
																					Shld2	Pgs1	Oasl2	Tbl2
																					Cd22	Ranbp1	BC052040	Tubd1
																					Cul3	Pip4p2	Atxn2l	Klrc1
																					Snd1	Suv39h1	Car5b	Shld2
																					Phf12	Phf23	Usp53	Prr5
																					1110065P20Rik	Tm2d3	Kbtbd4	Zfp280c
																					Bri3bp	Trmt10a	Csnk2a1	Zup1
																					Pnpla2	Smim1	Rbm6	Il4ra
																					2310009B15Rik	Pea15a	Poc1b	Slc31a1
																					D930028M14Rik	Arf3	Sh3rf1	Cplane1
																					Hyls1	Shld2	Ccdc134	Zdhhc4
																					Dcp1b	Tbc1d14	Slfn1	Camk2d
																					Atp6v1h	Jak3	Ercc5	Tdp2
																					Limd2	Fanca	Ints1	B230307C23Rik
																					Cux1	Cenpc1	Ncapd3	Nln
																					Sh3pxd2a	Nup205	Ufm1	Egr3
																					Firre	Trim30b	Spib	Fbxl2
																					Tk2	Wdhd1	Prmt9	Anxa11
																					Tspan5	Srek1	Limd1	Mtfr1l
																					Scarb2	Ly86	Hscb	Gm44175
																					Slc12a6	Arhgap24	Tsr1	Nipal1
																					Psmb5	Npm1	Klhl5	Bysl
																					Pdlim1	Tap1	Zfp808	Tada1
																					Upf3a	Slc44a1	Rnf114	Igbp1
																					Nbr1	Hspbap1	Id2	Sh3glb2
																					Hdhd5	2610020C07Rik	Slc17a9	Ms4a6c
																					Pfdn1	Rps2	Ccne2	Bcl9l
																					Jpt1	Rpl21	Tdp1	B230217O12Rik
																					5031425E22Rik	Nedd1	Rbbp5	G6pc3
																					Tango6	Pola1	E130308A19Rik	Slc25a26
																					Ddx3x	Ccdc134	Plcl1	Vps35l
																					Tank	Prdx6	Dscam	Agap3
																					Arhgap26	Fndc3a	Slc9a6	Olfr60
																					Ube2t	Baz1b	Reep3	Treml2
																					Fastkd3	Rccd1	Ciapin1	Pde7b
																					Bank1	Pja2	Tpd52	Dyrk2
																					Zfp948	Mdn1	Tram2	Ppie
																					Fars2	Cdkn2a	Dclk2	Ctse
																					Fbxo11	Cnot10	Ppp2r5d	Tbc1d31
																					Ndufb2	Mctp2	Atf7ip	Pde2a
																					Dld	Ybx1	Gm45716	Nedd4l
																					Pias2	Ttc21b	Hyls1	Ube2z
																					Rptor	Hip1	Cenpv	Ginm1
																					Clock	Cog5	Msh6	Zfp62
																					Mylpf	Chd2	Twf1	Ubtd2
																					Hectd1	Dclk2	Cd3eap	Rps4x
																					Tbxa2r	Borcs5	Mgst3	Mylpf
																					Zfp217	Cxcr3	Dmac1	Rpl22l1
																					Akna	Ypel5	Smim3	Cwf19l2
																					Nsa2	Lysmd4	Cirbp	Cln3
																					Serpinb1a	Tsix	Rab11fip4	Heatr3
																					Gbp3	Fars2	Utp20	Elovl1
																					Scimp	Tex30	Rhox5	2510002D24Rik
																					Rpl15	Ifi44	Dnajc11	Zfp850
																					Gps1	Atp8a2	Mybbp1a	Hspa8
																					Umps	Psme1	Phc2	Ywhah
																					Dse	Ggt1	Slc35a5	9130401M01Rik
																					Dph5	Rheb	Cops9	Celsr1
																					Polr2i	Mbd4	Siah2	Padi2
																					Tpp2	Klf12	Vps8	Snai3
																					Rmi2	Ctc1	Zyx	Tom1l2
																					Bscl2	Snx6	9530068E07Rik	Psma5
																					Mapk1ip1	Rnf19b	Ttc38	P2rx4
																					Tceal9	Hmbox1	Gpatch4	Tmed4
																					Luzp1	4930599N23Rik	Tigd2	Nme7
																					Pde4b	Anapc11	Nkg7	Tmem134
																					Pikfyve	Arf4	Pank4	Wsb1
																					Madd	2700038G22Rik	Tmem240	Reep3
																					Ifitm1	Fbxw11	Btf3l4	Serpine2
																					Cd53	Sdf2	Mri1	Cep152
																					Impa2	Heg1	St8sia4	Ndufb7
																					Rap1gds1	Gga2	Ptpn11	Chd3
																					5330438D12Rik	Gm26740	Slfn9	Ankrd37
																					Tbc1d22b	2900041M22Rik	Irf1	Nup205
																					Jpx	Gem	St6galnac3	Ptpn3
																					Emd	Fdx1	Snx17	Dnpep
																					Ighm	Naa30	Gm14966	Gm43696
																					Bud23	Gm2000	Ntrk3	Tia1
																					Atm	Phkb	38777	Cd38
																					Cybb	Gemin7	Stk24	Lrrc4
																					Gimap7	Otud7b	Gm2000	Plac8
																					Flot1	Traf3ip3	Rnf25	Ubxn6
																					Gigyf2	Rpl10-ps3	Padi2	Zc3h6
																					Rras2	Ptpn12	Leng1	Rack1
[truncated: 6,376 more rows]

## Sheet: Acute.Blk.D14.c0_vs_Rest
genename	entrezgene_id	sym	logFC	AveExpr	t	P.Value	adj.P.Val	DE
Dapl1	76747	Dapl1	4.29705	3.61005	22.011	3.94341e-35	4.78639e-33	DE
Nsg2	18197	Nsg2	3.72479	3.28105	25.0212	1.82408e-45	5.87565e-43	DE
Rasgef1b	320292	Rasgef1b	3.60437	2.4853	21.998	5.36937e-41	1.18338e-38	DE
Samd3	268288	Samd3	3.32207	3.58887	23.4781	1.36894e-47	5.73246e-45	DE
Id3	15903	Id3	3.27054	3.81603	26.8667	1.10527e-55	1.15708e-52	DE
Sell	20343	Sell	3.10889	4.44022	24.1072	5.57492e-46	2.03e-43	DE
Ifngas1	103214	Ifngas1	3.04131	4.62556	22.6633	6.41689e-44	1.73359e-41	DE
Aff3	16764	Aff3	2.79956	7.28253	28.031	2.52994e-45	7.84751e-43	DE
Il7r	16197	Il7r	2.76548	7.30577	25.6038	8.95729e-43	2.20639e-40	DE
Epha3	13837	Epha3	2.75163	2.33398	14.0098	8.80155e-25	4.3107e-23	DE
Tcf7	21414	Tcf7	2.52829	6.63182	25.833	1.07663e-48	5.00931e-46	DE
Bcl2	12043	Bcl2	2.52806	7.6359	26.2232	5.26707e-43	1.33672e-40	DE
Cxcr5	12145	Cxcr5	2.47229	2.67951	15.7814	1.17208e-31	9.26052e-30	DE
Ms4a4c	64380	Ms4a4c	2.40005	5.56562	18.7509	6.0909e-34	6.29769e-32	DE
Tnfsf8	21949	Tnfsf8	2.39573	4.82092	16.9123	1.51408e-32	1.34898e-30	DE
AC149090.1	NA	AC149090.1	2.38769	5.55005	24.4487	1.07459e-52	7.49977e-50	DE
Inpp4b	234515	Inpp4b	2.38044	7.82231	27.637	9.55978e-45	2.8594e-42	DE
Fgf13	14168	Fgf13	2.36395	7.41927	23.7056	2.08988e-40	4.37568e-38	DE
Scml4	268297	Scml4	2.35032	6.68779	32.1169	8.85361e-67	7.4149e-63	DE
Ccr6	12458	Ccr6	2.33329	2.25248	12.5521	9.62768e-23	4.03159e-21	DE
Pou6f1	19009	Pou6f1	2.19742	4.71357	17.608	1.59863e-37	2.34887e-35	DE
Sidt1	320007	Sidt1	2.18921	8.04178	33.1335	1.67637e-61	7.0198e-58	DE
Zfp831	100043757	Zfp831	2.14873	4.60227	14.5668	1.3031e-27	8.20551e-26	DE
Rflnb	76566	Rflnb	2.10742	2.82338	12.4149	3.94523e-24	1.78602e-22	DE
Olfr60	18361	Olfr60	2.06352	2.18163	11.1114	1.12041e-20	3.8615e-19	DE
Rapgef4	56508	Rapgef4	2.06343	3.52902	10.0343	1.87057e-16	4.47601e-15	DE
Parp8	52552	Parp8	2.05904	5.51977	18.0371	3.88928e-38	6.14579e-36	DE
Tox	252838	Tox	2.04368	8.35659	24.8925	1.15501e-41	2.68701e-39	DE
Arhgap5	11855	Arhgap5	2.02049	3.33568	12.4183	2.13468e-24	1.00438e-22	DE
A630014C17Rik	399633	A630014C17Rik	2.00128	3.09221	11.0441	1.52263e-20	5.22623e-19	DE
Sntb1	20649	Sntb1	1.99982	6.68687	21.9075	1.69405e-46	6.44894e-44	DE
Crtam	54698	Crtam	1.98965	5.45217	16.33	1.11754e-33	1.1011e-31	DE
Trav14-1	436467	Trav14-1	1.96281	6.53292	19.5246	8.58997e-41	1.84464e-38	DE
Zbtb20	56490	Zbtb20	1.93515	7.07216	27.1595	5.51585e-58	8.05778e-55	DE
Trbv13-3	100124677	Trbv13-3	1.93294	5.23874	16.2113	3.03656e-34	3.26041e-32	DE
Ssbp2	66970	Ssbp2	1.92866	4.90716	14.9041	7.86288e-31	5.98651e-29	DE
Il23r	209590	Il23r	1.92291	2.52102	8.25358	1.60524e-12	2.40499e-11	DE
Gm20275	100504539	Gm20275	1.86876	5.65643	17.0226	3.19751e-36	4.11987e-34	DE
Kbtbd11	74901	Kbtbd11	1.86105	4.93533	14.7302	1.48204e-30	1.1182e-28	DE
Ccr7	12775	Ccr7	1.85434	2.88157	10.8113	4.65599e-20	1.55354e-18	DE
Gas7	14457	Gas7	1.84728	4.24589	13.5705	1.31288e-27	8.20551e-26	DE
Pacsin1	23969	Pacsin1	1.83603	4.03006	12.9113	9.38397e-26	4.9741e-24	DE
Slamf6	30925	Slamf6	1.82438	7.82836	27.3004	1.14855e-56	1.37415e-53	DE
Immp2l	93757	Immp2l	1.79792	6.5599	15.3588	3.11802e-27	1.86458e-25	DE
Art2b	11872	Art2b	1.79614	4.31062	11.874	4.43855e-23	1.9063e-21	DE
Smyd3	69726	Smyd3	1.76073	7.0844	23.7048	3.52879e-51	2.11098e-48	DE
P2rx7	18439	P2rx7	1.73358	2.24956	7.85547	1.68134e-12	2.5145e-11	DE
Bckdhb	12040	Bckdhb	1.71964	3.33706	8.8878	3.931e-15	8.1089e-14	DE
Spock2	94214	Spock2	1.70228	2.98474	8.57384	2.41403e-14	4.56377e-13	DE
P2rx4	18438	P2rx4	1.68695	2.28475	7.69549	2.81534e-12	4.08639e-11	DE
Chd3	216848	Chd3	1.68276	5.78648	16.0103	9.49222e-34	9.57799e-32	DE
Arl4c	320982	Arl4c	1.67987	6.61492	18.3714	1.95578e-39	3.63991e-37	DE
Patj	12695	Patj	1.67678	3.25104	9.2274	2.94252e-16	6.90298e-15	DE
Thada	240174	Thada	1.66112	6.85639	20.1224	1.83878e-43	4.81243e-41	DE
Actn1	109711	Actn1	1.64806	5.97021	15.3745	3.58639e-32	3.03394e-30	DE
Bach2	12014	Bach2	1.64547	6.53703	16.3437	2.45648e-33	2.36472e-31	DE
Tlr1	21897	Tlr1	1.61334	2.69929	7.43692	1.13114e-11	1.48952e-10	DE
Ifit1bl1	667373	Ifit1bl1	1.60536	4.33496	7.8897	3.81674e-12	5.44552e-11	DE
Malat1	72289	Malat1	1.60333	12.3203	18.7447	2.66474e-32	2.32471e-30	DE
Nrp1	18186	Nrp1	1.6018	6.67152	15.9187	8.41364e-33	7.74332e-31	DE
Xcl1	16963	Xcl1	1.59425	2.72673	4.21824	3.93993e-05	0.000200589	DE
Ddx60	234311	Ddx60	1.57807	4.90227	7.87442	4.52184e-12	6.36478e-11	DE
Unc5cl	76589	Unc5cl	1.57467	3.67828	7.58331	6.46991e-12	8.88287e-11	DE
Tespa1	67596	Tespa1	1.57396	6.13672	14.8281	2.37949e-30	1.74809e-28	DE
Tmlhe	NA	Tmlhe	1.57293	3.62588	8.34077	6.53204e-14	1.17024e-12	DE
Insr	16337	Insr	1.56983	3.25496	8.49544	2.30069e-14	4.36922e-13	DE
Ccnd3	12445	Ccnd3	1.56956	8.10642	26.0095	1.93213e-54	1.47105e-51	DE
St6galnac3	20447	St6galnac3	1.56768	7.98724	13.4828	3.7087e-23	1.61773e-21	DE
Lncpint	232685	Lncpint	1.53646	6.57211	16.7011	1.92645e-35	2.37265e-33	DE
Btbd11	74007	Btbd11	1.53644	5.10389	10.4052	2.74844e-19	8.46256e-18	DE
Cdk5rap1	66971	Cdk5rap1	1.49732	3.88405	8.84526	2.27431e-15	4.87145e-14	DE
Mylip	218203	Mylip	1.49102	5.869	13.8844	2.07023e-28	1.36521e-26	DE
Serpina3g	20715	Serpina3g	1.48415	3.22505	6.25473	6.73316e-09	6.06999e-08	DE
E130102H24Rik	77866	E130102H24Rik	1.48232	2.19556	6.14678	5.805e-09	5.26727e-08	DE
Rgs10	67865	Rgs10	1.48134	4.62822	9.69909	1.33984e-17	3.58504e-16	DE
Trim12a	76681	Trim12a	1.48019	6.78544	18.2216	4.39913e-39	8.00929e-37	DE
Asap1	13196	Asap1	1.47691	7.42957	19.1734	4.67945e-41	1.0592e-38	DE
Pcgf5	76073	Pcgf5	1.46406	5.81227	12.8966	7.05934e-26	3.76573e-24	DE
Dnah8	13417	Dnah8	1.46255	5.50322	12.6696	2.71653e-25	1.36233e-23	DE
Itgb1	16412	Itgb1	1.45943	9.60151	20.4365	6.28099e-35	7.20594e-33	DE
Zfp827	622675	Zfp827	1.4528	5.04497	12.3023	3.00328e-24	1.38201e-22	DE
Slc9a9	331004	Slc9a9	1.44601	8.16839	23.6593	4.37927e-51	2.44509e-48	DE
Gm42722	115489728	Gm42722	1.42546	3.61942	7.98548	2.37222e-13	3.92635e-12	DE
Zhx2	387609	Zhx2	1.42217	5.08534	10.0076	2.53872e-18	7.04033e-17	DE
Mboat1	218121	Mboat1	1.42149	4.40132	8.89693	1.38137e-15	2.9894e-14	DE
Rps27	57294	Rps27	1.40927	10.5539	36.2054	1.20995e-60	3.37778e-57	DE
Adk	11534	Adk	1.39687	6.21969	11.3781	5.56751e-21	2.00982e-19	DE
Ar	11835	Ar	1.36968	5.93041	11.7895	5.11604e-23	2.18606e-21	DE
Dgka	13139	Dgka	1.35968	7.63392	21.6967	6.13296e-47	2.44588e-44	DE
Iigp1	60440	Iigp1	1.35177	2.47326	5.8752	2.33694e-08	1.93283e-07	DE
Kif1b	16561	Kif1b	1.34895	5.35453	10.4054	2.06556e-19	6.47904e-18	DE
Prkcz	18762	Prkcz	1.34251	4.2638	8.32288	3.46077e-14	6.41239e-13	DE
Il6ra	16194	Il6ra	1.3357	2.70033	5.41752	1.80358e-07	1.35164e-06	DE
Myo3b	329421	Myo3b	1.33327	4.56018	8.60566	6.95384e-15	1.40333e-13	DE
Hvcn1	74096	Hvcn1	1.3305	4.65316	8.97178	8.5169e-16	1.88203e-14	DE
Klf3	16599	Klf3	1.32114	6.60072	14.8585	7.04183e-31	5.41058e-29	DE
Crim1	50766	Crim1	1.31295	5.64334	10.0012	2.11868e-18	5.97438e-17	DE
Zc3h6	78751	Zc3h6	1.31013	4.68053	9.3129	1.18106e-16	2.9007e-15	DE
Hlcs	110948	Hlcs	1.30345	5.05751	9.15512	2.98813e-16	6.9656e-15	DE
Camk2b	12323	Camk2b	1.2995	2.83678	6.16693	3.95179e-09	3.66601e-08	DE
BE692007	100504727	BE692007	1.29266	8.68877	27.149	5.77274e-58	8.05778e-55	DE
Zfhx2	239102	Zfhx2	1.29074	4.96435	8.97769	8.23156e-16	1.82379e-14	DE
Smyd1	12180	Smyd1	1.28571	6.41752	11.8261	4.11547e-23	1.77665e-21	DE
Fchsd2	207278	Fchsd2	1.28513	7.11684	15.276	6.99248e-32	5.68564e-30	DE
Cab39l	69008	Cab39l	1.28454	6.49536	14.5093	5.35346e-30	3.7996e-28	DE
Tcp11l2	216198	Tcp11l2	1.28442	4.63435	8.10313	1.19056e-13	2.03905e-12	DE
Kdm4d	244694	Kdm4d	1.27318	4.23175	7.26132	1.31721e-11	1.7237e-10	DE
Maml2	270118	Maml2	1.27203	8.94445	24.4905	1.05478e-51	6.79521e-49	DE
Ext1	14042	Ext1	1.27066	5.35428	9.46424	5.44951e-17	1.37884e-15	DE
Retreg1	66270	Retreg1	1.26783	5.8574	11.4591	4.01428e-22	1.59334e-20	DE
Itpr2	16439	Itpr2	1.26754	6.69649	14.0799	6.57694e-29	4.4782e-27	DE
Vwa5a	67776	Vwa5a	1.26566	3.07886	6.55846	5.83819e-10	6.08902e-09	DE
Pde2a	207728	Pde2a	1.26493	4.41962	7.67837	1.35317e-12	2.04933e-11	DE
Rab6b	270192	Rab6b	1.2632	2.93937	5.57019	6.77429e-08	5.3272e-07	DE
Fbxl17	50758	Fbxl17	1.26249	7.24511	15.5994	9.87851e-33	8.99266e-31	DE
Bicdl1	75665	Bicdl1	1.26139	5.30702	9.23482	1.85913e-16	4.46138e-15	DE
Slc14a1	108052	Slc14a1	1.25981	4.68628	8.11553	1.14921e-13	1.97227e-12	DE
D3Ertd751e	73852	D3Ertd751e	1.25872	3.41769	6.35863	1.60358e-09	1.57444e-08	DE
Arhgef3	71704	Arhgef3	1.25616	8.102	20.677	1.05759e-44	3.05424e-42	DE
Clybl	69634	Clybl	1.25336	5.40819	9.42068	6.30542e-17	1.58107e-15	DE
Pim2	18715	Pim2	1.25165	5.13078	9.13887	3.24289e-16	7.48188e-15	DE
Treml2	328833	Treml2	1.25061	2.26937	5.16153	4.81271e-07	3.37869e-06	DE
Ikbke	56489	Ikbke	1.24808	5.16643	8.52037	1.1302e-14	2.23242e-13	DE
Btg1	12226	Btg1	1.24794	7.65916	17.7315	6.36733e-38	9.69571e-36	DE
Evl	14026	Evl	1.24489	6.66082	13.7866	3.67784e-28	2.4064e-26	DE
Tcf12	21406	Tcf12	1.24379	7.90422	17.9615	1.81045e-38	3.03251e-36	DE
Ldlrad4	52662	Ldlrad4	1.24142	6.28856	11.5738	1.85046e-22	7.55981e-21	DE
Crppa	75847	Crppa	1.23866	2.76573	5.31497	2.55281e-07	1.87378e-06	DE
Ehd3	57440	Ehd3	1.2374	5.46587	10.2352	5.27168e-19	1.57119e-17	DE
Akt3	23797	Akt3	1.2314	6.25498	11.623	1.38028e-22	5.6945e-21	DE
Gm36279	102640142	Gm36279	1.22942	4.14919	6.2297	3.75837e-09	3.49738e-08	DE
Ccl5	20304	Ccl5	1.22595	11.6391	8.16292	1.29785e-12	1.97987e-11	DE
L3mbtl3	237339	L3mbtl3	1.222	5.82817	10.4282	1.68234e-19	5.31682e-18	DE
1700012D14Rik	75479	1700012D14Rik	1.21958	4.15483	7.54803	2.70705e-12	3.94975e-11	DE
Sorbs1	20411	Sorbs1	1.21835	4.84729	8.01895	1.96937e-13	3.27903e-12	DE
Tbc1d5	72238	Tbc1d5	1.21585	6.93399	16.5392	4.77884e-35	5.71754e-33	DE
Ftx	78878	Ftx	1.21575	4.73132	8.28096	4.71577e-14	8.58578e-13	DE
Cd2ap	12488	Cd2ap	1.2151	4.89273	8.3908	2.64322e-14	4.98581e-13	DE
Pdk1	228026	Pdk1	1.2086	4.37007	7.18087	1.88865e-11	2.40387e-10	DE
Dph6	66632	Dph6	1.20428	5.26922	8.05364	1.57879e-13	2.66043e-12	DE
Fam120c	207375	Fam120c	1.20364	4.6454	8.15936	8.68739e-14	1.51577e-12	DE
Zeb1	21417	Zeb1	1.20227	7.19194	12.9149	6.33601e-26	3.40154e-24	DE
Insyn2b	574403	Insyn2b	1.20143	6.39265	10.9636	7.00581e-21	2.50742e-19	DE
Slfn5	327978	Slfn5	1.1958	4.02008	4.27792	2.68497e-05	0.000140453	DE
Kcnq1ot1	63830	Kcnq1ot1	1.19455	6.91726	12.8093	1.18527e-25	6.08995e-24	DE
Ifnar2	15976	Ifnar2	1.1921	6.39714	11.4831	3.17728e-22	1.27319e-20	DE
Trim30d	209387	Trim30d	1.18944	4.83709	6.46982	1.27832e-09	1.27604e-08	DE
Dpp4	13482	Dpp4	1.18654	6.99365	10.879	1.06831e-19	3.44121e-18	DE
Znrf1	170737	Znrf1	1.18647	5.55525	8.89374	1.33509e-15	2.89673e-14	DE
Ttc3	22129	Ttc3	1.18023	5.2409	8.79006	2.52933e-15	5.37644e-14	DE
Zfp36l1	12192	Zfp36l1	1.17936	6.08878	11.5719	1.87126e-22	7.60767e-21	DE
Pcca	110821	Pcca	1.17833	5.4247	9.65599	1.59399e-17	4.25149e-16	DE
Trerf1	224829	Trerf1	1.17283	5.59446	7.66467	2.19484e-12	3.24766e-11	DE
Slc39a11	69806	Slc39a11	1.172	4.51327	7.34789	7.59266e-12	1.02728e-10	DE
Pde7a	18583	Pde7a	1.16779	7.91756	16.5231	5.2308e-35	6.17014e-33	DE
Mycbp2	105689	Mycbp2	1.16337	7.64101	17.0416	2.87797e-36	3.76609e-34	DE
Pja2	224938	Pja2	1.16082	4.35208	7.23465	1.39638e-11	1.81877e-10	DE
4930417O13Rik	73870	4930417O13Rik	1.16078	3.14638	5.06184	8.0252e-07	5.45544e-06	DE
Ogt	108155	Ogt	1.15872	7.74431	16.1761	3.70663e-34	3.88038e-32	DE
Il27ra	50931	Il27ra	1.15661	6.09394	10.8897	1.08745e-20	3.7634e-19	DE
H2-Ob	15002	H2-Ob	1.15658	1.88245	4.46231	1.08268e-05	6.07328e-05	DE
Hipk1	15257	Hipk1	1.15634	6.82363	13.7825	3.769e-28	2.44693e-26	DE
Itga4	16401	Itga4	1.15185	10.2567	20.9387	5.02339e-36	6.27924e-34	DE
Tent5a	212943	Tent5a	1.15091	6.18486	9.47269	4.65534e-17	1.19231e-15	DE
Sgms1	208449	Sgms1	1.14732	6.16025	11.0601	3.94601e-21	1.43686e-19	DE
Ccdc91	67015	Ccdc91	1.14539	3.55193	5.84824	1.77857e-08	1.49854e-07	DE
Peli1	67245	Peli1	1.14408	8.01348	17.7384	6.13103e-38	9.50878e-36	DE
Eml6	237711	Eml6	1.14179	2.38617	4.21444	2.41808e-05	0.000127367	DE
Ank3	11735	Ank3	1.1408	4.84561	4.27288	2.57215e-05	0.000134889	DE
Gm44174	NA	Gm44174	1.13829	8.10708	15.3994	3.20447e-32	2.76674e-30	DE
Eomes	13813	Eomes	1.13685	5.15488	7.24046	1.44042e-11	1.86741e-10	DE
Cd28	12487	Cd28	1.13559	7.32507	13.8971	1.9221e-28	1.27759e-26	DE
Wwox	80707	Wwox	1.13407	7.03571	9.37782	4.21711e-16	9.59737e-15	DE
Gpr183	321019	Gpr183	1.12821	6.81438	11.3239	8.57784e-22	3.31057e-20	DE
Lclat1	225010	Lclat1	1.12724	4.87137	6.37347	1.86365e-09	1.81068e-08	DE
Phf21a	192285	Phf21a	1.12692	7.53631	13.1956	1.58154e-26	8.9496e-25	DE
Mettl27	79565	Mettl27	1.12622	2.60415	4.08605	4.18605e-05	0.000212088	DE
Bcl6	12053	Bcl6	1.12425	3.18311	4.95848	1.1706e-06	7.7749e-06	DE
Mmp16	17389	Mmp16	1.12345	5.98969	6.68092	9.06833e-10	9.2281e-09	DE
Sfi1	78887	Sfi1	1.12313	4.89138	8.06672	1.45951e-13	2.47438e-12	DE
Trps1	83925	Trps1	1.12054	7.48753	13.4599	2.51953e-27	1.51895e-25	DE
Hdgfl3	29877	Hdgfl3	1.11636	5.48353	8.55182	9.45001e-15	1.8799e-13	DE
Gm2682	100040266	Gm2682	1.11424	10.6628	20.3051	5.43375e-35	6.32051e-33	DE
Fto	26383	Fto	1.114	6.09427	10.5811	6.80002e-20	2.23334e-18	DE
Izumo4	71564	Izumo4	1.11262	4.03918	5.60772	6.00813e-08	4.74251e-07	DE
B230217O12Rik	320879	B230217O12Rik	1.11055	4.50208	6.9235	7.29267e-11	8.57811e-10	DE
Ppargc1b	170826	Ppargc1b	1.11021	3.77187	5.66355	4.09423e-08	3.27499e-07	DE
Ski	20481	Ski	1.10811	5.00157	7.66211	1.37282e-12	2.07533e-11	DE
Cipc	217732	Cipc	1.10627	4.32906	6.35751	1.44014e-09	1.42567e-08	DE
Mdn1	100019	Mdn1	1.10505	4.69881	7.26029	1.21686e-11	1.59988e-10	DE
Tnfrsf26	244237	Tnfrsf26	1.10111	4.85949	7.18234	1.84772e-11	2.36254e-10	DE
Clec2d	93694	Clec2d	1.10011	7.4227	12.3539	2.09937e-24	9.93346e-23	DE
Gm16093	NA	Gm16093	1.09933	4.21689	5.97825	9.12955e-09	7.98121e-08	DE
Abtb2	99382	Abtb2	1.09634	7.08851	11.5656	1.94294e-22	7.86094e-21	DE
Eif4a2	13682	Eif4a2	1.08662	6.41355	10.8013	1.83963e-20	6.28853e-19	DE
Dyrk2	69181	Dyrk2	1.08566	4.66345	6.96572	5.83841e-11	6.95543e-10	DE
Fhit	14198	Fhit	1.08459	5.55958	6.59501	7.73133e-10	7.98215e-09	DE
2010016I18Rik	69206	2010016I18Rik	1.08322	4.68355	6.93745	6.91891e-11	8.16139e-10	DE
Vps13a	271564	Vps13a	1.08178	7.13606	14.3274	1.54598e-29	1.07897e-27	DE
D130040H23Rik	211135	D130040H23Rik	1.08077	4.1232	6.42601	9.86842e-10	1.00301e-08	DE
Diaph2	54004	Diaph2	1.08027	6.84293	12.1509	5.94296e-24	2.66162e-22	DE
Fbxl12	30843	Fbxl12	1.07605	4.48386	6.83292	1.19622e-10	1.36863e-09	DE
Man2c1os	76794	Man2c1os	1.07434	3.94098	5.80331	2.20514e-08	1.82852e-07	DE
Dennd4c	329877	Dennd4c	1.07376	6.3652	9.57294	2.59173e-17	6.76191e-16	DE
Foxp1	108655	Foxp1	1.07313	8.10306	17.8976	2.56588e-38	4.13255e-36	DE
Jmy	57748	Jmy	1.06871	4.26773	6.15404	3.74237e-09	3.48636e-08	DE
Rpl12	269261	Rpl12	1.06196	11.5953	30.6923	7.1e-59	1.48656e-55	DE
Ablim1	226251	Ablim1	1.06176	8.66556	21.1428	9.89727e-46	3.31558e-43	DE
1110051M20Rik	228356	1110051M20Rik	1.06114	4.26609	6.03957	6.85788e-09	6.17578e-08	DE
Rab37	58222	Rab37	1.06032	4.22145	5.50599	9.09031e-08	7.08199e-07	DE
Chd6	71389	Chd6	1.0592	5.96197	8.62046	6.39098e-15	1.29599e-13	DE
Ccnd2	12444	Ccnd2	1.05902	7.05691	9.34539	3.06104e-16	7.10143e-15	DE
Nckap5l	380969	Nckap5l	1.05725	2.55892	4.299	1.75486e-05	9.46361e-05	DE
Gpcpd1	74182	Gpcpd1	1.05594	6.30462	10.0526	1.54892e-18	4.42737e-17	DE
Esr1	13982	Esr1	1.05574	3.23803	4.53443	6.42657e-06	3.73767e-05	DE
Cd84	12523	Cd84	1.05457	7.06517	11.3197	8.41111e-22	3.26125e-20	DE
Airn	104103	Airn	1.05431	7.64928	9.99168	2.29946e-17	6.01812e-16	DE
Macf1	11426	Macf1	1.05363	8.54262	18.5606	7.04806e-40	1.40542e-37	DE
Pkd1	18763	Pkd1	1.05294	3.60007	5.15601	4.24948e-07	3.0084e-06	DE
Cd101	630146	Cd101	1.05018	3.52857	4.76022	2.46435e-06	1.56237e-05	DE
Ccdc171	320226	Ccdc171	1.05015	4.79612	7.06348	3.55808e-11	4.3822e-10	DE
Camk2d	108058	Camk2d	1.04837	7.2469	12.9605	4.8348e-26	2.6465e-24	DE
Itpkb	320404	Itpkb	1.04654	7.42674	11.9293	2.22454e-23	9.80554e-22	DE
Esyt2	52635	Esyt2	1.04582	7.93697	16.0528	7.4556e-34	7.61472e-32	DE
Txnip	56338	Txnip	1.04571	7.02988	7.75596	7.42485e-12	1.00947e-10	DE
Smpdl3a	57319	Smpdl3a	1.03997	5.92339	7.95554	2.71303e-13	4.40342e-12	DE
Hivep2	15273	Hivep2	1.03992	8.01639	15.032	2.58077e-31	2.01999e-29	DE
Usp53	99526	Usp53	1.03917	4.33149	6.14479	4.08858e-09	3.77946e-08	DE
Stk38	106504	Stk38	1.03793	7.33458	11.554	2.08189e-22	8.38262e-21	DE
Fryl	72313	Fryl	1.03498	8.20033	15.7864	3.39485e-33	3.23089e-31	DE
5830444B04Rik	641454	5830444B04Rik	1.03265	3.0423	4.47055	8.35649e-06	4.76417e-05	DE
Tent5c	74645	Tent5c	1.03026	4.61602	6.1744	3.43076e-09	3.22115e-08	DE
Eml5	319670	Eml5	1.02858	4.38278	6.18666	3.22812e-09	3.04797e-08	DE
Slc12a7	20499	Slc12a7	1.02841	4.35456	5.66646	3.99532e-08	3.20199e-07	DE
Cbx7	52609	Cbx7	1.02717	4.33045	5.82283	1.91397e-08	1.59975e-07	DE
Shld1	73747	Shld1	1.02714	4.92292	6.85503	1.04462e-10	1.2034e-09	DE
Bbx	70508	Bbx	1.02417	6.18643	8.68356	4.45712e-15	9.14911e-14	DE
2610035D17Rik	72386	2610035D17Rik	1.02371	6.09929	8.23401	6.26653e-14	1.12865e-12	DE
Disc1	244667	Disc1	1.02264	3.25541	4.37276	1.24811e-05	6.90415e-05	DE
Mipol1	73490	Mipol1	1.02071	5.13188	7.4034	5.62452e-12	7.82481e-11	DE
Foxo1	56458	Foxo1	1.0205	6.82363	11.0127	5.23316e-21	1.8973e-19	DE
Atg10	66795	Atg10	1.01992	5.623	8.12691	1.04212e-13	1.80325e-12	DE
Rfx7	319758	Rfx7	1.01887	7.18884	12.2006	4.42131e-24	1.99078e-22	DE
Arhgap15	76117	Arhgap15	1.01815	10.2291	23.7797	7.85222e-46	2.7401e-43	DE
Fam78a	241303	Fam78a	1.01764	6.04103	9.15264	2.99417e-16	6.9656e-15	DE
Fam172a	68675	Fam172a	1.01697	8.16213	15.3001	5.50127e-32	4.60731e-30	DE
Skap1	78473	Skap1	1.01689	10.2058	23.7133	6.33254e-51	3.11971e-48	DE
Hcst	23900	Hcst	1.01517	8.56494	13.4376	1.00025e-25	5.26863e-24	DE
Hsd11b1	15483	Hsd11b1	1.01475	7.57908	12.4563	9.65316e-25	4.70031e-23	DE
2310015A10Rik	69548	2310015A10Rik	1.01388	3.34479	4.73203	2.83687e-06	1.78102e-05	DE
Fbxl20	72194	Fbxl20	1.01161	5.35862	7.20178	1.66528e-11	2.13594e-10	DE
Rapgef6	192786	Rapgef6	1.0115	8.0232	17.0117	3.39752e-36	4.31124e-34	DE
Bcl11b	58208	Bcl11b	1.01053	8.40244	14.2591	2.30509e-29	1.58239e-27	DE
Nlrp1b	637515	Nlrp1b	1.00969	1.50458	3.0167	0.00166375	0.00638583	DE
Zmym4	67785	Zmym4	1.00886	5.60096	7.31541	9.04631e-12	1.2045e-10	DE
Sesn3	75747	Sesn3	1.00664	5.91692	8.05824	1.53035e-13	2.58923e-12	DE
Gm15675	105246705	Gm15675	1.00561	2.04745	3.51707	0.000309215	0.00137456	DE
Msi2	76626	Msi2	1.0055	7.81675	13.4598	2.521e-27	1.51895e-25	DE
Simc1	319719	Simc1	1.00543	3.58535	4.59207	4.94106e-06	2.93889e-05	DE
Dipk1a	67266	Dipk1a	1.00402	6.63499	10.9745	6.56628e-21	2.3602e-19	DE
Ccdc191	212153	Ccdc191	1.0032	3.91366	5.06974	6.28774e-07	4.35205e-06	DE
Gm9856	100126228	Gm9856	1.00154	3.68492	4.6917	3.29564e-06	2.05212e-05	DE
Abcg3	27405	Abcg3	1.00118	4.03215	5.00524	8.4856e-07	5.74975e-06	DE
Fbxo32	67731	Fbxo32	0.999403	3.47851	4.45738	8.74955e-06	4.97133e-05	DE
Elmo1	140580	Elmo1	0.998566	9.16131	20.6204	1.41294e-44	3.94445e-42	DE
Jmjd1c	108829	Jmjd1c	0.998072	6.81842	10.6257	5.21732e-20	1.72028e-18	DE
Gphn	268566	Gphn	0.99654	7.33743	11.6649	1.07511e-22	4.47961e-21	DE
Rabgap1l	29809	Rabgap1l	0.994436	8.79919	17.6531	9.79147e-38	1.46435e-35	DE
Ipcef1	320495	Ipcef1	0.994422	7.62703	11.3097	8.92824e-22	3.43e-20	DE
Rnf145	74315	Rnf145	0.993617	5.61439	6.94062	6.66423e-11	7.87207e-10	DE
Snx30	209131	Snx30	0.992853	3.39275	4.57903	5.18872e-06	3.06673e-05	DE
Rps24	20088	Rps24	0.991297	12.2021	24.5355	9.50797e-42	2.27512e-39	DE
Ncoa1	17977	Ncoa1	0.98602	6.95734	10.3234	3.12938e-19	9.6002e-18	DE
Fyn	14360	Fyn	0.985827	9.00784	15.2242	1.0199e-29	7.17789e-28	DE
Slc26a11	268512	Slc26a11	0.985384	3.93648	5.12792	4.81823e-07	3.37962e-06	DE
Scaper	244891	Scaper	0.980955	6.37097	9.46803	4.78352e-17	1.21769e-15	DE
Camsap2	67886	Camsap2	0.980155	3.79358	4.95351	1.04808e-06	7.01654e-06	DE
Jade2	76901	Jade2	0.980046	4.7442	6.25383	2.30957e-09	2.22586e-08	DE
Itga6	16403	Itga6	0.979678	5.14815	6.08215	5.34183e-09	4.8628e-08	DE
Arhgef18	102098	Arhgef18	0.979565	8.30203	15.9899	1.06538e-33	1.06221e-31	DE
Rasa1	218397	Rasa1	0.979057	6.88515	10.1804	7.2892e-19	2.13451e-17	DE
Card11	108723	Card11	0.977203	6.792	10.2154	5.92488e-19	1.74108e-17	DE
Tnrc6c	217351	Tnrc6c	0.976286	7.17794	10.2898	3.81666e-19	1.16235e-17	DE
Zmym2	76007	Zmym2	0.97473	5.51677	7.2081	1.60984e-11	2.07104e-10	DE
Gm43647	NA	Gm43647	0.974551	6.09023	6.95004	7.63403e-11	8.95448e-10	DE
Arhgap45	70719	Arhgap45	0.973741	8.30387	17.2116	1.11906e-36	1.56202e-34	DE
Ctla2a	13024	Ctla2a	0.970381	8.92037	8.96829	3.0316e-14	5.68002e-13	DE
Nmnat3	74080	Nmnat3	0.968304	4.11644	4.73919	2.65391e-06	1.67494e-05	DE
Lrba	80877	Lrba	0.967415	7.87265	12.2678	2.96247e-24	1.37075e-22	DE
Ifitm10	320802	Ifitm10	0.96697	4.26483	4.97698	9.45766e-07	6.35697e-06	DE
Zdhhc20	75965	Zdhhc20	0.966941	7.03421	10.9159	9.30354e-21	3.27383e-19	DE
1110002L01Rik	100043040	1110002L01Rik	0.965989	4.44567	5.22383	3.1072e-07	2.24528e-06	DE
Ltb	16994	Ltb	0.965843	8.52342	13.719	3.81355e-27	2.24919e-25	DE
Prkcq	18761	Prkcq	0.964457	8.96887	18.1198	7.64796e-39	1.33441e-36	DE
Pnpla7	241274	Pnpla7	0.964086	5.42831	6.70922	2.23328e-10	2.46425e-09	DE
Kantr	72997	Kantr	0.962519	4.44094	4.76035	2.65229e-06	1.67494e-05	DE
Mbnl1	56758	Mbnl1	0.961731	10.3226	24.1648	5.33443e-51	2.79224e-48	DE
Gm30054	102631812	Gm30054	0.960441	6.85653	9.13608	3.29575e-16	7.58294e-15	DE
2310001H17Rik	76432	2310001H17Rik	0.959992	6.72817	8.778	2.5955e-15	5.48921e-14	DE
Rnf138	56515	Rnf138	0.959622	7.33821	10.9308	8.51863e-21	3.02303e-19	DE
Vav3	57257	Vav3	0.959396	5.62991	6.74825	1.82364e-10	2.03369e-09	DE
Gprasp1	67298	Gprasp1	0.958106	4.50144	5.74973	2.74828e-08	2.24336e-07	DE
Acss1	68738	Acss1	0.955554	4.96965	6.11924	4.57254e-09	4.19954e-08	DE
Abcg1	11307	Abcg1	0.955531	5.48188	6.68591	2.51987e-10	2.75579e-09	DE
Fam120b	67544	Fam120b	0.955076	5.3248	6.43635	9.0624e-10	9.2281e-09	DE
Dock2	94176	Dock2	0.954872	10.4978	18.5924	1.34589e-32	1.21203e-30	DE
Gm44148	115490371	Gm44148	0.954395	5.3888	6.46567	7.80692e-10	8.04218e-09	DE
Dock9	105445	Dock9	0.954232	5.45907	6.51399	6.1014e-10	6.35562e-09	DE
Tasp1	75812	Tasp1	0.953804	5.3066	6.05657	6.0593e-09	5.48612e-08	DE
Oprm1	18390	Oprm1	0.953477	6.23391	8.18959	7.33155e-14	1.2954e-12	DE
Rps6ka3	110651	Rps6ka3	0.950917	7.39133	10.1334	9.61794e-19	2.79161e-17	DE
Ccdc125	76041	Ccdc125	0.950292	5.12571	6.01164	7.55626e-09	6.75386e-08	DE
Cdyl2	75796	Cdyl2	0.949636	5.54454	6.3976	1.12091e-09	1.12832e-08	DE
Tgfbr2	21813	Tgfbr2	0.949611	7.1154	10.4456	1.51791e-19	4.81533e-18	DE
Gm39556	105243761	Gm39556	0.948116	3.60755	4.12482	3.26747e-05	0.000167987	DE
Vps13b	666173	Vps13b	0.947927	7.48509	11.2291	1.44328e-21	5.46946e-20	DE
Fam189b	68521	Fam189b	0.946617	6.01974	7.72225	9.86433e-13	1.52706e-11	DE
Zfp169	67911	Zfp169	0.946479	4.4856	5.78146	2.3346e-08	1.93283e-07	DE
Hpcal1	53602	Hpcal1	0.946344	6.11514	7.96356	2.59453e-13	4.22747e-12	DE
Scai	320271	Scai	0.945662	5.81483	7.20914	1.60089e-11	2.06268e-10	DE
Pibf1	52023	Pibf1	0.939414	5.47682	6.6956	2.44144e-10	2.67983e-09	DE
Gprin3	243385	Gprin3	0.938554	6.97693	9.18719	2.4509e-16	5.83132e-15	DE
Cacna1a	12286	Cacna1a	0.935597	3.41119	3.57701	0.000254621	0.0011533	DE
Ldlrap1	100017	Ldlrap1	0.935202	4.10215	5.18341	3.75799e-07	2.67928e-06	DE
Utrn	22288	Utrn	0.934699	8.84159	16.1834	3.55621e-34	3.77003e-32	DE
Ppm1h	319468	Ppm1h	0.933671	8.37957	13.1146	1.94049e-26	1.08344e-24	DE
Mbp	17196	Mbp	0.93324	6.53226	8.36459	2.73414e-14	5.14572e-13	DE
Ifi208	100033459	Ifi208	0.92975	5.52459	4.72744	3.83745e-06	2.35104e-05	DE
Trim34a	94094	Trim34a	0.929514	5.48677	6.67355	2.68626e-10	2.92935e-09	DE
Rps21	66481	Rps21	0.929109	11.0004	26.2263	1.81888e-55	1.69257e-52	DE
Dennd1a	227801	Dennd1a	0.925779	6.90141	8.86937	1.53596e-15	3.30685e-14	DE
Irf2bpl	238330	Irf2bpl	0.924096	4.80092	5.75542	2.64449e-08	2.16921e-07	DE
Sorl1	20660	Sorl1	0.922272	6.39516	8.21409	6.3884e-14	1.14813e-12	DE
Btla	208154	Btla	0.922157	5.64885	6.18344	3.51378e-09	3.29171e-08	DE
Tcaim	382117	Tcaim	0.922079	3.82957	4.26473	1.83729e-05	9.85101e-05	DE
Skil	20482	Skil	0.921846	4.33182	5.07121	6.15576e-07	4.26423e-06	DE
Dguok	27369	Dguok	0.92158	5.98802	6.54703	5.15225e-10	5.41407e-09	DE
Chd9	109151	Chd9	0.921368	6.33031	7.88333	4.05148e-13	6.43854e-12	DE
Nbeal1	269198	Nbeal1	0.920399	4.62473	4.84507	1.69672e-06	1.09985e-05	DE
Dis3l2	208718	Dis3l2	0.919284	6.06517	6.78543	1.507e-10	1.69693e-09	DE
Ctse	13034	Ctse	0.916865	6.85376	9.41314	6.58856e-17	1.64714e-15	DE
Tnfrsf25	85030	Tnfrsf25	0.916806	4.00516	4.55803	5.57361e-06	3.27572e-05	DE
Pde4dip	83679	Pde4dip	0.913945	4.62945	5.45157	1.09491e-07	8.40504e-07	DE
Nars2	244141	Nars2	0.913872	4.41634	5.1028	5.34894e-07	3.73935e-06	DE
Usp32	237898	Usp32	0.912432	5.68894	6.70385	2.29621e-10	2.52372e-09	DE
Antxr2	71914	Antxr2	0.910665	5.35548	5.86729	1.52632e-08	1.29381e-07	DE
Mir142hg	78591	Mir142hg	0.909302	10.1095	17.3156	4.73553e-31	3.67223e-29	DE
Ranbp10	74334	Ranbp10	0.908441	5.20871	5.87732	1.454e-08	1.23879e-07	DE
Rasgrp1	19419	Rasgrp1	0.908432	6.38918	7.39888	5.76378e-12	8.00526e-11	DE
Phf1	21652	Phf1	0.906727	3.25486	4.17328	2.69392e-05	0.000140834	DE
Irf2bp2	270110	Irf2bp2	0.906219	5.41764	6.39207	1.13445e-09	1.13784e-08	DE
Pvt1	19296	Pvt1	0.905938	7.37967	9.27229	1.49548e-16	3.64088e-15	DE
Lef1	16842	Lef1	0.904769	8.04935	10.6012	7.31183e-20	2.39205e-18	DE
Mecp2	17257	Mecp2	0.902968	5.98275	7.15248	2.16724e-11	2.73765e-10	DE
Atp8a1	11980	Atp8a1	0.901348	5.52753	6.35473	1.37014e-09	1.36281e-08	DE
Kmt2c	231051	Kmt2c	0.900129	6.7339	9.14175	3.18926e-16	7.37848e-15	DE
Axin2	12006	Axin2	0.900006	3.31213	4.33422	1.41162e-05	7.7371e-05	DE
Rassf2	215653	Rassf2	0.89984	5.44298	6.24909	2.33013e-09	2.24051e-08	DE
Gpr174	213439	Gpr174	0.899382	6.25197	8.0808	1.34903e-13	2.29636e-12	DE
Scfd2	212986	Scfd2	0.898328	6.58391	8.51064	1.19446e-14	2.35378e-13	DE
Lysmd2	70082	Lysmd2	0.896972	3.94438	3.6698	0.00018344	0.000851142	DE
Gm15886	102637354	Gm15886	0.8968	4.16734	4.74722	2.51807e-06	1.59401e-05	DE
Tmcc1	330401	Tmcc1	0.896225	6.00908	6.89682	8.39023e-11	9.78665e-10	DE
Zfp141	434178	Zfp141	0.893724	4.50274	5.2324	3.0384e-07	2.20508e-06	DE
Tasor2	105203	Tasor2	0.893704	6.14917	7.3499	7.51099e-12	1.01952e-10	DE
Akap13	75547	Akap13	0.891726	9.18824	17.4455	3.0699e-37	4.43283e-35	DE
9930021J03Rik	240613	9930021J03Rik	0.890974	5.57879	6.44832	8.66888e-10	8.87553e-09	DE
Smurf1	75788	Smurf1	0.890201	4.45641	4.46992	8.1095e-06	4.63598e-05	DE
Tpt1	22070	Tpt1	0.888904	12.4248	20.0293	1.44847e-34	1.59618e-32	DE
Trim5	667823	Trim5	0.888412	5.73521	6.34502	1.43896e-09	1.42567e-08	DE
Ier3	15937	Ier3	0.887633	4.2739	4.21949	2.21766e-05	0.000117476	DE
H2-Q4	15015	H2-Q4	0.885875	5.32318	5.72412	3.03674e-08	2.46202e-07	DE
Ccny	67974	Ccny	0.885813	6.25683	7.31808	8.91685e-12	1.19295e-10	DE
Zfp507	668501	Zfp507	0.883821	4.46732	4.70339	3.06731e-06	1.91707e-05	DE
Crebl2	232430	Crebl2	0.882938	3.55822	4.10626	3.46274e-05	0.00017759	DE
Ccpg1	72278	Ccpg1	0.882701	4.97493	5.18513	3.75899e-07	2.67928e-06	DE
Ankrd12	106585	Ankrd12	0.88175	7.70008	12.2577	3.14729e-24	1.44036e-22	DE
Cdon	57810	Cdon	0.881553	4.89239	5.27859	2.46521e-07	1.81425e-06	DE
Zscan26	432731	Zscan26	0.881315	4.63696	4.61977	4.37046e-06	2.63898e-05	DE
Gramd3	107022	Gramd3	0.881197	8.48324	12.2557	3.1838e-24	1.44915e-22	DE
Snx29	74478	Snx29	0.88106	4.55639	4.94198	1.10212e-06	7.36063e-06	DE
Hdac8	70315	Hdac8	0.880887	6.70842	8.43926	1.79135e-14	3.45682e-13	DE
Dcaf6	74106	Dcaf6	0.880534	5.13814	5.56662	6.40028e-08	5.0473e-07	DE
Pdcd4	18569	Pdcd4	0.88046	7.64228	10.273	4.21571e-19	1.2746e-17	DE
Fam117a	215512	Fam117a	0.880358	5.99394	7.31144	9.24178e-12	1.22857e-10	DE
Gimap6	231931	Gimap6	0.879934	8.43529	13.5824	1.22395e-27	7.76559e-26	DE
Akap8l	54194	Akap8l	0.877212	5.34026	6.22002	2.69459e-09	2.56737e-08	DE
Adamts6	108154	Adamts6	0.876945	5.8704	6.26323	2.1709e-09	2.09703e-08	DE
Nfat5	54446	Nfat5	0.876811	6.61129	7.33914	7.95998e-12	1.07178e-10	DE
Ms4a6c	73656	Ms4a6c	0.876055	6.18595	6.68958	2.51749e-10	2.75579e-09	DE
Ddb2	107986	Ddb2	0.875763	5.15912	5.46256	1.04047e-07	8.02391e-07	DE
Susd6	217684	Susd6	0.875517	6.69998	8.01917	1.90335e-13	3.19449e-12	DE
Snhg12	100039864	Snhg12	0.874795	4.12876	4.33695	1.39631e-05	7.66325e-05	DE
Syt11	229521	Syt11	0.874429	5.07821	5.72639	3.00398e-08	2.43783e-07	DE
Mypopos	102636709	Mypopos	0.874231	4.57269	4.16988	2.80234e-05	0.000145684	DE
Tnrc6b	213988	Tnrc6b	0.87402	8.23791	13.5662	1.34638e-27	8.35251e-26	DE
Cd55	13136	Cd55	0.872046	4.35749	5.08743	5.77042e-07	4.01389e-06	DE
Rps28	54127	Rps28	0.8719	10.6285	25.4434	1.11651e-54	9.35081e-52	DE
Filip1l	78749	Filip1l	0.871611	5.73745	6.79997	1.393e-10	1.57653e-09	DE
Pbxip1	229534	Pbxip1	0.870771	5.76783	6.17557	3.36276e-09	3.16795e-08	DE
Pik3c2a	18704	Pik3c2a	0.870396	5.03409	4.7412	2.63832e-06	1.66762e-05	DE
Kmt5b	225888	Kmt5b	0.870372	6.12237	6.88916	8.7345e-11	1.01599e-09	DE
Dennd2d	72121	Dennd2d	0.8699	4.59559	5.22431	3.10047e-07	2.24235e-06	DE
Tnik	665113	Tnik	0.869203	7.70975	10.0756	1.35295e-18	3.88045e-17	DE
Fam49a	NA	Fam49a	0.868771	6.08099	6.71513	2.16586e-10	2.39301e-09	DE
Stk10	20868	Stk10	0.865914	7.49358	10.6371	4.87625e-20	1.61417e-18	DE
Dtnb	13528	Dtnb	0.865352	5.93231	6.44204	8.80435e-10	8.99225e-09	DE
Ttc27	74196	Ttc27	0.864599	4.07997	4.17092	2.67615e-05	0.00014008	DE
Gm37494	NA	Gm37494	0.864563	3.75727	4.06932	3.98944e-05	0.000202617	DE
Saraf	67887	Saraf	0.864384	7.34916	9.04253	5.66171e-16	1.26783e-14	DE
Arv1	68865	Arv1	0.863738	3.78752	3.48122	0.000347226	0.00152492	DE
Sclt1	67161	Sclt1	0.863706	4.64884	4.70227	3.0471e-06	1.90586e-05	DE
Gm16124	102636154	Gm16124	0.863568	3.69756	3.87843	8.15426e-05	0.000395895	DE
Cmah	12763	Cmah	0.863391	7.64363	8.3512	6.70431e-14	1.1972e-12	DE
Myo9a	270163	Myo9a	0.86228	4.8553	5.24204	2.86137e-07	2.08174e-06	DE
Ash1l	192195	Ash1l	0.861626	7.1725	9.56281	2.7498e-17	7.12991e-16	DE
Rps27rt	100043813	Rps27rt	0.859198	5.30024	5.7774	2.35346e-08	1.94381e-07	DE
Agpat5	52123	Agpat5	0.858587	5.45338	5.81011	2.01128e-08	1.6744e-07	DE
Zcchc7	319885	Zcchc7	0.85663	7.99447	12.8317	1.03793e-25	5.39918e-24	DE
Traf1	22029	Traf1	0.85602	6.32662	7.25266	1.26774e-11	1.66155e-10	DE
Reck	53614	Reck	0.855794	4.17457	4.29589	1.61693e-05	8.78195e-05	DE
Crlf3	54394	Crlf3	0.855158	7.35925	9.9843	2.31692e-18	6.48969e-17	DE
Slfn1	20555	Slfn1	0.854821	6.98754	5.12739	8.95994e-07	6.04669e-06	DE
Slc25a36	192287	Slc25a36	0.852594	4.80265	4.85021	1.64015e-06	1.06731e-05	DE
B3gnt5	108105	B3gnt5	0.851458	4.45447	4.60881	4.5126e-06	2.70917e-05	DE
Slc28a2	269346	Slc28a2	0.851141	5.79431	5.9881	8.47938e-09	7.45171e-08	DE
Heg1	77446	Heg1	0.850715	5.31278	5.01866	8.16137e-07	5.53973e-06	DE
Map4k4	26921	Map4k4	0.850416	7.23748	8.89743	1.30699e-15	2.84313e-14	DE
Cdk13	69562	Cdk13	0.850245	7.0752	9.23875	1.81719e-16	4.37328e-15	DE
Ptpre	19267	Ptpre	0.849727	5.25204	5.3911	1.44806e-07	1.1035e-06	DE
Nt5dc1	319638	Nt5dc1	0.849243	6.47065	7.13131	2.42634e-11	3.03292e-10	DE
Taf4b	72504	Taf4b	0.849172	3.47321	3.50646	0.000309215	0.00137456	DE
Ddx6	13209	Ddx6	0.849061	7.69036	11.5929	1.6514e-22	6.77965e-21	DE
Lrrc8d	231549	Lrrc8d	0.848315	5.2232	5.00765	8.16242e-07	5.53973e-06	DE
Mgat5	107895	Mgat5	0.847705	5.93139	6.112	4.6093e-09	4.22813e-08	DE
Avl9	78937	Avl9	0.847092	5.61909	6.45307	8.3239e-10	8.54322e-09	DE
Vmn2r96	433070	Vmn2r96	0.846856	5.61004	5.05939	6.73835e-07	4.62193e-06	DE
Arl4d	80981	Arl4d	0.84523	4.03645	4.29273	1.65096e-05	8.93782e-05	DE
Atp11b	76295	Atp11b	0.844995	7.62143	10.219	5.80037e-19	1.7105e-17	DE
Arl5c	217151	Arl5c	0.844219	5.62949	5.73566	2.87401e-08	2.33915e-07	DE
Gramd1b	235283	Gramd1b	0.842064	7.75508	9.60349	2.16749e-17	5.69051e-16	DE
Rabac1	14470	Rabac1	0.841634	6.89132	8.64415	5.58261e-15	1.13482e-13	DE
Mapk1ip1	69546	Mapk1ip1	0.841568	3.26953	3.32858	0.000559614	0.00236945	DE
Gmip	78816	Gmip	0.841022	5.53341	5.58905	5.8188e-08	4.60174e-07	DE
Scly	50880	Scly	0.840649	4.35409	4.31295	1.51061e-05	8.22585e-05	DE
Xrcc4	108138	Xrcc4	0.839292	6.44048	7.5841	2.10451e-12	3.13059e-11	DE
Ptpn13	19249	Ptpn13	0.83907	5.72986	5.27122	2.5065e-07	1.8414e-06	DE
Ctss	13040	Ctss	0.838179	5.54282	5.46561	1.02586e-07	7.9258e-07	DE
Tle4	21888	Tle4	0.837505	6.99901	7.97417	2.4458e-13	4.03159e-12	DE
Ppp1r12a	17931	Ppp1r12a	0.836486	9.16758	14.6151	2.89142e-30	2.08755e-28	DE
Kiz	228730	Kiz	0.835428	4.37143	4.1571	2.83658e-05	0.00014728	DE
Rsrc1	66880	Rsrc1	0.835328	7.09591	8.48512	1.38089e-14	2.68952e-13	DE
Orai2	269717	Orai2	0.835197	6.15867	6.66225	2.84779e-10	3.09342e-09	DE
Pank1	75735	Pank1	0.834566	2.99071	2.92493	0.00204928	0.0076825	DE
Stk4	58231	Stk4	0.833127	7.97909	11.1882	1.84056e-21	6.85098e-20	DE
Pdss2	71365	Pdss2	0.832813	5.7064	6.39302	1.12902e-09	1.13388e-08	DE
AW554918	225289	AW554918	0.8321	6.17707	6.76545	1.66751e-10	1.86953e-09	DE
Ppp1r12b	329251	Ppp1r12b	0.832064	5.25953	4.58148	5.09902e-06	3.02011e-05	DE
Hmg20a	66867	Hmg20a	0.831961	5.80626	6.24021	2.43594e-09	2.33421e-08	DE
Eml4	78798	Eml4	0.831525	7.03629	8.7282	3.45243e-15	7.19257e-14	DE
Ptpn4	19258	Ptpn4	0.830884	6.8816	7.48977	3.51988e-12	5.06513e-11	DE
Zc3h12d	237256	Zc3h12d	0.830716	5.56855	5.22314	3.12952e-07	2.25899e-06	DE
Cnot6l	231464	Cnot6l	0.830503	8.38386	11.9811	1.63388e-23	7.24006e-22	DE
Nedd9	18003	Nedd9	0.829837	7.80763	11.0913	3.27801e-21	1.20409e-19	DE
Ets1	23871	Ets1	0.827493	8.89364	12.8774	1.03322e-25	5.39918e-24	DE
Socs5	56468	Socs5	0.82654	3.47245	3.51906	0.000295979	0.00132487	DE
Prmt3	71974	Prmt3	0.8265	4.87248	5.15038	4.32454e-07	3.05637e-06	DE
Mfsd6	98682	Mfsd6	0.826116	4.33823	3.98916	5.3561e-05	0.000265115	DE
Exoc4	20336	Exoc4	0.825759	7.93954	9.5582	3.00102e-17	7.75727e-16	DE
Gm26740	102637787	Gm26740	0.824508	9.18436	13.6245	9.58523e-27	5.49838e-25	DE
Trip12	14897	Trip12	0.824098	7.48292	10.2887	3.84201e-19	1.16583e-17	DE
Klhdc1	271005	Klhdc1	0.824024	4.79678	4.42435	9.64517e-06	5.43962e-05	DE
Rab11fip2	74998	Rab11fip2	0.823374	4.8191	5.05727	6.54839e-07	4.50639e-06	DE
Themis	210757	Themis	0.822933	10.1507	15.9364	8.73378e-32	6.96623e-30	DE
Fam149b	105428	Fam149b	0.822707	5.49929	5.46927	1.00855e-07	7.80649e-07	DE
Gab3	210710	Gab3	0.822041	6.23931	4.85428	2.24046e-06	1.42583e-05	DE
Slco3a1	108116	Slco3a1	0.820464	7.89496	8.1283	1.29991e-13	2.21726e-12	DE
Atp1b3	11933	Atp1b3	0.819418	8.69213	12.4892	7.93651e-25	3.9099e-23	DE
Celsr1	12614	Celsr1	0.816915	4.61798	4.50189	7.06056e-06	4.07527e-05	DE
Smad7	17131	Smad7	0.816659	6.11014	6.04784	6.32529e-09	5.71459e-08	DE
Fbxl4	269514	Fbxl4	0.816587	3.58348	3.5546	0.00025941	0.00117182	DE
Ikbkb	16150	Ikbkb	0.815379	5.766	6.1029	4.82142e-09	4.41305e-08	DE
Atxn7l1	380753	Atxn7l1	0.815244	6.72825	7.1676	1.99914e-11	2.53295e-10	DE
Srsf7	225027	Srsf7	0.815129	7.88264	11.1177	2.80085e-21	1.03335e-19	DE
Rinl	320435	Rinl	0.814479	8.13036	10.2622	4.49423e-19	1.35393e-17	DE
Cog5	238123	Cog5	0.814118	7.1951	8.91735	1.16542e-15	2.54176e-14	DE
Slc9a7	236727	Slc9a7	0.813718	6.00982	5.76443	2.50446e-08	2.06039e-07	DE
Rps14	20044	Rps14	0.812376	11.8353	20.526	1.69263e-39	3.22177e-37	DE
Kdm5b	75605	Kdm5b	0.812358	4.69051	4.58538	5.10892e-06	3.02383e-05	DE
Fam169b	434197	Fam169b	0.811479	6.80852	7.22826	1.44506e-11	1.87054e-10	DE
Stim2	116873	Stim2	0.809722	6.47862	6.75138	1.7942e-10	2.00352e-09	DE
Zfp287	170740	Zfp287	0.809662	3.80687	3.55667	0.000256451	0.00116033	DE
Cdc14b	218294	Cdc14b	0.809656	5.36487	4.97548	9.39102e-07	6.32233e-06	DE
Acyp1	66204	Acyp1	0.808777	4.76	4.94283	1.09062e-06	7.28968e-06	DE
Asxl2	75302	Asxl2	0.807887	6.72583	7.54359	2.62559e-12	3.83758e-11	DE
Fbxo28	67948	Fbxo28	0.807207	5.54203	5.32057	2.00155e-07	1.48872e-06	DE
Apbb1ip	54519	Apbb1ip	0.807154	8.73977	12.3649	1.66218e-24	7.95472e-23	DE
Dop1b	70028	Dop1b	0.806748	5.50956	4.76175	2.3669e-06	1.50173e-05	DE
Prorp	66132	Prorp	0.805888	3.9226	3.70511	0.000153177	0.000716678	DE
Mettl1	17299	Mettl1	0.805346	3.62609	3.02506	0.00152299	0.00589418	DE
Acp5	11433	Acp5	0.805044	6.58827	6.87164	9.57533e-11	1.10918e-09	DE
Fyb	23880	Fyb	0.804588	9.05695	13.9988	1.0578e-28	7.1444e-27	DE
Ikzf2	22779	Ikzf2	0.804406	5.86782	3.79873	0.000131311	0.000619917	DE
4933406J09Rik	102639979	4933406J09Rik	0.804132	2.6907	2.58249	0.00555503	0.0190046	DE
Myb	17863	Myb	0.802278	4.70672	4.16236	2.73601e-05	0.000142678	DE
Celf1	13046	Celf1	0.801805	7.41916	8.82197	2.01675e-15	4.33083e-14	DE
Asb3	65257	Asb3	0.801101	6.20953	6.89583	8.43405e-11	9.82408e-10	DE
Mettl15	76894	Mettl15	0.800843	4.88331	4.44813	8.79654e-06	4.99464e-05	DE
Gid4	66771	Gid4	0.800721	4.22764	4.28863	1.69231e-05	9.15574e-05	DE
Micu3	78506	Micu3	0.800548	4.89586	4.67843	3.36969e-06	2.09201e-05	DE
Rps29	20090	Rps29	0.800331	11.0549	19.6062	1.44861e-39	2.82141e-37	DE
Hgsnat	52120	Hgsnat	0.800197	5.17866	4.50354	6.97902e-06	4.03934e-05	DE
Tle3	21887	Tle3	0.799986	5.73337	5.2523	2.73139e-07	1.99441e-06	DE
Rab3ip	216363	Rab3ip	0.79989	4.92851	4.32746	1.42886e-05	7.82651e-05	DE
Iqgap2	544963	Iqgap2	0.79887	7.81712	8.53518	1.03889e-14	2.06179e-13	DE
Ercc6l2	76251	Ercc6l2	0.798268	5.42725	4.7055	3.03941e-06	1.90247e-05	DE
Cxcr3	12766	Cxcr3	0.798187	6.93791	7.19374	1.73841e-11	2.22617e-10	DE
Nsd3	234135	Nsd3	0.797283	8.27044	11.2034	1.68137e-21	6.34302e-20	DE
Rundc3b	242819	Rundc3b	0.796918	4.57647	3.17078	0.00101273	0.0040582	DE
Zkscan3	72739	Zkscan3	0.796379	5.14047	4.56429	5.43068e-06	3.1962e-05	DE
Card6	239319	Card6	0.795572	4.40578	4.27416	1.76277e-05	9.50011e-05	DE
Chst11	58250	Chst11	0.795563	6.32192	6.00343	7.86616e-09	7.00841e-08	DE
Aig1	66253	Aig1	0.794742	5.72378	5.07524	6.05391e-07	4.20062e-06	DE
Urgcp	72046	Urgcp	0.794331	4.72645	4.09106	3.61871e-05	0.000185136	DE
Nop10	66181	Nop10	0.79421	7.1875	8.0177	1.91899e-13	3.21431e-12	DE
Rfx3	19726	Rfx3	0.7929	6.68456	6.536	5.45182e-10	5.71452e-09	DE
Adam19	11492	Adam19	0.792562	7.23034	6.95637	6.13353e-11	7.28628e-10	DE
Ass1	11898	Ass1	0.791796	3.5494	3.03489	0.00144544	0.00562787	DE
Adcy7	11513	Adcy7	0.791093	6.78867	6.99853	4.90967e-11	5.91633e-10	DE
Bmt2	101148	Bmt2	0.790994	5.679	5.40655	1.34852e-07	1.03046e-06	DE
Crtc3	70461	Crtc3	0.790827	5.89228	5.85976	1.58292e-08	1.33909e-07	DE
Smarca2	67155	Smarca2	0.790732	6.3459	6.94593	6.48015e-11	7.67627e-10	DE
Dym	69190	Dym	0.788814	6.03969	5.829	1.83631e-08	1.54099e-07	DE
Stim1	20866	Stim1	0.788589	7.57404	9.18425	2.49299e-16	5.91468e-15	DE
Klhl3	100503085	Klhl3	0.786992	2.78504	2.80792	0.00287751	0.0104734	DE
Sp100	20684	Sp100	0.786833	9.10773	10.5851	2.40788e-18	6.722e-17	DE
Gtf2i	14886	Gtf2i	0.785892	7.26771	7.21925	1.51655e-11	1.96004e-10	DE
Hs3st3b1	54710	Hs3st3b1	0.785784	4.58433	3.48456	0.000346419	0.00152217	DE
Ahcyl2	74340	Ahcyl2	0.785649	6.43899	5.99737	8.10341e-09	7.17855e-08	DE
4930481A15Rik	74931	4930481A15Rik	0.78499	3.21531	3.13204	0.00106135	0.00424085	DE
Xylt1	233781	Xylt1	0.784875	5.66064	4.84963	1.62933e-06	1.06109e-05	DE
BC147527	625360	BC147527	0.784484	3.74734	3.04473	0.00142129	0.00553641	DE
Kcnip1	70357	Kcnip1	0.784268	3.4038	3.12545	0.00109666	0.00437357	DE
Rps7	20115	Rps7	0.782493	11.6761	20.033	3.6909e-40	7.53933e-38	DE
Il4ra	16190	Il4ra	0.781585	3.42826	3.16674	0.000953003	0.00384831	DE
Huwe1	59026	Huwe1	0.781405	7.01709	8.50405	1.24005e-14	2.43218e-13	DE
Zfp609	214812	Zfp609	0.781381	5.06095	4.28376	1.70372e-05	9.21154e-05	DE
Gm2245	102632231	Gm2245	0.779824	5.09166	4.48689	7.50837e-06	4.32183e-05	DE
Mrtfb	239719	Mrtfb	0.779764	5.16945	4.66596	3.55146e-06	2.19186e-05	DE
Rpl30	19946	Rpl30	0.779545	11.5992	19.5266	8.85325e-39	1.51318e-36	DE
Lbh	77889	Lbh	0.779543	5.97205	5.6705	3.91949e-08	3.14423e-07	DE
H2-K1	14972	H2-K1	0.778976	10.7517	11.6987	1.00458e-19	3.24839e-18	DE
Sil1	81500	Sil1	0.778849	5.00237	4.48473	7.53908e-06	4.33653e-05	DE
Dcaf5	320808	Dcaf5	0.77884	6.43867	6.71882	2.12474e-10	2.3538e-09	DE
Map4k3	225028	Map4k3	0.778764	3.27239	3.22234	0.000798112	0.00327656	DE
Map3k5	26408	Map3k5	0.778533	6.28462	5.95619	9.90993e-09	8.60951e-08	DE
Nfatc3	18021	Nfatc3	0.778508	8.12691	10.4791	1.24503e-19	3.97981e-18	DE
Tspan3	56434	Tspan3	0.777813	4.73123	3.89133	7.73457e-05	0.000376392	DE
Sec22a	317717	Sec22a	0.777652	4.70417	4.24554	1.98202e-05	0.000105527	DE
Tom1	21968	Tom1	0.777514	3.82861	3.5144	0.00029884	0.00133581	DE
Ly6c2	100041546	Ly6c2	0.77733	9.85544	6.95894	3.29091e-10	3.54259e-09	DE
Gm32036	102634456	Gm32036	0.776856	4.57353	4.59958	4.68954e-06	2.79935e-05	DE
Zfp438	240186	Zfp438	0.776008	3.88613	3.21905	0.000807499	0.00331185	DE
Pura	19290	Pura	0.775602	6.59957	7.1203	2.57295e-11	3.21139e-10	DE
Tk2	57813	Tk2	0.774847	3.81959	3.40555	0.000432478	0.00187377	DE
Arid4b	94246	Arid4b	0.773876	7.32233	9.07404	4.719e-16	1.06527e-14	DE
Ubn2	320538	Ubn2	0.773816	6.61363	6.13804	4.05172e-09	3.74952e-08	DE
Spint2	20733	Spint2	0.773239	4.79555	4.1647	2.73134e-05	0.000142523	DE
Ifi213	623121	Ifi213	0.772926	6.15128	3.85794	0.000108853	0.000518866	DE
Prdm11	100042784	Prdm11	0.772641	3.53529	3.26832	0.000686063	0.00285434	DE
Mbnl2	105559	Mbnl2	0.772425	6.69107	6.2903	1.89525e-09	1.83925e-08	DE
Camk1d	227541	Camk1d	0.771953	8.53479	10.9078	9.76318e-21	3.40694e-19	DE
Klhl2	77113	Klhl2	0.770524	5.23936	4.38214	1.14427e-05	6.3761e-05	DE
Wdr89	72338	Wdr89	0.770506	5.3014	4.3383	1.36491e-05	7.52028e-05	DE
Gm36975	NA	Gm36975	0.770167	5.44853	4.72696	2.7444e-06	1.72555e-05	DE
Traf3	22031	Traf3	0.769894	6.78586	7.06232	3.50192e-11	4.31937e-10	DE
Rps16	20055	Rps16	0.769852	12.0173	22.3592	4.84447e-48	2.13539e-45	DE
Cabcoco1	73287	Cabcoco1	0.76937	3.17947	2.5612	0.00585401	0.019946	DE
Sntb2	20650	Sntb2	0.768224	6.91713	6.96285	5.92747e-11	7.0515e-10	DE
Gm44175	NA	Gm44175	0.767899	5.42712	4.91357	1.23073e-06	8.12871e-06	DE
Ranbp9	56705	Ranbp9	0.76706	7.17554	7.68465	1.21301e-12	1.86745e-11	DE
Gfod1	328232	Gfod1	0.765627	5.78498	4.9834	9.13312e-07	6.15365e-06	DE
Ube2h	22214	Ube2h	0.765539	7.58488	8.24832	5.26914e-14	9.57246e-13	DE
Gm28501	NA	Gm28501	0.765193	3.62571	3.18011	0.00091443	0.00370326	DE
Tet3	194388	Tet3	0.764952	5.93182	4.95888	1.00993e-06	6.76656e-06	DE
Zfp395	380912	Zfp395	0.764721	3.11138	2.55329	0.00593703	0.0201715	DE
Fam13b	225358	Fam13b	0.764029	6.26719	5.84634	1.68894e-08	1.42446e-07	DE
Usp11	236733	Usp11	0.763357	4.01328	3.10952	0.00115392	0.00459235	DE
Plxdc2	67448	Plxdc2	0.762884	4.9062	3.77448	0.000120325	0.00057057	DE
Slc4a7	218756	Slc4a7	0.762794	6.71514	6.24747	2.34909e-09	2.25615e-08	DE
Add3	27360	Add3	0.762282	7.62335	8.11646	1.10491e-13	1.90404e-12	DE
Reep3	28193	Reep3	0.762102	5.6715	4.8705	1.48364e-06	9.67719e-06	DE
Grk5	14773	Grk5	0.761667	3.56834	2.49294	0.00714395	0.0237423	DE
Rpl13a	22121	Rpl13a	0.760834	11.8553	15.4544	4.85085e-27	2.82124e-25	DE
Btbd9	224671	Btbd9	0.759921	6.86042	7.009	4.64521e-11	5.6138e-10	DE
Cox16	66272	Cox16	0.759603	7.50618	9.16053	2.86036e-16	6.72908e-15	DE
Crebrf	77128	Crebrf	0.7586	6.3778	6.44467	8.68749e-10	8.88373e-09	DE
Cnot4	53621	Cnot4	0.757675	7.10283	7.50576	3.22653e-12	4.659e-11	DE
Mllt3	70122	Mllt3	0.757657	8.40133	10.6864	3.64015e-20	1.22435e-18	DE
Zfp1	22640	Zfp1	0.757321	4.01281	3.56735	0.000247597	0.00112514	DE
Ifi203	15950	Ifi203	0.757275	8.42468	8.29122	1.61522e-13	2.71636e-12	DE
Setd2	235626	Setd2	0.756711	6.54742	6.92433	7.26088e-11	8.55272e-10	DE
Gm13561	102637074	Gm13561	0.756419	4.33811	3.60035	0.000220074	0.00100993	DE
Rmdn1	66302	Rmdn1	0.756366	4.91208	4.31405	1.50395e-05	8.19489e-05	DE
Fmnl3	22379	Fmnl3	0.756328	3.18286	2.94467	0.00190615	0.00722354	DE
Setx	269254	Setx	0.756246	7.31091	8.19524	7.10235e-14	1.26022e-12	DE
Cdk17	237459	Cdk17	0.756165	7.39582	8.19275	7.20249e-14	1.27528e-12	DE
Ccm2	216527	Ccm2	0.756159	6.78963	7.38566	6.19135e-12	8.52839e-11	DE
Svil	225115	Svil	0.755558	6.61101	5.77879	2.33786e-08	1.93283e-07	DE
Il10rb	16155	Il10rb	0.754691	5.74983	4.92289	1.18182e-06	7.83047e-06	DE
Pip4p2	72519	Pip4p2	0.753923	4.41832	3.81088	0.000103898	0.00049694	DE
Map2k6	26399	Map2k6	0.753645	4.41127	3.88219	8.01402e-05	0.000389764	DE
Rpl21	19933	Rpl21	0.753425	11.2527	18.8806	5.79582e-39	1.03277e-36	DE
Pecam1	18613	Pecam1	0.751993	6.92145	5.86339	1.6096e-08	1.36028e-07	DE
Znrf2	387524	Znrf2	0.751602	7.54337	8.19747	7.01384e-14	1.24715e-12	DE
Shisa5	66940	Shisa5	0.751103	9.03361	10.3283	1.68006e-18	4.78589e-17	DE
Atf7	223922	Atf7	0.750578	6.32164	5.68954	3.58056e-08	2.89319e-07	DE
Klhl6	239743	Klhl6	0.749742	7.05423	6.39352	1.12914e-09	1.13388e-08	DE
Sbds	66711	Sbds	0.749362	5.77346	4.87731	1.4405e-06	9.42518e-06	DE
Tjp2	21873	Tjp2	0.749226	4.10841	3.22053	0.000800768	0.00328586	DE
Ralgapa1	56784	Ralgapa1	0.74905	6.5098	6.41459	1.01212e-09	1.02621e-08	DE
Rere	68703	Rere	0.748241	6.00992	5.07271	6.1149e-07	4.23943e-06	DE
Rps6kc1	320119	Rps6kc1	0.748219	3.17938	2.59079	0.00532632	0.0182969	DE
Hsd17b11	114664	Hsd17b11	0.748006	3.04571	2.70799	0.00382254	0.0136011	DE
Dse	212898	Dse	0.747718	4.11987	3.33085	0.000555421	0.00235885	DE
Rpl18a	76808	Rpl18a	0.747578	11.7534	17.8967	2.51171e-34	2.73189e-32	DE
Usp33	170822	Usp33	0.747074	4.53912	3.6011	0.000219978	0.00100993	DE
Cyld	74256	Cyld	0.746557	6.87279	6.46038	8.0203e-10	8.25185e-09	DE
4930469K13Rik	76874	4930469K13Rik	0.746473	4.52311	3.5782	0.000237867	0.00108445	DE
Rpl17	319195	Rpl17	0.746057	11.6572	17.457	3.70867e-33	3.4899e-31	DE
Plekha1	101476	Plekha1	0.745647	2.82582	2.44561	0.00792991	0.0260647	DE
Zfp64	22722	Zfp64	0.745295	4.95487	3.9122	7.12553e-05	0.00034817	DE
Adat1	30947	Adat1	0.741855	3.76688	3.22473	0.000788199	0.00324223	DE
Rpl37a	19981	Rpl37a	0.741747	11.2688	18.5793	1.90776e-38	3.13284e-36	DE
Fbxw4	30838	Fbxw4	0.741573	5.56376	4.91339	1.23168e-06	8.12871e-06	DE
Tango6	272538	Tango6	0.741142	4.44961	3.38438	0.000464933	0.00200196	DE
Rcor1	217864	Rcor1	0.741111	6.41682	5.94971	1.0228e-08	8.86742e-08	DE
Zfp280d	235469	Zfp280d	0.740141	6.51311	6.22357	2.64718e-09	2.52795e-08	DE
Dennd1c	70785	Dennd1c	0.739166	6.13278	4.92247	1.18398e-06	7.83858e-06	DE
Arid1b	239985	Arid1b	0.738813	7.16095	7.66743	1.33329e-12	2.02289e-11	DE
Trib2	217410	Trib2	0.738512	3.8034	2.83711	0.00264538	0.00971288	DE
Gm16091	NA	Gm16091	0.738078	4.6464	3.62866	0.000199608	0.00092004	DE
Klk8	259277	Klk8	0.737716	6.12875	5.30774	2.12235e-07	1.57298e-06	DE
Phc3	241915	Phc3	0.73716	6.3387	5.67943	3.75673e-08	3.02234e-07	DE
Brwd1	93871	Brwd1	0.736699	5.20334	4.44276	8.94955e-06	5.07464e-05	DE
Nek7	59125	Nek7	0.736465	7.53079	8.77599	2.62551e-15	5.53871e-14	DE
Zfp148	22661	Zfp148	0.73634	7.21429	7.5774	2.18296e-12	3.2358e-11	DE
B130055M24Rik	654803	B130055M24Rik	0.736312	4.16843	2.87264	0.00242837	0.00897908	DE
Pced1b	239647	Pced1b	0.736159	7.31487	7.68671	1.19938e-12	1.84988e-11	DE
AW011738	100382	AW011738	0.736135	3.22437	2.45409	0.00776913	0.0255664	DE
Man1a	17155	Man1a	0.735112	7.5001	7.32204	8.75676e-12	1.17341e-10	DE
Zfp318	57908	Zfp318	0.734722	4.00367	3.19377	0.000871169	0.00354866	DE
Galm	319625	Galm	0.734468	3.52783	3.00139	0.00160712	0.00618265	DE
Trappc9	76510	Trappc9	0.733647	5.99338	5.46574	1.02523e-07	7.9258e-07	DE
Amy1	11722	Amy1	0.733482	3.29958	2.72344	0.00367063	0.0131262	DE
Arhgef1	16801	Arhgef1	0.733451	7.76705	8.33158	3.29494e-14	6.13225e-13	DE
Sik2	235344	Sik2	0.732086	5.80906	4.68892	3.22386e-06	2.01191e-05	DE
Kdm7a	338523	Kdm7a	0.731775	6.1581	5.18538	3.69559e-07	2.64083e-06	DE
Tpk1	29807	Tpk1	0.73149	5.39418	4.16464	2.72181e-05	0.000142203	DE
Mbtd1	103537	Mbtd1	0.730264	6.19261	5.35691	1.69464e-07	1.27976e-06	DE
Il6st	16195	Il6st	0.730247	4.53374	3.2797	0.000659262	0.00274693	DE
Slc20a1	20515	Slc20a1	0.73008	5.38374	4.00855	4.94362e-05	0.00024586	DE
Gm16599	105244801	Gm16599	0.730072	3.96346	3.04776	0.0013817	0.00539474	DE
Slc38a1	105727	Slc38a1	0.72983	6.84476	6.18886	3.14751e-09	2.97858e-08	DE
Pikfyve	18711	Pikfyve	0.729307	4.46247	3.32196	0.00057449	0.00242752	DE
Tbc1d14	100855	Tbc1d14	0.726888	5.31419	4.1921	2.43596e-05	0.000128148	DE
Rpl5	100503670	Rpl5	0.726444	10.6334	17.4447	4.26587e-37	6.05537e-35	DE
Traf5	22033	Traf5	0.726137	5.70038	4.87297	1.46783e-06	9.58898e-06	DE
Klf2	16598	Klf2	0.725789	9.06103	10.6476	1.0026e-19	3.24839e-18	DE
Ddx5	13207	Ddx5	0.725285	8.99195	12.3075	2.33981e-24	1.09474e-22	DE
Scaf8	106583	Scaf8	0.724671	6.62618	6.1149	4.54359e-09	4.1816e-08	DE
Zfp950	414758	Zfp950	0.72405	5.29248	4.20283	2.34456e-05	0.000123806	DE
Gimap3	83408	Gimap3	0.721743	8.40106	9.39141	7.47805e-17	1.85842e-15	DE
Gm8369	666926	Gm8369	0.721709	8.47375	8.42969	2.07997e-14	3.97711e-13	DE
Numa1	101706	Numa1	0.721449	6.48806	6.66503	2.8072e-10	3.05328e-09	DE
Stambpl1	76630	Stambpl1	0.720891	5.58015	4.63271	4.10522e-06	2.50045e-05	DE
Rsf1	233532	Rsf1	0.720495	6.7164	5.99175	8.32951e-09	7.3354e-08	DE
Ripor2	193385	Ripor2	0.71989	9.91804	15.2938	5.87718e-32	4.87341e-30	DE
Fubp1	51886	Fubp1	0.718208	7.23131	6.86038	1.01576e-10	1.17337e-09	DE
Ncoa7	211329	Ncoa7	0.717871	6.11005	5.35194	1.73374e-07	1.30576e-06	DE
Zfp638	18139	Zfp638	0.717859	6.99971	6.49523	6.715e-10	6.97743e-09	DE
Tmem135	72759	Tmem135	0.717474	5.6753	4.73001	2.70919e-06	1.70514e-05	DE
Atf7ip	54343	Atf7ip	0.71661	7.67576	8.12443	1.05669e-13	1.82469e-12	DE
Echdc1	52665	Echdc1	0.716355	4.23541	3.24166	0.000746019	0.00308539	DE
Aff4	93736	Aff4	0.715986	5.9134	4.63558	4.03465e-06	2.46284e-05	DE
Hbp1	73389	Hbp1	0.715234	4.85634	3.69724	0.000155997	0.000729227	DE
Nxpe3	385658	Nxpe3	0.713543	6.06759	4.88552	1.3902e-06	9.11743e-06	DE
Elmsan1	NA	Elmsan1	0.713303	5.40566	4.52724	6.32997e-06	3.69432e-05	DE
Akap10	56697	Akap10	0.712821	6.35671	5.79857	2.12601e-08	1.76465e-07	DE
Rbm5	83486	Rbm5	0.712071	6.96862	6.35931	1.33885e-09	1.33328e-08	DE
Senp6	215351	Senp6	0.712021	7.21616	6.7891	1.47422e-10	1.66397e-09	DE
Cmss1	66497	Cmss1	0.711522	9.25494	10.6892	1.20983e-19	3.88211e-18	DE
Mfap1b	100034361	Mfap1b	0.711377	4.43963	3.54244	0.000270621	0.00122049	DE
Pik3ip1	216505	Pik3ip1	0.711276	4.44873	3.20319	0.000843841	0.00344236	DE
Cdk8	264064	Cdk8	0.711094	7.36849	7.08509	3.10292e-11	3.83855e-10	DE
Yeats2	208146	Yeats2	0.710477	5.07111	4.07677	3.80995e-05	0.000194563	DE
Cdkal1	68916	Cdkal1	0.710459	6.45384	5.68923	3.58583e-08	2.89319e-07	DE
Aatf	56321	Aatf	0.709786	5.76931	4.57058	5.29076e-06	3.12043e-05	DE
Ryk	20187	Ryk	0.709525	3.64133	3.07761	0.00126537	0.00500116	DE
Tcf20	21411	Tcf20	0.708799	7.33031	6.9087	7.88263e-11	9.22025e-10	DE
1700028E10Rik	625175	1700028E10Rik	0.708613	4.42302	3.16401	0.000957368	0.00386407	DE
St8sia4	20452	St8sia4	0.708539	6.2795	5.28613	2.34215e-07	1.72824e-06	DE
Prkca	18750	Prkca	0.708311	8.69384	9.10391	4.7178e-16	1.06527e-14	DE
N4bp2l1	100637	N4bp2l1	0.707496	5.61291	4.30318	1.57061e-05	8.54704e-05	DE
Cd247	12503	Cd247	0.707292	8.71715	10.1399	9.25766e-19	2.7015e-17	DE
Cers4	67260	Cers4	0.707127	4.94274	3.86369	8.50776e-05	0.000412102	DE
9930111J21Rik2	245240	9930111J21Rik2	0.707093	6.92886	4.88717	1.68901e-06	1.09655e-05	DE
Xist	213742	Xist	0.706864	9.60902	12.9498	5.15097e-26	2.78319e-24	DE
C87436	232196	C87436	0.706558	4.77604	3.48425	0.000330171	0.00145997	DE
Ypel3	66090	Ypel3	0.706546	6.40204	6.00982	7.62385e-09	6.80701e-08	DE
Rps23	66475	Rps23	0.705269	11.6652	16.4443	6.50374e-32	5.34008e-30	DE
Gm12185	620913	Gm12185	0.705164	5.56419	4.37216	1.19129e-05	6.62926e-05	DE
Rabep1	54189	Rabep1	0.705022	6.33799	5.25683	2.67582e-07	1.9572e-06	DE
Spata13	219140	Spata13	0.704947	7.03602	6.041	6.54171e-09	5.90375e-08	DE
Nab1	17936	Nab1	0.704524	6.93863	6.19964	2.983e-09	2.82928e-08	DE
Rpl23	65019	Rpl23	0.704034	12.0839	16.3279	1.52836e-30	1.14286e-28	DE
Epb41l4aos	69749	Epb41l4aos	0.703979	4.55333	3.52129	0.000290599	0.00130357	DE
5830428M24Rik	76062	5830428M24Rik	0.702504	5.05825	4.1215	3.20645e-05	0.000165052	DE
Tbc1d1	57915	Tbc1d1	0.702076	7.21675	7.05197	3.69947e-11	4.54964e-10	DE
Clint1	216705	Clint1	0.701666	8.20579	9.06464	4.98261e-16	1.12176e-14	DE
Rps15a	267019	Rps15a	0.701303	11.9967	15.1391	3.13918e-27	1.86458e-25	DE
Elp4	77766	Elp4	0.701211	6.19019	5.14516	4.42694e-07	3.12347e-06	DE
Gm26542	NA	Gm26542	0.700477	4.27862	2.9841	0.00168421	0.00645253	DE
Pan3	72587	Pan3	0.699972	7.39235	7.65779	1.40571e-12	2.11741e-11	DE
Timm9	30056	Timm9	0.699519	4.9156	3.5758	0.000239873	0.00109241	DE
Arfgef1	211673	Arfgef1	0.699245	6.76775	6.00287	7.88803e-09	7.02043e-08	DE
Ppp1r13b	21981	Ppp1r13b	0.699142	4.89813	3.66421	0.000175539	0.000815839	DE
Wdr11	207425	Wdr11	0.698528	4.07947	3.18082	0.000906892	0.00367985	DE
Cbl	12402	Cbl	0.698235	6.88348	5.8345	1.78825e-08	1.50518e-07	DE
Mppe1	225651	Mppe1	0.69817	5.02725	3.97575	5.59691e-05	0.000276705	DE
Strbp	20744	Strbp	0.697745	6.0244	4.44148	8.9961e-06	5.09759e-05	DE
Invs	16348	Invs	0.697637	5.26226	4.14721	2.90211e-05	0.00015031	DE
Vti1a	53611	Vti1a	0.69757	7.59144	7.38744	6.13202e-12	8.46057e-11	DE
Mrtfa	223701	Mrtfa	0.697021	6.77334	6.39968	1.09159e-09	1.10013e-08	DE
Mgst2	211666	Mgst2	0.696183	5.33719	3.9756	5.60019e-05	0.000276705	DE
Jpx	70252	Jpx	0.695835	4.37133	3.3087	0.00059575	0.00250724	DE
Trim44	80985	Trim44	0.694592	6.13765	5.18568	3.69053e-07	2.63947e-06	DE
Sp110	109032	Sp110	0.694453	6.70153	4.84098	1.69668e-06	1.09985e-05	DE
Rragb	245670	Rragb	0.694061	4.20063	2.81631	0.00278892	0.0101863	DE
Eefsec	65967	Eefsec	0.693802	5.38286	4.15883	2.78409e-05	0.000144824	DE
Ppp2r5a	226849	Ppp2r5a	0.693672	7.19849	6.23573	2.49118e-09	2.38441e-08	DE
Ggps1	14593	Ggps1	0.692897	5.9399	4.81575	1.87856e-06	1.2093e-05	DE
Zfp710	209225	Zfp710	0.692582	3.94763	3.1245	0.0010826	0.00432164	DE
Shld2	75698	Shld2	0.692465	4.83579	3.44768	0.000373465	0.00163245	DE
Ubash3a	328795	Ubash3a	0.692002	6.4253	5.01331	7.95223e-07	5.41023e-06	DE
Cdkn1b	12576	Cdkn1b	0.691394	6.28176	4.44243	9.05018e-06	5.1213e-05	DE
Lck	16818	Lck	0.691375	8.62779	10.006	2.0393e-18	5.76998e-17	DE
Pnisr	66625	Pnisr	0.691098	7.11179	6.97591	5.53274e-11	6.63135e-10	DE
Ino80	68142	Ino80	0.690843	5.94544	4.39053	1.10617e-05	6.19264e-05	DE
St7	64213	St7	0.690519	5.33396	3.61886	0.000206172	0.000949252	DE
Numb	18222	Numb	0.690339	5.88625	4.42999	9.42683e-06	5.32006e-05	DE
Bcas3	192197	Bcas3	0.69029	7.11656	5.77228	2.41654e-08	1.99395e-07	DE
Relch	227446	Relch	0.689032	6.23023	5.40007	1.3894e-07	1.05977e-06	DE
Gm47664	NA	Gm47664	0.688766	4.19431	3.06475	0.00131032	0.00515326	DE
Gm42418	NA	Gm42418	0.688651	12.5655	8.42549	3.82231e-13	6.10914e-12	DE
Gm50335	NA	Gm50335	0.688296	4.13772	2.95004	0.00186667	0.00709316	DE
Nubpl	76826	Nubpl	0.687876	3.51505	2.17802	0.0157367	0.0477343	DE
Ankib1	70797	Ankib1	0.687537	6.91072	6.62143	3.51553e-10	3.76986e-09	DE
Dop1a	320615	Dop1a	0.687307	5.25639	3.91904	6.92537e-05	0.000339181	DE
Adal	75894	Adal	0.687223	3.589	2.59306	0.00526486	0.018116	DE
Wipf1	215280	Wipf1	0.687166	7.87573	7.74117	8.8888e-13	1.38115e-11	DE
Esco1	77805	Esco1	0.686792	6.43359	4.78037	2.18609e-06	1.39546e-05	DE
Zfp810	235050	Zfp810	0.686545	4.17582	3.10455	0.00115474	0.00459235	DE
Gramd4	223752	Gramd4	0.686456	5.53048	4.19339	2.42362e-05	0.000127579	DE
Mir155hg	100653389	Mir155hg	0.686445	5.24783	3.79054	0.000111309	0.000529965	DE
Ankhd1	108857	Ankhd1	0.685267	6.93883	6.18812	3.15908e-09	2.98615e-08	DE
Zfp217	228913	Zfp217	0.684953	4.65908	3.34748	0.000523695	0.00223431	DE
Nup153	218210	Nup153	0.684775	6.37028	5.1618	4.10864e-07	2.91116e-06	DE
Mdc1	240087	Mdc1	0.68475	4.13031	3.14928	0.00100612	0.00403558	DE
Creb1	12912	Creb1	0.683589	7.33634	6.40227	1.07734e-09	1.08708e-08	DE
Paip2b	232164	Paip2b	0.683155	4.22585	2.92052	0.00203917	0.00765365	DE
Lcor	212391	Lcor	0.682037	6.85955	6.17306	3.40503e-09	3.20417e-08	DE
Hibadh	58875	Hibadh	0.681705	5.59742	4.25748	1.88318e-05	0.000100777	DE
Akap9	100986	Akap9	0.681019	6.40731	5.27696	2.44196e-07	1.79872e-06	DE
Sh3kbp1	58194	Sh3kbp1	0.680612	9.05049	11.6983	8.81488e-23	3.70978e-21	DE
R3hdm1	226412	R3hdm1	0.680327	6.86975	5.45847	1.06045e-07	8.1629e-07	DE
Lcp2	16822	Lcp2	0.680318	7.38833	6.25017	2.31761e-09	2.23103e-08	DE
Atp2b1	67972	Atp2b1	0.680169	7.77513	6.62781	3.46923e-10	3.72497e-09	DE
Rhbdd1	76867	Rhbdd1	0.679572	5.32684	3.70521	0.000151598	0.000709691	DE
Galnt7	108150	Galnt7	0.679305	6.75435	5.64751	4.37077e-08	3.48953e-07	DE
Ppp1r9b	217124	Ppp1r9b	0.678941	5.3017	3.59735	0.000222408	0.00101881	DE
Gsk3b	56637	Gsk3b	0.67841	7.287	6.45327	8.31555e-10	8.54322e-09	DE
Elk4	13714	Elk4	0.67841	6.10943	5.05206	6.70111e-07	4.60172e-06	DE
Myc	17869	Myc	0.678399	4.03869	2.65519	0.00443899	0.015555	DE
Mbd5	109241	Mbd5	0.678088	6.82825	5.45371	1.0841e-07	8.32964e-07	DE
Rnf167	70510	Rnf167	0.677921	5.87513	4.96576	9.79984e-07	6.58169e-06	DE
Atad2b	320817	Atad2b	0.677787	6.72825	6.00183	7.92832e-09	7.0488e-08	DE
Slc7a1	11987	Slc7a1	0.677415	5.05113	3.61305	0.000210446	0.000967868	DE
BC005561	NA	BC005561	0.677373	4.65336	3.23512	0.00075969	0.0031331	DE
Pgap1	241062	Pgap1	0.676615	4.08566	2.88677	0.00225943	0.00840635	DE
Zfp945	240041	Zfp945	0.676249	4.85763	3.23629	0.000755659	0.00312063	DE
Rabgap1	227800	Rabgap1	0.675687	5.96928	4.58314	5.02192e-06	2.97865e-05	DE
Spr	20751	Spr	0.675575	4.61985	3.26658	0.000684443	0.00285043	DE
2006-03-01	NA	2006-03-01	0.675569	5.879	4.80435	1.97273e-06	1.267e-05	DE
Serp2	72661	Serp2	0.67511	4.73024	2.97578	0.00173608	0.00663003	DE
Il1rap	16180	Il1rap	0.675022	4.47481	2.66426	0.0043579	0.0153093	DE
Gtf2e1	74197	Gtf2e1	0.674853	4.21339	2.59437	0.00528444	0.018168	DE
Ntrk3	18213	Ntrk3	0.67414	3.60489	2.31918	0.0109586	0.0347512	DE
Zfp874b	408067	Zfp874b	0.67208	3.49864	2.56077	0.00576326	0.0196688	DE
Rps3a1	20091	Rps3a1	0.671909	11.642	16.0146	2.46789e-32	2.17564e-30	DE
Ascc3	77987	Ascc3	0.67142	7.04755	5.0331	7.40236e-07	5.04844e-06	DE
Rsrp1	27981	Rsrp1	0.671395	7.88317	6.8146	1.29474e-10	1.4693e-09	DE
Satb1	20230	Satb1	0.671137	8.20096	8.11296	1.12678e-13	1.93774e-12	DE
Lrif1	321000	Lrif1	0.670552	5.69165	3.86988	8.31485e-05	0.000402991	DE
Strn3	94186	Strn3	0.670396	6.96	6.22527	2.62486e-09	2.5095e-08	DE
Jade1	269424	Jade1	0.670244	4.45989	2.66326	0.00438262	0.0153889	DE
Calcoco1	67488	Calcoco1	0.670179	3.13017	2.17629	0.0156378	0.0474689	DE
Phip	83946	Phip	0.669605	6.97816	6.05746	6.03287e-09	5.4681e-08	DE
Stat4	20849	Stat4	0.669143	8.72771	9.01495	6.6391e-16	1.47879e-14	DE
Gmds	218138	Gmds	0.669092	6.75835	5.5564	6.71478e-08	5.28536e-07	DE
Rps9	76846	Rps9	0.66849	11.4613	16.611	7.55417e-35	8.44648e-33	DE
Rreb1	68750	Rreb1	0.667178	5.45482	4.02147	4.7221e-05	0.000236246	DE
Metap1d	66559	Metap1d	0.667041	4.25312	2.61296	0.0050173	0.0174068	DE
Pias1	56469	Pias1	0.666128	6.4568	5.0901	5.66025e-07	3.94053e-06	DE
Spice1	212514	Spice1	0.665822	4.29372	2.78215	0.00307509	0.011144	DE
Rrm2b	382985	Rrm2b	0.665695	4.94417	3.64392	0.000189109	0.000875991	DE
Ssh1	231637	Ssh1	0.664351	4.87081	3.22228	0.000790878	0.00325165	DE
Foxj2	60611	Foxj2	0.664314	4.04078	2.85524	0.00248986	0.00918211	DE
Mtln	67885	Mtln	0.663971	4.21403	2.81781	0.00277005	0.0101262	DE
Thap2	66816	Thap2	0.663762	4.84599	3.1818	0.000901423	0.00366299	DE
Abi2	329165	Abi2	0.663284	4.70418	3.03994	0.00141399	0.00551053	DE
Arih1	23806	Arih1	0.663189	7.6066	7.02351	4.30177e-11	5.2138e-10	DE
Gpbp1l1	77110	Gpbp1l1	0.662722	6.42998	5.05958	6.48175e-07	4.47155e-06	DE
Tbxa2r	21390	Tbxa2r	0.662701	4.58171	3.35096	0.000517653	0.00220966	DE
Hdhd5	214932	Hdhd5	0.662644	5.04995	3.393	0.000449537	0.00193966	DE
Gnl3	30877	Gnl3	0.662595	4.9158	3.17869	0.000910503	0.00369093	DE
Bin2	668218	Bin2	0.66247	7.9952	7.45308	4.29642e-12	6.07813e-11	DE
Map3k14	53859	Map3k14	0.662254	5.38261	3.68072	0.000165499	0.000772176	DE
Cbfa2t2	12396	Cbfa2t2	0.661702	5.4138	3.7055	0.000151441	0.000709348	DE
B3galnt2	97884	B3galnt2	0.661067	4.2221	2.50047	0.0068329	0.022799	DE
Tapt1	231225	Tapt1	0.660853	5.15435	3.70611	0.000151107	0.000708182	DE
Zfp869	66869	Zfp869	0.660816	4.89428	3.23463	0.000759762	0.0031331	DE
Nipbl	71175	Nipbl	0.659672	8.09323	8.74402	3.15337e-15	6.60237e-14	DE
Trim33	94093	Trim33	0.659515	6.58851	5.17153	3.93296e-07	2.79377e-06	DE
Saysd1	67509	Saysd1	0.659125	4.84992	3.29061	0.000632445	0.00264704	DE
Nrip1	268903	Nrip1	0.65863	6.54579	4.61737	4.35411e-06	2.6329e-05	DE
Tm6sf1	107769	Tm6sf1	0.658587	5.63	3.74207	0.000132739	0.000625953	DE
Ly75	17076	Ly75	0.658476	5.54885	4.0195	4.74204e-05	0.000237102	DE
Rplp1	56040	Rplp1	0.658193	12.0527	11.7159	8.48967e-20	2.76657e-18	DE
Taz	NA	Taz	0.657482	4.14565	2.38929	0.00922655	0.029881	DE
Polr3e	26939	Polr3e	0.656651	3.94151	2.4333	0.00816028	0.0267589	DE
Rpl23a	268449	Rpl23a	0.65653	10.5136	15.6504	7.37724e-33	6.86493e-31	DE
Il18r1	16182	Il18r1	0.655668	9.19817	7.68169	3.6774e-12	5.25567e-11	DE
Smg1	233789	Smg1	0.655047	7.13784	6.01395	7.47082e-09	6.69178e-08	DE
Adck1	72113	Adck1	0.655015	3.71853	2.34928	0.0101343	0.0323949	DE
Nsd1	18193	Nsd1	0.655014	7.72636	7.83257	5.36675e-13	8.49652e-12	DE
Ubac2	68889	Ubac2	0.65497	7.72331	6.70403	2.29416e-10	2.52372e-09	DE
Lims1	110829	Lims1	0.65389	7.30032	6.01368	7.48077e-09	6.69353e-08	DE
Zfp398	272347	Zfp398	0.653428	5.43389	3.8615	8.57696e-05	0.000414974	DE
Gm48678	NA	Gm48678	0.653189	5.38033	3.50197	0.000310019	0.00137668	DE
Grap2	17444	Grap2	0.652909	9.00433	9.92869	3.21434e-18	8.8553e-17	DE
Rplp2	67186	Rplp2	0.652824	11.1359	17.1108	1.95801e-36	2.6449e-34	DE
Rps13	68052	Rps13	0.652075	11.7941	15.8476	3.43606e-32	2.93643e-30	DE
Naa30	70646	Naa30	0.65134	4.38351	2.93098	0.00197783	0.00746476	DE
Mettl16	67493	Mettl16	0.650041	5.11933	3.4867	0.000326765	0.0014472	DE
Trim14	74735	Trim14	0.649811	6.51801	4.50998	6.79651e-06	3.94188e-05	DE
Gm35037	102638484	Gm35037	0.649514	3.55378	2.40599	0.00873603	0.0284907	DE
Usp45	77593	Usp45	0.649311	4.84156	3.15641	0.000977944	0.00393385	DE
Pptc7	320717	Pptc7	0.649248	5.50164	3.61691	0.000207601	0.000955308	DE
AU040320	100317	AU040320	0.648927	5.47088	3.48597	0.000327586	0.00145007	DE
Cep68	216543	Cep68	0.648885	4.69635	3.09731	0.00117989	0.00468099	DE
Dtd1	66044	Dtd1	0.648151	6.04848	4.09876	3.50083e-05	0.000179396	DE
Rpl38	67671	Rpl38	0.647913	10.6262	15.2268	8.3855e-32	6.75275e-30	DE
Txk	22165	Txk	0.647422	6.21707	4.03674	4.44072e-05	0.000223638	DE
Cd37	12493	Cd37	0.647299	6.99577	5.89586	1.32904e-08	1.13928e-07	DE
Pcmtd1	319263	Pcmtd1	0.646742	6.40736	4.79336	2.06786e-06	1.32403e-05	DE
Pcm1	18536	Pcm1	0.646271	6.41946	5.20158	3.43543e-07	2.46333e-06	DE
Rps19	20085	Rps19	0.646269	11.4103	15.0034	3.23024e-30	2.31224e-28	DE
Letm2	270035	Letm2	0.646213	3.99891	2.47851	0.00721545	0.0239324	DE
AB124611	382062	AB124611	0.646171	5.53208	3.78783	0.000112418	0.000534943	DE
Fam214a	235493	Fam214a	0.646141	5.1532	3.14193	0.0010273	0.00411068	DE
A330040F15Rik	74333	A330040F15Rik	0.645905	5.28604	2.2837	0.0124189	0.0387223	DE
Glg1	20340	Glg1	0.645631	6.79299	5.47211	9.95322e-08	7.71122e-07	DE
Ppp4r3b	104570	Ppp4r3b	0.6452	7.1055	5.74718	2.72003e-08	2.22681e-07	DE
Gas5	14455	Gas5	0.645153	8.29831	7.42353	5.04346e-12	7.03983e-11	DE
Rpl36a	19982	Rpl36a	0.645084	9.61587	13.4768	2.28115e-27	1.3945e-25	DE
Kansl1l	68691	Kansl1l	0.644482	5.33248	3.28119	0.000653399	0.00272521	DE
Abcc4	239273	Abcc4	0.643389	5.89462	4.0374	4.42957e-05	0.000223211	DE
Kcnn4	16534	Kcnn4	0.642881	5.89185	3.71859	0.000144475	0.000679002	DE
Wnk1	232341	Wnk1	0.642842	8.25853	8.01661	1.93065e-13	3.22738e-12	DE
Dock11	75974	Dock11	0.642721	8.01244	7.80839	6.13442e-13	9.63899e-12	DE
Dip2b	239667	Dip2b	0.642193	7.10538	5.82389	1.8821e-08	1.57626e-07	DE
Dph5	69740	Dph5	0.641987	5.17864	3.32954	0.000555952	0.00235959	DE
Parp11	101187	Parp11	0.64188	4.89568	2.47127	0.007547	0.0249321	DE
Dcp1b	319618	Dcp1b	0.641761	5.25453	3.4149	0.000417478	0.00181441	DE
Hps3	12807	Hps3	0.64147	4.68749	2.97841	0.00170789	0.00653431	DE
Rpl19	19921	Rpl19	0.641176	11.8908	13.6567	5.42923e-25	2.69052e-23	DE
Gm27003	105244282	Gm27003	0.641167	4.50837	2.95468	0.00183844	0.00699224	DE
Atrn	11990	Atrn	0.640322	5.35522	3.62741	0.000200036	0.000921506	DE
Mga	29808	Mga	0.640177	5.67466	4.12131	3.20878e-05	0.000165071	DE
Ap1b1	11764	Ap1b1	0.639965	5.26444	3.4821	0.000331963	0.00146569	DE
Zfp260	26466	Zfp260	0.639675	5.66957	3.84995	8.95048e-05	0.000431302	DE
Lrrc8c	100604	Lrrc8c	0.639659	7.23375	5.05867	6.50788e-07	4.48588e-06	DE
Hnrnph3	432467	Hnrnph3	0.638844	5.96904	3.8139	0.000102196	0.000489922	DE
Ttc39b	69863	Ttc39b	0.638824	7.19264	5.99504	8.19632e-09	7.24859e-08	DE
Trim56	384309	Trim56	0.638379	4.94087	3.21007	0.000824041	0.0033698	DE
Tut4	230594	Tut4	0.637874	7.5569	6.15935	3.64514e-09	3.40335e-08	DE
Enox2	209224	Enox2	0.637806	5.96273	3.64627	0.000187676	0.000870312	DE
Elk3	13713	Elk3	0.637123	6.22095	3.93285	6.57675e-05	0.000322862	DE
Rps15	20054	Rps15	0.637083	10.866	14.3351	2.23137e-29	1.54444e-27	DE
Prpsap2	212627	Prpsap2	0.636681	4.45591	2.85534	0.00248403	0.00916868	DE
Kansl1	76719	Kansl1	0.636446	8.29104	8.27108	4.63525e-14	8.47604e-13	DE
Gpatch4	66614	Gpatch4	0.635154	4.44504	2.5121	0.00658259	0.0220605	DE
Naa25	231713	Naa25	0.635048	4.21682	2.56595	0.00567394	0.0193798	DE
Chd2	244059	Chd2	0.634956	7.60367	6.14917	3.83396e-09	3.56375e-08	DE
Gclc	14629	Gclc	0.634639	5.00178	2.92679	0.00199914	0.00752487	DE
Rbm6	19654	Rbm6	0.633911	7.15597	5.46222	1.04214e-07	8.02937e-07	DE
Shprh	268281	Shprh	0.633643	5.66899	3.79853	0.00010811	0.000515617	DE
Scarb2	12492	Scarb2	0.633491	5.19597	3.40257	0.000435258	0.00188387	DE
Rhoh	74734	Rhoh	0.632683	7.66705	6.73	2.00496e-10	2.227e-09	DE
Zadh2	225791	Zadh2	0.632636	4.99134	2.96727	0.00176715	0.00673334	DE
Psen2	19165	Psen2	0.632291	5.02865	3.18935	0.000879795	0.00358031	DE
Eif5	217869	Eif5	0.632003	7.13234	5.27309	2.48527e-07	1.82741e-06	DE
Mecr	26922	Mecr	0.631779	4.41503	2.8591	0.00245147	0.00906048	DE
Kdm4c	76804	Kdm4c	0.631336	6.35942	4.43504	9.23495e-06	5.2188e-05	DE
Zswim6	67263	Zswim6	0.630836	7.26046	5.2191	3.17422e-07	2.28779e-06	DE
Ptprc	19264	Ptprc	0.630823	10.568	12.1645	1.26951e-22	5.26346e-21	DE
Mndal	100040462	Mndal	0.630623	8.62561	6.68004	4.85495e-10	5.12739e-09	DE
Pnpla8	67452	Pnpla8	0.630499	4.65694	2.83073	0.00266403	0.00977705	DE
Abl2	11352	Abl2	0.62994	5.64957	3.72799	0.000139668	0.000657515	DE
Trim24	21848	Trim24	0.629805	5.42219	3.65372	0.00018222	0.000845949	DE
Gm7072	631624	Gm7072	0.629444	4.19222	2.37608	0.00944828	0.0305165	DE
Hectd4	269700	Hectd4	0.629311	5.39843	3.22635	0.000780509	0.00321318	DE
Phkb	102093	Phkb	0.629081	5.79683	3.94117	6.37461e-05	0.000313674	DE
Cd27	21940	Cd27	0.62904	7.19526	5.09118	5.63299e-07	3.92482e-06	DE
Gm26510	102640823	Gm26510	0.628959	6.10618	4.52419	6.41027e-06	3.73338e-05	DE
Wdr33	74320	Wdr33	0.628675	7.24623	6.22135	2.6767e-09	2.55323e-08	DE
Rpl27a	26451	Rpl27a	0.628548	11.88	13.8285	3.75487e-26	2.06889e-24	DE
4632427E13Rik	666737	4632427E13Rik	0.628399	5.06029	3.04826	0.00137614	0.00537948	DE
Tecpr1	70381	Tecpr1	0.628216	6.4116	4.1071	3.38997e-05	0.000173964	DE
Tmem131l	229473	Tmem131l	0.627382	6.71593	5.26228	2.61036e-07	1.91266e-06	DE
Cd96	84544	Cd96	0.627372	6.82173	4.45718	8.43825e-06	4.80563e-05	DE
Dmxl1	240283	Dmxl1	0.627183	5.86002	3.89866	7.47222e-05	0.000364472	DE
Ms4a6b	69774	Ms4a6b	0.626953	9.84907	10.1403	3.00139e-18	8.29592e-17	DE
Ube3a	22215	Ube3a	0.626819	6.95478	4.64628	3.85761e-06	2.36166e-05	DE
Rpl39	67248	Rpl39	0.626708	11.2236	14.7058	2.57799e-30	1.87745e-28	DE
Ncf1	17969	Ncf1	0.626048	3.94882	2.36291	0.00978354	0.0314176	DE
Kmt2e	69188	Kmt2e	0.625394	8.08227	6.44281	8.96805e-10	9.14828e-09	DE
Ambra1	228361	Ambra1	0.625192	7.33007	5.76664	2.47812e-08	2.04274e-07	DE
Syne1	64009	Syne1	0.624766	5.89971	4.06177	4.03554e-05	0.000204834	DE
Mlh3	217716	Mlh3	0.624579	3.66353	2.29226	0.0117183	0.0368673	DE
Srrm2	75956	Srrm2	0.624198	8.74368	9.171	2.69202e-16	6.36882e-15	DE
Smurf2	66313	Smurf2	0.623571	6.00358	4.04936	4.23185e-05	0.000214279	DE
Rcsd1	226594	Rcsd1	0.623258	6.52722	4.50258	7.00657e-06	4.05249e-05	DE
Vgll4	232334	Vgll4	0.623249	6.66188	4.61685	4.36357e-06	2.63671e-05	DE
Kat6b	54169	Kat6b	0.623111	5.26155	3.14774	0.00100539	0.00403458	DE
Clock	12753	Clock	0.623091	5.40625	3.35463	0.000511341	0.00218606	DE
Gm5165	102640673	Gm5165	0.622756	3.73822	2.3505	0.0100819	0.0322644	DE
Il16	16170	Il16	0.622732	6.06573	4.68505	3.27703e-06	2.04205e-05	DE
Ccl25	20300	Ccl25	0.622381	4.44102	2.68821	0.00403379	0.0142785	DE
Ralgapa2	241694	Ralgapa2	0.622237	7.09339	5.18272	3.73999e-07	2.67028e-06	DE
Mast4	328329	Mast4	0.621342	5.02639	3.01149	0.00154254	0.00596158	DE
Larp1b	214048	Larp1b	0.621261	5.26423	3.25018	0.00072329	0.00299879	DE
Zfp933	242747	Zfp933	0.621194	4.17794	2.47952	0.00717532	0.0238371	DE
Gm43434	NA	Gm43434	0.62053	5.48191	2.94187	0.00192161	0.00726895	DE
Mdm4	17248	Mdm4	0.620415	6.41728	4.36351	1.23351e-05	6.82794e-05	DE
Ndufaf4	68493	Ndufaf4	0.618932	4.6026	2.86939	0.00237745	0.00881414	DE
Unk	217331	Unk	0.618899	4.52421	2.91106	0.00209828	0.00785214	DE
Rock1	19877	Rock1	0.618628	8.2022	7.54555	2.59765e-12	3.80338e-11	DE
Itsn2	20403	Itsn2	0.618153	7.3652	5.74684	2.72446e-08	2.22794e-07	DE
Rpl36	54217	Rpl36	0.618152	10.613	12.9482	1.28138e-25	6.54364e-24	DE
Gbf1	107338	Gbf1	0.618106	6.60523	4.47156	7.95669e-06	4.55484e-05	DE
Tbc1d22b	381085	Tbc1d22b	0.617614	5.60025	3.31073	0.000591755	0.00249168	DE
Smad4	17128	Smad4	0.617511	6.27935	4.40768	1.03201e-05	5.80855e-05	DE
Pacs1	107975	Pacs1	0.616462	7.19478	5.35849	1.68241e-07	1.27398e-06	DE
Apobec2	11811	Apobec2	0.616311	4.67489	2.68585	0.00405453	0.0143398	DE
Rev3l	19714	Rev3l	0.616174	6.57645	4.79979	2.01173e-06	1.28908e-05	DE
Ap4e1	108011	Ap4e1	0.615414	4.64914	2.80821	0.00284937	0.0103844	DE
Exoc6b	75914	Exoc6b	0.61534	5.83362	3.58387	0.000233183	0.00106425	DE
Hipk2	15258	Hipk2	0.615296	5.02526	2.90699	0.00212194	0.00793359	DE
Ncor1	20185	Ncor1	0.614914	8.45111	8.43645	1.82012e-14	3.49621e-13	DE
Rpl34	68436	Rpl34	0.614759	11.417	13.0158	1.01867e-24	4.90308e-23	DE
Atp6v1h	108664	Atp6v1h	0.61414	5.4997	3.41404	0.000418694	0.00181876	DE
Vps13c	320528	Vps13c	0.613706	5.13567	2.90753	0.00211945	0.00792781	DE
Pias2	17344	Pias2	0.613656	5.50492	3.35787	0.000505824	0.00216468	DE
Pgs1	74451	Pgs1	0.613386	4.95304	2.91782	0.00205374	0.0076958	DE
Faf1	14084	Faf1	0.613196	6.63918	4.61946	4.31612e-06	2.6137e-05	DE
Rnf146	68031	Rnf146	0.613169	5.31489	3.12556	0.00107898	0.00430922	DE
Fam222b	216971	Fam222b	0.612815	5.23799	3.03072	0.00145334	0.00565338	DE
Zzz3	108946	Zzz3	0.612583	5.88075	3.47999	0.000334383	0.00147548	DE
Pot1b	72836	Pot1b	0.61258	5.41551	3.13464	0.00104828	0.00419064	DE
Pde6d	18582	Pde6d	0.612314	4.50661	2.68255	0.00409274	0.0144688	DE
Micall1	27008	Micall1	0.61221	3.75852	2.2656	0.0125215	0.0389792	DE
Celf2	14007	Celf2	0.612132	9.24071	9.73668	9.9327e-18	2.68343e-16	DE
Selplg	20345	Selplg	0.611795	8.61265	7.81761	5.82972e-13	9.17742e-12	DE
Pdlim1	54132	Pdlim1	0.611771	5.64454	3.39707	0.000443406	0.00191616	DE
Tanc1	66860	Tanc1	0.611627	4.9906	3.07373	0.00127074	0.00501765	DE
Gm12216	622459	Gm12216	0.611412	6.20934	4.27156	1.78104e-05	9.5924e-05	DE
Parp4	328417	Parp4	0.610795	6.35437	4.27037	1.78947e-05	9.62546e-05	DE
Bptf	207165	Bptf	0.610621	7.33325	5.67524	3.83216e-08	3.07712e-07	DE
Smco4	170748	Smco4	0.610299	4.72002	2.61096	0.00500589	0.0173857	DE
Sash3	74131	Sash3	0.610155	6.48554	4.32146	1.4601e-05	7.97902e-05	DE
Prkce	18754	Prkce	0.609173	5.91971	3.46365	0.000353636	0.00155144	DE
Tsix	22097	Tsix	0.608103	5.79701	3.54076	0.000271065	0.00122183	DE
Zfr	22763	Zfr	0.607832	7.0529	5.47391	9.8704e-08	7.65413e-07	DE
Snhg8	69895	Snhg8	0.607657	5.93164	3.62925	0.000198737	0.000916531	DE
Dync1h1	13424	Dync1h1	0.607233	6.07177	3.59724	0.000222496	0.00101881	DE
Nufip2	68564	Nufip2	0.606804	6.51193	4.26467	1.83038e-05	9.82655e-05	DE
Ikzf3	22780	Ikzf3	0.606685	8.31704	6.87171	9.57179e-11	1.10918e-09	DE
Slfn8	276950	Slfn8	0.606633	5.80285	2.86911	0.00241838	0.00894608	DE
Trp53bp1	27223	Trp53bp1	0.60602	4.45572	2.59323	0.00525869	0.0181092	DE
2610037D02Rik	70040	2610037D02Rik	0.605992	5.73793	3.58637	0.000231151	0.00105671	DE
Rc3h2	319817	Rc3h2	0.605622	5.84679	3.97449	5.62357e-05	0.000277533	DE
Pou2f1	18986	Pou2f1	0.605524	5.73566	3.51108	0.000300428	0.0013412	DE
Zfp236	329002	Zfp236	0.605121	5.19231	3.05266	0.00135735	0.00531705	DE
Rpl9	20005	Rpl9	0.604559	11.3011	13.123	1.0967e-25	5.66964e-24	DE
Nbr1	17966	Nbr1	0.604556	5.4483	3.39313	0.000449344	0.00193966	DE
Arhgap35	232906	Arhgap35	0.603143	4.36794	2.46645	0.00742629	0.024568	DE
Pfdn5	56612	Pfdn5	0.602746	8.86425	8.23919	5.54702e-14	1.00555e-12	DE
Pde4b	18578	Pde4b	0.602424	5.81392	3.32023	0.000574375	0.00242752	DE
Uri1	19777	Uri1	0.602254	6.46682	4.26591	1.82136e-05	9.78441e-05	DE
Dock10	210293	Dock10	0.602222	9.52394	9.7384	9.83298e-18	2.66509e-16	DE
Cwf19l2	244672	Cwf19l2	0.602019	5.95739	3.71745	0.000145071	0.000681418	DE
Prkd2	101540	Prkd2	0.601974	6.29652	4.29135	1.64637e-05	8.9245e-05	DE
S100pbp	74648	S100pbp	0.601929	5.135	3.22625	0.000780754	0.00321318	DE
Rbm39	170791	Rbm39	0.601819	9.12312	9.39515	7.31677e-17	1.82375e-15	DE
Mllt10	17354	Mllt10	0.601612	7.36573	5.82555	1.86717e-08	1.56532e-07	DE
Gbe1	74185	Gbe1	0.601327	4.84426	2.81062	0.00282923	0.01032	DE
Srr	27364	Srr	0.600813	4.3871	2.46351	0.00748492	0.0247478	DE
Gm37240	NA	Gm37240	0.600696	6.64251	4.24557	1.97401e-05	0.000105234	DE
Sfxn3	94280	Sfxn3	0.600642	4.17999	2.35231	0.01004	0.0321794	DE
Zkscan1	74570	Zkscan1	0.599793	4.65722	2.80828	0.00284609	0.010377	DE
Smim14	68552	Smim14	0.599507	6.27755	4.11225	3.32317e-05	0.000170746	DE
Abca3	27410	Abca3	0.599432	4.12177	2.37709	0.0094006	0.0303742	DE
Itk	16428	Itk	0.598972	8.3064	6.31439	1.67907e-09	1.6447e-08	DE
Agk	69923	Agk	0.598866	5.10602	2.95741	0.00182116	0.00693282	DE
Tspan5	56224	Tspan5	0.598155	6.14702	3.40371	0.000434435	0.00188128	DE
Leng8	232798	Leng8	0.597518	5.32352	3.17007	0.000936058	0.00378536	DE
Ncoa2	17978	Ncoa2	0.597255	7.82851	6.19364	3.0734e-09	2.91173e-08	DE
Foxp4	74123	Foxp4	0.596901	5.07023	2.71159	0.00376744	0.0134265	DE
Lcorl	209707	Lcorl	0.596877	6.25379	4.02121	4.71135e-05	0.00023599	DE
Ttc7b	104718	Ttc7b	0.596498	6.16675	3.6717	0.000170913	0.000795663	DE
Eif4b	75705	Eif4b	0.59628	6.37858	3.96094	5.91826e-05	0.000291812	DE
Gm29243	102636691	Gm29243	0.595977	3.93587	2.31637	0.0109996	0.0348419	DE
Wapl	218914	Wapl	0.595965	7.21952	4.7785	2.20359e-06	1.4045e-05	DE
Prdm2	110593	Prdm2	0.5959	6.17256	4.06141	4.04109e-05	0.000204992	DE
St3gal6	54613	St3gal6	0.595767	6.66283	3.57376	0.000243091	0.00110586	DE
Rffl	67338	Rffl	0.595667	4.37075	2.6105	0.00501232	0.0173967	DE
Phyh	16922	Phyh	0.595352	4.24709	2.38684	0.00916463	0.029738	DE
Setd7	73251	Setd7	0.595349	5.58556	3.14878	0.00100206	0.00402504	DE
Pcmtd2	245867	Pcmtd2	0.594945	5.22552	2.97696	0.00171551	0.00655448	DE
Cnbp	12785	Cnbp	0.594276	7.18184	5.05376	6.65104e-07	4.57327e-06	DE
2810403D21Rik	69964	2810403D21Rik	0.594154	4.94575	2.58424	0.00539109	0.0184967	DE
Pisd	320951	Pisd	0.593301	4.09456	2.26039	0.0126865	0.0394393	DE
Taf3	209361	Taf3	0.593278	6.08807	3.80807	0.000104401	0.000499063	DE
Galnt11	231050	Galnt11	0.592944	4.91483	2.64507	0.00455007	0.015931	DE
Trdc	100123473	Trdc	0.592786	7.6199	2.91547	0.00226687	0.00843032	DE
Mterf3	66410	Mterf3	0.592641	4.34981	2.33094	0.0105919	0.0336776	DE
Usp24	329908	Usp24	0.592156	6.04596	3.53162	0.000279802	0.00125716	DE
Rarg	19411	Rarg	0.591485	4.20351	2.23077	0.0136432	0.042008	DE
Arap2	212285	Arap2	0.591214	8.00461	5.33382	1.90184e-07	1.4196e-06	DE
Rnf213	672511	Rnf213	0.590729	6.70553	2.28538	0.0123845	0.0386438	DE
Tmem260	218989	Tmem260	0.590493	4.98596	2.71791	0.00370281	0.01323	DE
Setd4	224440	Setd4	0.590393	4.61473	2.51378	0.00654214	0.0219601	DE
Spata5	57815	Spata5	0.59003	6.36598	3.8454	9.10208e-05	0.000438355	DE
N4bp2l2	381695	N4bp2l2	0.588514	6.88308	4.62775	4.16906e-06	2.53565e-05	DE
Hnrnpr	74326	Hnrnpr	0.588362	7.11986	4.76554	2.32901e-06	1.47881e-05	DE
Ankrd17	81702	Ankrd17	0.588172	7.50865	5.75774	2.58602e-08	2.12333e-07	DE
Ankrd10	102334	Ankrd10	0.58731	5.88275	3.24366	0.000737715	0.00305557	DE
Cdh23	22295	Cdh23	0.587247	4.1161	2.32413	0.0107888	0.0342519	DE
Dtx1	14357	Dtx1	0.587088	4.48891	2.25296	0.0129134	0.0400554	DE
Nck1	17973	Nck1	0.586874	6.86952	4.50374	6.97309e-06	4.0387e-05	DE
Dlg1	13383	Dlg1	0.586529	6.92362	4.39814	1.07262e-05	6.02421e-05	DE
Armc7	276905	Armc7	0.586504	6.39072	3.83796	9.35515e-05	0.000449767	DE
Traf3ip3	215243	Traf3ip3	0.586457	7.01583	4.45301	8.5831e-06	4.88339e-05	DE
Psme2b	621823	Psme2b	0.585853	4.12571	2.16807	0.0159336	0.048227	DE
Mcoln2	68279	Mcoln2	0.58578	4.48801	2.54568	0.00599818	0.020338	DE
Dock8	76088	Dock8	0.585775	8.44777	7.25838	1.22942e-11	1.61386e-10	DE
E130307A14Rik	327744	E130307A14Rik	0.584935	5.39102	2.93431	0.00195375	0.0073872	DE
Atxn2	20239	Atxn2	0.584886	5.03637	2.83655	0.00261857	0.00961864	DE
Atxn7	246103	Atxn7	0.58478	6.1926	3.50209	0.000309892	0.00137668	DE
Ppard	19015	Ppard	0.583966	4.2835	2.28923	0.0118084	0.0371091	DE
Ptpn18	19253	Ptpn18	0.583709	8.92749	6.77943	2.29531e-10	2.52372e-09	DE
Mllt6	246198	Mllt6	0.583663	5.08013	2.59834	0.00518462	0.0179057	DE
Cblb	208650	Cblb	0.583566	8.55757	5.72779	3.82509e-08	3.07439e-07	DE
S1pr1	13609	S1pr1	0.583192	6.95521	4.33776	1.36788e-05	7.52692e-05	DE
Mthfd1	108156	Mthfd1	0.583073	4.31106	2.24229	0.0132742	0.0410225	DE
Cdk12	69131	Cdk12	0.582655	7.03531	4.76615	2.32294e-06	1.47607e-05	DE
Socs1	12703	Socs1	0.582593	4.41411	2.45006	0.0077627	0.0255553	DE
Epb41	269587	Epb41	0.580928	7.22803	4.66916	3.50387e-06	2.16477e-05	DE
Zfp182	319535	Zfp182	0.580178	6.09742	3.50429	0.000307552	0.00136862	DE
Dicer1	192119	Dicer1	0.579188	5.59714	3.04419	0.00139368	0.00543646	DE
Uvrag	78610	Uvrag	0.578951	6.39052	3.89446	7.5899e-05	0.000369781	DE
Cd226	225825	Cd226	0.578717	8.67819	6.64841	3.05879e-10	3.30974e-09	DE
Vmp1	75909	Vmp1	0.578517	8.53088	6.47217	7.55295e-10	7.81903e-09	DE
Ubxn7	224111	Ubxn7	0.578485	5.57192	3.04568	0.00138722	0.00541379	DE
Rptor	74370	Rptor	0.57836	6.10733	3.35686	0.00050753	0.00217087	DE
Atm	11920	Atm	0.578229	5.81839	3.29954	0.000614063	0.00257913	DE
Zbtb44	235132	Zbtb44	0.577635	5.15003	2.67955	0.00412774	0.014568	DE
Rasa3	19414	Rasa3	0.577507	7.94483	5.56198	6.54119e-08	5.15357e-07	DE
Wars2	70560	Wars2	0.577182	4.83147	2.38539	0.00920479	0.0298221	DE
Ddx3x	13205	Ddx3x	0.577154	5.9575	3.37836	0.000472235	0.00203236	DE
Spin1	20729	Spin1	0.576944	5.24628	3.16284	0.000957996	0.00386475	DE
5330438D12Rik	327824	5330438D12Rik	0.576636	5.80289	3.3113	0.000590641	0.00248824	DE
Tfb2m	15278	Tfb2m	0.576324	4.55225	2.24079	0.0133065	0.0410922	DE
Herpud2	80517	Herpud2	0.576307	4.87082	2.39196	0.00905954	0.0294492	DE
Dleu2	668253	Dleu2	0.576127	8.09745	5.33902	1.83952e-07	1.37553e-06	DE
Zfp292	30046	Zfp292	0.575934	7.47048	5.40829	1.33773e-07	1.02315e-06	DE
Etv6	14011	Etv6	0.575912	7.66106	4.6122	4.44909e-06	2.68066e-05	DE
Stag2	20843	Stag2	0.575436	7.257	5.30585	2.1408e-07	1.58385e-06	DE
Rprd2	75137	Rprd2	0.575309	6.11972	3.57403	0.000241363	0.00109859	DE
Zup1	72580	Zup1	0.57527	6.10233	3.48303	0.000330911	0.00146247	DE
Zyg11b	414872	Zyg11b	0.5747	6.14626	3.26088	0.000697338	0.00289837	DE
Exoc6	107371	Exoc6	0.574614	5.82526	3.48611	0.000328068	0.00145144	DE
Sec16a	227648	Sec16a	0.573631	4.94439	2.5679	0.00563965	0.0192784	DE
Kmt2d	381022	Kmt2d	0.573177	5.0378	2.61312	0.00497579	0.0173057	DE
Tigd2	68140	Tigd2	0.572853	5.41858	2.84551	0.00254999	0.00939972	DE
Zdhhc17	320150	Zdhhc17	0.572583	5.00378	2.35609	0.00995661	0.0319367	DE
Ighm	16019	Ighm	0.572572	6.62121	3.31189	0.000598853	0.00251777	DE
Ubr1	22222	Ubr1	0.572527	6.14426	3.53823	0.000273456	0.00123195	DE
Rbbp6	19647	Rbbp6	0.572215	6.81932	4.18296	2.5246e-05	0.000132644	DE
Rasa2	114713	Rasa2	0.5722	6.19744	3.52041	0.000290884	0.00130415	DE
Erbin	59079	Erbin	0.571834	6.99366	4.62548	4.20895e-06	2.5562e-05	DE
Senp7	66315	Senp7	0.571772	6.81705	3.93987	6.40598e-05	0.000314848	DE
Cep350	74081	Cep350	0.571169	6.57071	3.99714	5.1622e-05	0.000255819	DE
Trit1	66966	Trit1	0.571016	4.14564	2.17741	0.0155742	0.0472931	DE
Setd5	72895	Setd5	0.570719	7.15385	4.6098	4.49391e-06	2.70183e-05	DE
Phf12	268448	Phf12	0.570627	6.11623	3.44125	0.000381739	0.00166514	DE
Thy1	21838	Thy1	0.570479	8.33795	6.40229	1.0772e-09	1.08708e-08	DE
Camkmt	73582	Camkmt	0.570136	5.72005	2.72049	0.00371319	0.0132558	DE
Dcaf17	75763	Dcaf17	0.569265	5.14807	2.71079	0.00377608	0.0134516	DE
mt-Nd2	NA	mt-Nd2	0.568872	10.5508	8.40642	3.21524e-13	5.18837e-12	DE
Rufy2	70432	Rufy2	0.568802	4.92257	2.43666	0.00803914	0.0264134	DE
Ggnbp2	217039	Ggnbp2	0.568561	7.42931	5.34858	1.76069e-07	1.32249e-06	DE
Trip11	109181	Trip11	0.567765	6.94619	4.53203	6.20628e-06	3.63225e-05	DE
Trmt2b	215201	Trmt2b	0.567453	4.79994	2.61681	0.00492486	0.0171357	DE
Zfp984	100041677	Zfp984	0.566801	4.99243	2.49693	0.00684282	0.022823	DE
Clk1	12747	Clk1	0.566497	6.655	4.04012	4.38377e-05	0.000221435	DE
Jak1	16451	Jak1	0.565649	9.13628	7.05489	3.79487e-11	4.63972e-10	DE
Malt1	240354	Malt1	0.564984	6.98125	4.32378	1.44662e-05	7.91344e-05	DE
Son	20658	Son	0.564961	8.05438	5.74178	2.79109e-08	2.27609e-07	DE
Cux1	13047	Cux1	0.564728	6.25217	3.41249	0.000420899	0.00182644	DE
Slfn2	20556	Slfn2	0.563836	8.21445	5.38561	1.52036e-07	1.15545e-06	DE
Atxn1	20238	Atxn1	0.563449	10.3346	7.66644	8.59212e-12	1.15319e-10	DE
Usp34	17847	Usp34	0.563415	7.6271	5.32641	1.94878e-07	1.45076e-06	DE
Golim4	73124	Golim4	0.563254	5.16302	2.5442	0.00601847	0.0203985	DE
Rpl35a	57808	Rpl35a	0.56308	11.3301	12.4646	1.0065e-24	4.87251e-23	DE
Supt3	109115	Supt3	0.563007	5.851	2.91592	0.00206773	0.00774475	DE
Smg6	103677	Smg6	0.562934	7.42776	4.55195	5.71574e-06	3.35454e-05	DE
Lrp6	16974	Lrp6	0.56255	4.51801	2.24794	0.0130768	0.0405172	DE
Zfp654	72020	Zfp654	0.562452	6.76326	3.83221	9.55494e-05	0.000458845	DE
Tnrc6a	233833	Tnrc6a	0.561773	6.91149	4.37062	1.19869e-05	6.66113e-05	DE
Gpatch8	237943	Gpatch8	0.561626	7.25691	4.9332	1.12987e-06	7.52794e-06	DE
Mfap1a	67532	Mfap1a	0.561268	4.95952	2.54165	0.00606464	0.0205218	DE
Pou2f2	18987	Pou2f2	0.561124	7.52024	4.37047	1.1994e-05	6.66113e-05	DE
Galk2	69976	Galk2	0.560143	5.90883	2.81679	0.00277581	0.0101428	DE
Ktn1	16709	Ktn1	0.559893	5.74447	2.92852	0.00198832	0.00749328	DE
Rpl37	67281	Rpl37	0.559427	11.0659	12.1339	6.5755e-24	2.92925e-22	DE
Rps27a	78294	Rps27a	0.558975	11.7026	11.9661	6.88093e-23	2.9105e-21	DE
Bod1l	665775	Bod1l	0.558768	7.04212	4.65096	3.78258e-06	2.31911e-05	DE
Pdrg1	68559	Pdrg1	0.558153	4.91545	2.41102	0.00860204	0.0280975	DE
Rps18	20084	Rps18	0.558146	11.7814	11.5402	1.69252e-21	6.35642e-20	DE
Casd1	213819	Casd1	0.557834	4.77063	2.37317	0.00950203	0.0306665	DE
A530088E08Rik	664702	A530088E08Rik	0.557076	4.72284	2.37733	0.00939489	0.0303675	DE
Cluap1	76779	Cluap1	0.556935	5.41891	2.7908	0.00299571	0.0108799	DE
Itm2c	64294	Itm2c	0.556747	5.17321	2.68048	0.00411686	0.0145357	DE
Ankrd44	329154	Ankrd44	0.556451	9.35059	8.06891	1.44174e-13	2.4492e-12	DE
Strada	72149	Strada	0.556003	5.10807	2.58966	0.0053109	0.0182515	DE
Ptpn22	19260	Ptpn22	0.555783	8.75403	6.40961	1.03797e-09	1.05115e-08	DE
2510002D24Rik	72307	2510002D24Rik	0.555409	5.11288	2.5506	0.00591406	0.0201179	DE
Gm16158	105242966	Gm16158	0.555188	4.66327	2.25344	0.0128979	0.0400221	DE
Rab3gap1	226407	Rab3gap1	0.555144	6.23167	3.63251	0.000196461	0.000908036	DE
Ssh2	237860	Ssh2	0.554226	7.57172	4.58534	4.9761e-06	2.95456e-05	DE
Inpp5d	16331	Inpp5d	0.553652	6.94145	4.4605	8.32468e-06	4.74926e-05	DE
Dhx30	72831	Dhx30	0.553107	5.19864	2.62444	0.00482103	0.0167954	DE
Sgpp1	81535	Sgpp1	0.55303	5.04374	2.48854	0.00700345	0.0233495	DE
Rars2	109093	Rars2	0.552793	5.1148	2.6549	0.0044259	0.0155156	DE
Phf20l1	239510	Phf20l1	0.552726	7.44299	4.53126	6.22595e-06	3.64122e-05	DE
Rps10	67097	Rps10	0.552037	12.0155	12.016	5.44717e-23	2.31574e-21	DE
Tmx4	52837	Tmx4	0.551977	4.34865	2.26551	0.0125245	0.0389792	DE
Stat5b	20851	Stat5b	0.55191	7.43155	4.66191	3.61253e-06	2.22626e-05	DE
5031425E22Rik	269630	5031425E22Rik	0.551784	6.69115	3.3844	0.000462744	0.00199356	DE
Wdr43	72515	Wdr43	0.551173	6.08107	2.81903	0.00275751	0.0100892	DE
Hace1	209462	Hace1	0.550596	5.09285	2.38653	0.00917213	0.0297489	DE
Rai1	19377	Rai1	0.550558	5.47137	2.54708	0.00597134	0.0202634	DE
Srpk2	20817	Srpk2	0.550134	7.46897	4.60395	4.60495e-06	2.75671e-05	DE
Nfx1	74164	Nfx1	0.549858	5.77939	2.73522	0.00352018	0.0126367	DE
Nmt2	18108	Nmt2	0.549453	4.9447	2.2726	0.0122916	0.0383827	DE
Elf1	13709	Elf1	0.549138	8.07861	6.01621	7.38871e-09	6.63242e-08	DE
Cd8b1	12526	Cd8b1	0.549096	9.54049	7.78908	6.82482e-13	1.07037e-11	DE
Fau	14109	Fau	0.547334	12.1022	9.42359	2.52518e-15	5.37644e-14	DE
Pitpnc1	71795	Pitpnc1	0.547236	9.01798	7.21503	1.55116e-11	2.0017e-10	DE
Rasal3	320484	Rasal3	0.546749	6.36629	3.28237	0.000649838	0.00271306	DE
Lnpep	240028	Lnpep	0.546399	7.8474	5.08472	5.79717e-07	4.02915e-06	DE
Slc37a1	224674	Slc37a1	0.545453	5.11173	2.51585	0.00650144	0.0218498	DE
Rsbn1	229675	Rsbn1	0.544882	6.23937	2.99658	0.00161545	0.00621183	DE
Pi4ka	224020	Pi4ka	0.543858	5.83256	2.92203	0.00202775	0.00761883	DE
Phc2	54383	Phc2	0.543108	5.31439	2.46014	0.00755258	0.0249321	DE
Cdc42se2	72729	Cdc42se2	0.542967	7.09481	4.1417	2.96492e-05	0.000153279	DE
AI467606	101602	AI467606	0.541661	5.68067	2.76794	0.00320217	0.0115845	DE
Tank	21353	Tank	0.541643	6.43931	3.37708	0.000474283	0.00204012	DE
Lgals8	56048	Lgals8	0.541517	5.25378	2.204	0.0145939	0.0445422	DE
Ikzf1	22778	Ikzf1	0.541003	9.28349	7.10848	2.73995e-11	3.40967e-10	DE
Sik3	70661	Sik3	0.540618	7.7588	4.88442	1.39685e-06	9.15383e-06	DE
Top2b	21974	Top2b	0.540026	7.24646	4.06698	3.95579e-05	0.000201152	DE
Kmt2a	214162	Kmt2a	0.53959	7.38208	4.58062	5.07471e-06	3.00783e-05	DE
Ulk2	29869	Ulk2	0.539395	5.67474	2.59368	0.00525214	0.0181015	DE
Birc6	12211	Birc6	0.539255	8.08524	5.14124	4.50529e-07	3.17341e-06	DE
Maml1	103806	Maml1	0.539156	4.78248	2.19137	0.0150388	0.0458	DE
Gbp8	76074	Gbp8	0.538766	5.18477	2.34883	0.0101151	0.0323458	DE
Hdac7	56233	Hdac7	0.538375	6.1625	2.75034	0.00336979	0.0121542	DE
Trappc12	217449	Trappc12	0.537383	4.83264	2.2573	0.0127738	0.0396671	DE
Gigyf2	227331	Gigyf2	0.536847	6.48417	3.29512	0.000623096	0.00261183	DE
4932438A13Rik	229227	4932438A13Rik	0.536789	6.95238	3.77178	0.000119183	0.00056585	DE
Myo1f	17916	Myo1f	0.536635	8.25558	5.24776	2.78812e-07	2.03225e-06	DE
Pum2	80913	Pum2	0.536559	7.21174	4.06564	3.97619e-05	0.000202067	DE
Mctp2	244049	Mctp2	0.535986	7.80202	4.01316	4.91685e-05	0.000244819	DE
Nlk	18099	Nlk	0.53587	6.90601	3.87388	8.19257e-05	0.000397294	DE
Tbcel	272589	Tbcel	0.535832	4.98174	2.25481	0.012848	0.0398821	DE
Gm49797	NA	Gm49797	0.535789	5.05117	2.29611	0.0115766	0.0364626	DE
Srsf5	20384	Srsf5	0.535315	7.30605	4.10851	3.37153e-05	0.000173124	DE
Trim35	66854	Trim35	0.535293	5.76972	2.76346	0.00324415	0.0117212	DE
Mysm1	320713	Mysm1	0.535056	6.25692	3.51255	0.000298902	0.00133581	DE
Farp1	223254	Farp1	0.534924	6.37131	2.88292	0.00228094	0.00847512	DE
Zfp36l2	12193	Zfp36l2	0.534542	7.16827	2.54287	0.00636958	0.0214582	DE
Gpatch2	67769	Gpatch2	0.534324	5.74901	2.70315	0.00385943	0.0137114	DE
Fam53b	77938	Fam53b	0.534062	5.29348	2.33563	0.010465	0.0333123	DE
Mapkap1	227743	Mapkap1	0.534012	6.31521	3.0534	0.00135422	0.00530725	DE
Rictor	78757	Rictor	0.533712	6.62764	3.46586	0.000350977	0.00154058	DE
Pnrc1	108767	Pnrc1	0.5333	6.75262	3.50707	0.000304617	0.00135773	DE
Stat1	20846	Stat1	0.532929	7.62563	3.0134	0.00168502	0.00645269	DE
Madd	228355	Madd	0.532505	6.75517	3.31856	0.000576592	0.00243518	DE
Focad	230393	Focad	0.532343	5.27997	2.40553	0.00872697	0.0284723	DE
Rab10	19325	Rab10	0.532228	7.6553	4.93123	1.1396e-06	7.5868e-06	DE
Prkch	18755	Prkch	0.53156	8.4481	4.58042	5.13656e-06	3.03804e-05	DE
Ctsw	13041	Ctsw	0.531394	7.6677	3.80158	0.00010691	0.000510185	DE
Kdm6a	22289	Kdm6a	0.530878	7.02521	3.71434	0.000146704	0.000688701	DE
Cdk19	78334	Cdk19	0.530851	6.3644	2.92343	0.0020192	0.00759352	DE
Camk4	12326	Camk4	0.530691	8.43868	4.5909	4.86225e-06	2.89626e-05	DE
Zfand3	21769	Zfand3	0.530668	7.14666	4.04776	4.25768e-05	0.000215326	DE
Ano6	105722	Ano6	0.530207	6.13043	2.9218	0.00202916	0.00762072	DE
Csnk1g3	70425	Csnk1g3	0.529964	6.53397	3.47667	0.000338209	0.00149079	DE
Cbx4	12418	Cbx4	0.529506	5.36823	2.6712	0.00422657	0.0148917	DE
Rack1	14694	Rack1	0.528562	11.0122	10.9202	9.0705e-21	3.20529e-19	DE
Snrk	20623	Snrk	0.526885	5.32047	2.61238	0.00498608	0.0173271	DE
Ddhd1	114874	Ddhd1	0.52629	5.81687	2.8683	0.00238286	0.00883028	DE
Rpl22	19934	Rpl22	0.526224	10.6032	11.0653	3.82701e-21	1.39962e-19	DE
Immp1l	66541	Immp1l	0.525884	5.9548	2.60839	0.00504183	0.0174846	DE
Erap1	80898	Erap1	0.525435	6.08434	2.96766	0.00176504	0.00672837	DE
Oxr1	170719	Oxr1	0.525171	5.55493	2.42738	0.00824364	0.0270006	DE
Ms4a4b	60361	Ms4a4b	0.525158	11.2192	6.52954	2.24637e-09	2.16743e-08	DE
Kat6a	244349	Kat6a	0.524545	6.74854	3.28458	0.000645119	0.00269604	DE
Lats1	16798	Lats1	0.524211	4.9788	2.21377	0.0142367	0.043611	DE
Anks1	224650	Anks1	0.523972	4.9421	2.28103	0.0120276	0.0376986	DE
Ly9	17085	Ly9	0.523276	5.45737	2.84322	0.00256732	0.00945111	DE
Eri3	140546	Eri3	0.52317	4.77748	2.21044	0.0143544	0.0438911	DE
Elf2	69257	Elf2	0.52282	6.45255	3.18097	0.000903851	0.00367107	DE
Rpl8	26961	Rpl8	0.522158	11.4356	10.1336	2.23911e-18	6.2928e-17	DE
Zdhhc15	108672	Zdhhc15	0.522033	5.52948	2.5046	0.0067026	0.0224058	DE
Pdlim5	56376	Pdlim5	0.521695	5.79529	2.38783	0.00914104	0.0296845	DE
Adam10	11487	Adam10	0.521569	6.56572	3.2199	0.000797015	0.00327527	DE
Rpl26	19941	Rpl26	0.521559	11.2792	10.7016	3.48402e-20	1.17656e-18	DE
Bcap29	12033	Bcap29	0.521038	5.93065	2.71971	0.00368078	0.0131569	DE
Parn	74108	Parn	0.520408	5.0734	2.32899	0.0106449	0.0338079	DE
Fbxw7	50754	Fbxw7	0.520382	6.85917	3.58051	0.000235947	0.00107628	DE
B2m	12010	B2m	0.520219	10.6963	5.98231	2.49663e-08	2.05598e-07	DE
Rps6	20104	Rps6	0.520176	10.6935	10.3073	3.44237e-19	1.05218e-17	DE
Map3k3	26406	Map3k3	0.520041	5.94124	2.83873	0.00260174	0.00956103	DE
Zfp644	52397	Zfp644	0.51946	6.61329	3.09511	0.00118813	0.00471144	DE
Cd3d	12500	Cd3d	0.519145	9.92537	7.19174	2.21666e-11	2.79586e-10	DE
Wasl	73178	Wasl	0.519014	5.60069	2.5928	0.00526498	0.018116	DE
Kpna4	16649	Kpna4	0.51875	7.68072	4.56642	5.38296e-06	3.17034e-05	DE
Cd3e	12501	Cd3e	0.517139	8.86591	6.24646	2.36107e-09	2.26506e-08	DE
Cept1	99712	Cept1	0.516919	6.14671	2.81963	0.0027527	0.0100798	DE
Gimap8	243374	Gimap8	0.516774	7.27503	3.76116	0.000123872	0.00058645	DE
Cd8a	12525	Cd8a	0.516666	7.71769	4.20963	2.27412e-05	0.000120239	DE
Rif1	51869	Rif1	0.516547	6.8107	3.24194	0.000741871	0.00307126	DE
Arid1a	93760	Arid1a	0.516039	7.562	4.37156	1.19414e-05	6.6407e-05	DE
Sp4	20688	Sp4	0.515736	6.7041	3.03134	0.00145054	0.0056451	DE
Bicra	243842	Bicra	0.515732	6.26739	2.9146	0.00207381	0.00776405	DE
Fry	320365	Fry	0.515607	6.48546	3.00195	0.00158862	0.00611993	DE
Ctps2	55936	Ctps2	0.515333	6.10497	2.76355	0.00324321	0.0117212	DE
Usp3	235441	Usp3	0.51489	7.5571	4.15913	2.77061e-05	0.000144213	DE
Fars2	69955	Fars2	0.514867	6.71171	3.3616	0.000499558	0.00214224	DE
4930444A19Rik	73980	4930444A19Rik	0.514559	5.93108	2.60248	0.00512895	0.01775	DE
Mbtps2	270669	Mbtps2	0.514027	5.09655	2.28597	0.0118781	0.037286	DE
Usp9x	22284	Usp9x	0.513771	6.25234	2.945	0.00189132	0.00717059	DE
Fndc3a	319448	Fndc3a	0.513621	6.34772	2.87298	0.00234982	0.00871942	DE
Trim12c	319236	Trim12c	0.513245	6.46307	2.87667	0.00232402	0.0086275	DE
Snrnp48	67797	Snrnp48	0.512866	6.12637	2.97703	0.00171516	0.00655448	DE
Rps5	20103	Rps5	0.511875	11.524	10.6422	4.78927e-20	1.59167e-18	DE
Ice1	218333	Ice1	0.511153	4.95735	2.16916	0.0158852	0.0481152	DE
Arntl	11865	Arntl	0.511032	6.12189	2.4513	0.00773259	0.0254762	DE
Usp48	170707	Usp48	0.509438	6.91065	3.28886	0.000636104	0.00266102	DE
Rpap2	231571	Rpap2	0.508959	5.18096	2.19103	0.0150513	0.0458049	DE
Ttc19	72795	Ttc19	0.508946	4.9719	2.20101	0.0146922	0.0448258	DE
Ep400	75560	Ep400	0.508841	6.87173	3.53555	0.000276008	0.00124211	DE
Crebbp	12914	Crebbp	0.50874	7.38432	3.92167	6.85766e-05	0.000336062	DE
Rps3	27050	Rps3	0.508632	11.4007	10.3783	2.26112e-19	7.03972e-18	DE
Man2a1	17158	Man2a1	0.508361	7.09929	3.63081	0.000197642	0.000912992	DE
Prkdc	19090	Prkdc	0.507167	6.12043	2.59869	0.00518332	0.0179057	DE
Tlk1	228012	Tlk1	0.50702	7.122	3.53529	0.000276265	0.0012426	DE
Nr2c2	22026	Nr2c2	0.50675	6.74125	3.15233	0.000990774	0.00398164	DE
Jarid2	16468	Jarid2	0.506549	7.07138	3.52752	0.000283807	0.00127378	DE
Itch	16396	Itch	0.506188	6.94597	3.50767	0.000303981	0.00135561	DE
Trp53inp1	60599	Trp53inp1	0.506012	5.35095	2.44576	0.00784738	0.0258138	DE
Fbxo11	225055	Fbxo11	0.505691	7.07208	3.36091	0.000500711	0.00214609	DE
Tnfaip8	106869	Tnfaip8	0.505651	7.87074	4.19733	2.38651e-05	0.000125863	DE
Akna	100182	Akna	0.505382	6.8719	3.3463	0.000525766	0.002242	DE
Tpp2	22019	Tpp2	0.505177	6.9909	3.32893	0.000557074	0.00236228	DE
Slc12a6	107723	Slc12a6	0.504061	6.83249	3.40105	0.000437496	0.00189258	DE
4933434E20Rik	99650	4933434E20Rik	0.503923	5.41963	2.29696	0.0115572	0.036424	DE
3830406C13Rik	218734	3830406C13Rik	0.503873	6.01833	2.55592	0.0058284	0.0198669	DE
Arid4a	238247	Arid4a	0.502489	7.06514	3.72393	0.000141726	0.000666453	DE
Rc3h1	381305	Rc3h1	0.502454	6.56409	2.78286	0.00306601	0.0111159	DE
Nsmaf	18201	Nsmaf	0.501961	7.13256	3.51962	0.000291681	0.00130703	DE
Rpl18	19899	Rpl18	0.501426	11.6828	10.0025	2.49153e-18	6.93242e-17	DE
Wac	225131	Wac	0.501012	7.21481	3.85054	8.93113e-05	0.000430865	DE
Rps20	67427	Rps20	0.50086	11.8797	8.79403	1.5453e-14	2.99581e-13	DE
Cd3g	12502	Cd3g	0.500749	9.85164	6.04765	9.33018e-09	8.14809e-08	DE
Helz	78455	Helz	0.500737	6.75756	3.09972	0.00117094	0.00464956	DE
Tbck	271981	Tbck	0.500408	5.7545	2.43021	0.00817767	0.0268055	DE
Snd1	56463	Snd1	0.500079	7.18385	3.44295	0.000379538	0.0016564	DE
Trac	100101484	Trac	0.499739	9.03667	4.92478	1.26999e-06	8.36835e-06	DE
Tra2a	101214	Tra2a	0.499495	6.92666	3.15718	0.000975532	0.00392604	DE
Copg2	54160	Copg2	0.499481	5.81218	2.44984	0.0077627	0.0255553	DE
Mcu	215999	Mcu	0.499473	6.38837	2.54898	0.00594027	0.0201743	DE
Fgfr2	14183	Fgfr2	0.499333	5.1427	2.19509	0.0149019	0.0453997	DE
Raet1e	379043	Raet1e	0.499292	6.27968	2.682	0.00409907	0.0144851	DE
Uba52	22186	Uba52	0.498839	7.19563	3.56335	0.000250548	0.00113793	DE
Pabpc1	18458	Pabpc1	0.498665	9.09127	6.40879	1.0423e-09	1.05425e-08	DE
Aak1	269774	Aak1	0.498222	7.99277	4.37942	1.15692e-05	6.4423e-05	DE
Mia2	338320	Mia2	0.496657	6.30998	2.80615	0.00286402	0.0104333	DE
Lin52	217708	Lin52	0.496625	5.41011	2.29061	0.0117447	0.0369226	DE
Gatad2b	229542	Gatad2b	0.496609	6.86769	3.20772	0.000829103	0.00338884	DE
Bfar	67118	Bfar	0.496216	5.74014	2.38686	0.00916421	0.029738	DE
Pttg1	30939	Pttg1	0.495079	6.14789	2.36281	0.00975588	0.0313649	DE
Tmem127	69470	Tmem127	0.494406	5.28152	2.18057	0.0154484	0.046945	DE
Tmem87a	211499	Tmem87a	0.494401	5.71224	2.33022	0.0106113	0.0337266	DE
Eef1a1	13627	Eef1a1	0.493287	11.8249	9.68077	1.92154e-17	5.06066e-16	DE
Ptges3	56351	Ptges3	0.491345	6.76794	2.94173	0.00191023	0.00723572	DE
Nfatc2	18019	Nfatc2	0.490242	6.05332	2.23369	0.0135441	0.0417336	DE
Cdc42ep3	260409	Cdc42ep3	0.489508	5.99343	2.42377	0.00831794	0.0272227	DE
Runx2	12393	Runx2	0.489451	8.51261	4.34203	1.34467e-05	7.41384e-05	DE
Itfg1	71927	Itfg1	0.489017	5.79363	2.21774	0.0140916	0.0432774	DE
Rpl13	270106	Rpl13	0.488787	12.3811	8.04997	1.29492e-12	1.979e-11	DE
Xpo1	103573	Xpo1	0.488533	6.25256	2.39117	0.00906155	0.0294492	DE
Cul3	26554	Cul3	0.48803	7.33097	3.4431	0.000379342	0.0016564	DE
B4galt1	14595	B4galt1	0.487313	6.734	2.88804	0.00224628	0.0083686	DE
Vrk2	69922	Vrk2	0.486113	6.36074	2.60387	0.00510556	0.017691	DE
Ylpm1	56531	Ylpm1	0.48523	6.15512	2.36685	0.00965431	0.031122	DE
Rbm10	236732	Rbm10	0.48495	5.55936	2.17049	0.0158337	0.0479941	DE
Marf1	223989	Marf1	0.484732	5.97912	2.45784	0.00759908	0.0250758	DE
Rap1gds1	229877	Rap1gds1	0.484677	7.32207	3.31142	0.000590418	0.00248824	DE
Stag1	20842	Stag1	0.484197	8.07026	4.29085	1.64968e-05	8.93664e-05	DE
Prrc2c	226562	Prrc2c	0.484001	8.81133	5.53551	7.40515e-08	5.79609e-07	DE
Zfp652	268469	Zfp652	0.48373	6.43257	2.93411	0.00195492	0.00738829	DE
Matr3	17184	Matr3	0.483248	6.14862	2.51093	0.00658871	0.0220722	DE
Zfp800	627049	Zfp800	0.482862	5.81578	2.29943	0.0114795	0.0362387	DE
Rpl27	19942	Rpl27	0.481969	11.4648	8.68291	7.23956e-15	1.45399e-13	DE
Ube3c	100763	Ube3c	0.481624	6.24651	2.5506	0.00591401	0.0201179	DE
Ubr3	68795	Ubr3	0.4816	6.19044	2.34887	0.010114	0.0323458	DE
Mia3	338366	Mia3	0.481322	6.10411	2.50962	0.00661215	0.0221418	DE
Vsir	74048	Vsir	0.48127	6.28675	2.59491	0.00523425	0.0180473	DE
Adgre5	26364	Adgre5	0.480612	6.97936	3.02535	0.00147775	0.00574301	DE
Scaf4	224432	Scaf4	0.480543	5.97969	2.26802	0.0124287	0.0387386	DE
Tnks2	74493	Tnks2	0.479968	7.02775	2.98316	0.00168321	0.00645168	DE
Sos2	20663	Sos2	0.47946	5.97143	2.59343	0.00525567	0.0181062	DE
Fxr1	14359	Fxr1	0.478923	6.35877	2.61087	0.00500707	0.0173857	DE
Xpr1	19775	Xpr1	0.478807	5.98727	2.24558	0.0131484	0.040679	DE
Akap8	56399	Akap8	0.478494	5.8593	2.26643	0.0124787	0.0388654	DE
Herc3	73998	Herc3	0.478441	6.31311	2.24708	0.0130992	0.0405715	DE
Herc2	15204	Herc2	0.477687	6.07928	2.50525	0.00669072	0.022387	DE
Thap3	69876	Thap3	0.477431	6.90652	2.86341	0.00241782	0.00894608	DE
Gimap7	231932	Gimap7	0.476468	7.63668	3.29884	0.0006155	0.00258257	DE
Phf3	213109	Phf3	0.475594	6.83265	2.80599	0.00286529	0.0104334	DE
Arid2	77044	Arid2	0.475543	6.21867	2.31493	0.0110351	0.0349293	DE
Pik3r5	320207	Pik3r5	0.475062	7.0954	3.05737	0.00133753	0.0052492	DE
Ythdc1	231386	Ythdc1	0.475031	7.0456	3.06585	0.00130251	0.0051286	DE
Rexo2	104444	Rexo2	0.474994	6.35847	2.36636	0.00966661	0.0311359	DE
Papola	18789	Papola	0.474797	7.43775	3.48208	0.000331989	0.00146569	DE
Braf	109880	Braf	0.474478	5.98594	2.26873	0.0124066	0.0386983	DE
Abi1	11308	Abi1	0.474474	7.40204	3.14639	0.00100973	0.00404812	DE
Rpl29	19944	Rpl29	0.473425	10.6616	9.26592	1.55186e-16	3.7672e-15	DE
Cox7a2l	20463	Cox7a2l	0.471342	8.3922	4.35431	1.27996e-05	7.0617e-05	DE
Hectd1	207304	Hectd1	0.47022	7.60449	3.3517	0.000516377	0.00220533	DE
Ttc17	74569	Ttc17	0.469958	6.09624	2.34633	0.0101804	0.0325052	DE
Eef1b2	55949	Eef1b2	0.4699	10.3185	8.60464	6.99428e-15	1.4081e-13	DE
Ubr2	224826	Ubr2	0.467146	6.60539	2.74638	0.00340866	0.0122732	DE
Lrch1	380916	Lrch1	0.46681	7.32816	3.1485	0.00100297	0.00402679	DE
Tsc22d2	72033	Tsc22d2	0.465296	5.73062	2.18449	0.0152949	0.0465291	DE
B3gnt2	53625	B3gnt2	0.464776	7.08684	2.84265	0.00257166	0.00946255	DE
Tmem59	56374	Tmem59	0.464697	6.64232	2.51547	0.00650822	0.0218638	DE
Nsf	18195	Nsf	0.46427	6.77102	2.65825	0.00438424	0.0153889	DE
2007-03-01	NA	2007-03-01	0.463738	6.51152	2.38641	0.00917511	0.0297489	DE
Trappc8	75964	Trappc8	0.463229	6.394	2.42191	0.00835893	0.0273354	DE
Baz2b	407823	Baz2b	0.462271	6.30791	2.51652	0.0064897	0.021819	DE
Plekha5	109135	Plekha5	0.461579	6.83691	2.63217	0.0047178	0.01647	DE
Foxn2	14236	Foxn2	0.461383	6.29023	2.42676	0.00825254	0.0270192	DE
Rchy1	68098	Rchy1	0.46078	5.99983	2.19649	0.0148505	0.0452595	DE
Ankrd11	77087	Ankrd11	0.460243	9.1262	5.68225	3.7067e-08	2.98497e-07	DE
Vps13d	230895	Vps13d	0.460117	5.87436	2.29266	0.0116784	0.0367556	DE
Herc4	67345	Herc4	0.459915	6.99932	2.63035	0.00474198	0.0165406	DE
Clip1	56430	Clip1	0.459714	6.18488	2.2709	0.0123391	0.0385165	DE
Eif4g3	230861	Eif4g3	0.459489	7.53736	3.16038	0.000965582	0.00388786	DE
Kdm5a	214899	Kdm5a	0.458778	6.9629	2.98763	0.00166024	0.00637737	DE
Dgkd	227333	Dgkd	0.458552	6.45752	2.49878	0.00680866	0.0227272	DE
Heca	380629	Heca	0.458029	6.79862	2.64874	0.00450329	0.0157738	DE
G3bp2	23881	G3bp2	0.457765	7.05808	2.53785	0.00612378	0.0207052	DE
Etnk1	75320	Etnk1	0.457009	6.61634	2.23899	0.0133667	0.0412476	DE
Prkacb	18749	Prkacb	0.454257	6.52747	2.31636	0.0109948	0.0348419	DE
Nlrc5	434341	Nlrc5	0.453969	7.5583	2.94816	0.00187321	0.00711157	DE
Pip4k2a	18718	Pip4k2a	0.45341	7.31918	2.70648	0.00382292	0.0136011	DE
Limd2	67803	Limd2	0.453255	8.2175	3.41251	0.000420864	0.00182644	DE
Rnf111	93836	Rnf111	0.452884	6.40034	2.34467	0.0102243	0.0326327	DE
Gng5	14707	Gng5	0.452795	8.29254	4.0542	4.15416e-05	0.0002106	DE
Usp15	14479	Usp15	0.452767	7.37787	3.06713	0.00129732	0.00511056	DE
Ubash3b	72828	Ubash3b	0.451943	7.19741	2.39979	0.00885955	0.0288823	DE
Hopx	74318	Hopx	0.451715	7.31523	2.70306	0.00386047	0.0137114	DE
Xrn1	24127	Xrn1	0.450074	7.35845	2.74377	0.00343447	0.0123608	DE
Rps25	75617	Rps25	0.449449	10.5929	7.53514	2.74929e-12	4.0044e-11	DE
Cd53	12508	Cd53	0.448476	7.81426	3.31264	0.000588027	0.00248097	DE
Tasor	218850	Tasor	0.446517	6.56455	2.52903	0.00627282	0.0211749	DE
Efr3a	76740	Efr3a	0.445053	6.63994	2.24466	0.0131787	0.0407576	DE
Pkn2	109333	Pkn2	0.444823	6.60246	2.38535	0.00920041	0.0298194	DE
Cd44	12505	Cd44	0.443907	6.99047	2.55328	0.00587079	0.0199951	DE
Fli1	14247	Fli1	0.442359	8.50108	4.01856	4.75901e-05	0.000237808	DE
Bclaf1	72567	Bclaf1	0.441359	7.13481	2.66911	0.00425171	0.0149614	DE
Kif21b	16565	Kif21b	0.441324	6.62617	2.30877	0.0112097	0.035467	DE
Myl12b	67938	Myl12b	0.440571	8.80834	4.65918	3.65417e-06	2.24861e-05	DE
Qrich1	69232	Qrich1	0.440262	6.33458	2.18403	0.015312	0.0465643	DE
Polr2a	20020	Polr2a	0.439755	7.07535	2.54856	0.00594709	0.0201893	DE
Gls	14660	Gls	0.439129	7.30931	2.7029	0.00386222	0.0137118	DE
Oga	76055	Oga	0.439081	6.97964	2.30401	0.0113465	0.0358592	DE
Btbd1	83962	Btbd1	0.437678	6.62883	2.21758	0.0140971	0.0432782	DE
Nsa2	59050	Nsa2	0.437659	8.03288	3.34289	0.000531776	0.00226648	DE
Mtmr3	74302	Mtmr3	0.437551	6.71743	2.16905	0.0158833	0.0481152	DE
Lonp2	66887	Lonp2	0.437424	6.66216	2.22273	0.0139183	0.0428394	DE
Prr14l	215476	Prr14l	0.436862	6.73358	2.26396	0.0125564	0.0390494	DE
Lsm14a	67070	Lsm14a	0.435337	6.64112	2.27689	0.0121539	0.0379951	DE
Zc3hav1	78781	Zc3hav1	0.434556	8.08791	3.02247	0.00149098	0.00578718	DE
Mkln1	27418	Mkln1	0.433672	6.67586	2.29842	0.0115089	0.0362902	DE
Pik3cd	18707	Pik3cd	0.431776	7.53993	2.9294	0.00198301	0.00748094	DE
Pum1	80912	Pum1	0.43146	7.05946	2.57107	0.00559067	0.0191188	DE
Srpk1	20815	Srpk1	0.430858	7.22178	2.36151	0.00978885	0.0314226	DE
Emb	13723	Emb	0.428699	8.33808	2.77796	0.00311708	0.0112913	DE
Srgap2	14270	Srgap2	0.427795	7.01127	2.15904	0.016275	0.049136	DE
Ttc14	67120	Ttc14	0.427636	7.06773	2.36623	0.00966978	0.0311359	DE
Csnk1g1	214897	Csnk1g1	0.427193	7.00766	2.28071	0.0120372	0.0377148	DE
Tnpo1	238799	Tnpo1	0.426461	6.59645	2.1621	0.0161544	0.0487895	DE
1810026B05Rik	NA	1810026B05Rik	0.425804	6.52707	2.18119	0.0154188	0.0468721	DE
Stk17b	98267	Stk17b	0.424979	8.0792	3.05001	0.00136865	0.00535376	DE
Ddx24	27225	Ddx24	0.424478	7.36939	2.37021	0.0095704	0.0308752	DE
Fus	233908	Fus	0.423785	7.47471	2.52581	0.00632794	0.0213352	DE
Rpl4	67891	Rpl4	0.423739	10.0413	6.05297	6.16768e-09	5.57822e-08	DE
Grcc10	14790	Grcc10	0.421474	7.56001	2.36668	0.00965848	0.0311234	DE
Eif1	20918	Eif1	0.419305	9.81941	4.39524	1.14398e-05	6.3761e-05	DE
Rbm25	67039	Rbm25	0.416406	7.99433	2.82467	0.00271211	0.00994481	DE
Zfand6	65098	Zfand6	0.41604	7.08154	2.2354	0.0134866	0.0415968	DE
Chchd3	66075	Chchd3	0.415956	7.12049	2.31783	0.0109536	0.0347485	DE
Krit1	79264	Krit1	0.414549	6.89021	2.20031	0.0147116	0.0448688	DE
Eef1g	67160	Eef1g	0.414496	8.79627	3.23644	0.000755288	0.00312063	DE
Atrx	22589	Atrx	0.414336	8.06422	2.92841	0.00198896	0.00749328	DE
Rp9	55934	Rp9	0.413037	7.2167	2.17072	0.0158186	0.0479655	DE
Arhgap26	71302	Arhgap26	0.412808	8.91318	3.37234	0.00048188	0.00207174	DE
Leprotl1	68192	Leprotl1	0.412532	7.66735	2.35045	0.0100729	0.032248	DE
Rsbn1l	242860	Rsbn1l	0.408599	7.32353	2.22088	0.0139822	0.0429727	DE
Irf2	16363	Irf2	0.405943	8.07544	2.71288	0.00375352	0.0133826	DE
Nfkb1	18033	Nfkb1	0.404686	7.30509	2.35235	0.0100235	0.0321389	DE
Fam49b	NA	Fam49b	0.40232	8.49776	3.01279	0.00153633	0.00594034	DE
Fnbp1	14269	Fnbp1	0.393239	8.26673	2.61264	0.00498246	0.0173218	DE
Xrn2	24128	Xrn2	0.391908	8.55469	2.72632	0.00361152	0.0129369	DE
Prkcb	18751	Prkcb	0.391188	8.17844	2.48272	0.00710963	0.023638	DE
Hspe1	15528	Hspe1	0.391081	7.97278	2.22201	0.0139433	0.0428848	DE
2006-09-01	NA	2006-09-01	0.390784	7.63892	2.24945	0.0130218	0.0403767	DE
Rps4x	20102	Rps4x	0.389686	11.4337	5.21644	3.28083e-07	2.35854e-06	DE
Rpl6	19988	Rpl6	0.387662	11.1392	4.96561	9.97387e-07	6.6932e-06	DE
Rpl11	67025	Rpl11	0.386547	11.657	4.99135	9.45236e-07	6.35697e-06	DE
Rpl14	67115	Rpl14	0.381448	10.7205	4.24752	2.06021e-05	0.000109412	DE
Myh9	17886	Myh9	0.379726	9.07527	3.05002	0.00136859	0.00535376	DE
Rps8	20116	Rps8	0.375873	12.0404	4.37145	1.37081e-05	7.53811e-05	DE
Eif3e	16341	Eif3e	0.370644	8.36074	2.21609	0.0141492	0.0433748	DE
Laptm5	16792	Laptm5	0.369074	9.2239	2.59862	0.00518059	0.0179057	DE
Rps12	20042	Rps12	0.368942	11.9143	3.1362	0.00117141	0.00464956	DE
Eif3f	66085	Eif3f	0.356896	8.93131	2.48596	0.00704786	0.0234788	DE
Rpl7	19989	Rpl7	0.355859	11.0186	4.21281	2.24589e-05	0.000118896	DE
Rpl35	66489	Rpl35	0.349533	9.76093	3.04817	0.00137651	0.00537948	DE
Rpl3	27367	Rpl3	0.348671	11.1397	3.45871	0.000360416	0.00158036	DE
Rpl15	66480	Rpl15	0.346908	11.1411	3.33782	0.000543241	0.00231064	DE
Gimap4	107526	Gimap4	0.34532	9.47985	2.30552	0.0113031	0.0357356	DE
Fth1	14319	Fth1	0.342952	9.73545	2.54656	0.00597989	0.0202842	DE
Rpl32	19951	Rpl32	0.342363	12.2413	2.9744	0.0018286	0.00695797	DE
mt-Nd4	NA	mt-Nd4	0.327521	10.5834	2.21111	0.0144264	0.0440793	DE
Ppia	268373	Ppia	-0.32476	11.0841	-2.49933	0.00679857	0.0227026	DE
Sub1	20024	Sub1	-0.351354	10.0478	-2.38381	0.0092383	0.0299075	DE
Sec61b	66212	Sec61b	-0.351915	9.12288	-2.19781	0.0148024	0.0451292	DE
Cd47	16423	Cd47	-0.357084	9.57176	-2.2075	0.0144529	0.0441441	DE
Cox6b1	110323	Cox6b1	-0.363783	8.793	-2.24619	0.0131283	0.0406316	DE
Crip1	12925	Crip1	-0.366977	10.4916	-2.55907	0.00602467	0.0204112	DE
Tmsb4x	19241	Tmsb4x	-0.376052	14.1112	-2.65424	0.00474026	0.0165406	DE
H2afz	NA	H2afz	-0.386603	10.2455	-3.03004	0.00151102	0.00585328	DE
S100a6	20200	S100a6	-0.392026	11.4508	-2.69292	0.00426244	0.0149928	DE
Psmb2	26445	Psmb2	-0.406388	7.63817	-2.15818	0.016309	0.0492208	DE
Srsf3	20383	Srsf3	-0.407649	8.4661	-2.68925	0.00401553	0.0142199	DE
Uqcrq	22272	Uqcrq	-0.41034	7.8191	-2.33962	0.0103581	0.0330222	DE
Supt4a	20922	Supt4a	-0.414891	8.13993	-2.21028	0.0143543	0.0438911	DE
Cyba	13057	Cyba	-0.414913	9.51597	-3.68354	0.000163841	0.000764867	DE
Psma2	19166	Psma2	-0.415147	8.22154	-2.75756	0.00330014	0.0119183	DE
Cox6a1	12861	Cox6a1	-0.421046	8.09704	-2.58448	0.00538752	0.0184967	DE
Clic1	114584	Clic1	-0.426177	9.57004	-4.03184	4.5244e-05	0.000227579	DE
Atp5b	11947	Atp5b	-0.429192	8.53244	-2.88446	0.00227048	0.00843998	DE
Vdac2	22334	Vdac2	-0.438392	7.35394	-2.38097	0.00930607	0.0301153	DE
Snx5	69178	Snx5	-0.439491	7.08255	-2.15568	0.0164086	0.0494857	DE
S100a10	20194	S100a10	-0.443292	11.0002	-4.71279	4.43675e-06	2.67515e-05	DE
Prdx2	21672	Prdx2	-0.445459	7.09147	-2.29858	0.0115043	0.0362894	DE
Hmgb1	15289	Hmgb1	-0.44656	9.32779	-3.93516	6.51998e-05	0.000320263	DE
Psma4	26441	Psma4	-0.44904	7.58276	-2.69878	0.00390786	0.0138621	DE
Srp9	27058	Srp9	-0.452662	7.83542	-2.92878	0.00198678	0.00749178	DE
Magoh	17149	Magoh	-0.456923	7.0505	-2.57625	0.0055114	0.0188708	DE
Arpc5	67771	Arpc5	-0.460385	8.7889	-4.13908	2.99518e-05	0.000154557	DE
Banf1	23825	Banf1	-0.461114	7.22403	-2.2224	0.0139298	0.0428591	DE
Ndufab1	70316	Ndufab1	-0.461576	6.63724	-2.15457	0.0164528	0.0496013	DE
Eif4e2	26987	Eif4e2	-0.461981	6.83613	-2.21444	0.0142073	0.0435368	DE
S100a11	20195	S100a11	-0.462364	9.39745	-4.26017	1.86323e-05	9.97733e-05	DE
Aurkaip1	66077	Aurkaip1	-0.462762	7.26496	-2.47893	0.00718221	0.0238505	DE
Sh3bgrl3	73723	Sh3bgrl3	-0.463912	10.095	-5.3911	1.46239e-07	1.11341e-06	DE
Jpt1	15374	Jpt1	-0.464157	8.14162	-3.38658	0.000459373	0.00198005	DE
Ciao2a	68250	Ciao2a	-0.464779	6.54794	-2.19113	0.0150478	0.0458049	DE
Tomm6	66119	Tomm6	-0.466132	7.63755	-2.71726	0.00370672	0.0132383	DE
Psmb3	26446	Psmb3	-0.467194	8.59502	-3.79379	0.000109996	0.000524012	DE
Cmpk1	66588	Cmpk1	-0.469571	6.83819	-2.48271	0.00710975	0.023638	DE
Ndufb11	104130	Ndufb11	-0.471211	8.11596	-3.62997	0.000198232	0.000914707	DE
Pdap1	231887	Pdap1	-0.475764	6.88255	-2.41404	0.00853403	0.0278971	DE
Nhp2	52530	Nhp2	-0.476273	6.67525	-2.35148	0.0100461	0.0321868	DE
Fundc2	67391	Fundc2	-0.478306	6.72408	-2.48422	0.00708105	0.0235613	DE
Mpc1	55951	Mpc1	-0.47901	6.64008	-2.28548	0.011893	0.0373186	DE
Osbpl3	71720	Osbpl3	-0.479306	7.40231	-2.79539	0.00295579	0.0107442	DE
Phb2	12034	Phb2	-0.479588	6.78883	-2.29408	0.0116366	0.0366379	DE
Ndufa11	69875	Ndufa11	-0.480066	7.27574	-2.71436	0.00373767	0.0133318	DE
Ndufs2	226646	Ndufs2	-0.48031	6.31365	-2.16549	0.0160218	0.0484413	DE
Tomm22	223696	Tomm22	-0.483411	7.3216	-2.94013	0.00191953	0.00726766	DE
Tmbim4	68212	Tmbim4	-0.483608	6.44144	-2.31632	0.010996	0.0348419	DE
Tubb4b	227613	Tubb4b	-0.483933	7.24545	-2.39455	0.00899379	0.0292679	DE
Taldo1	21351	Taldo1	-0.484509	7.52466	-3.02243	0.00149119	0.00578718	DE
Mrpl42	67270	Mrpl42	-0.485857	6.46102	-2.36688	0.00965357	0.031122	DE
Dnajb11	67838	Dnajb11	-0.489732	6.378	-2.45291	0.00769948	0.0253871	DE
Mpp6	NA	Mpp6	-0.49107	6.19246	-2.24231	0.0132561	0.0409819	DE
Paics	67054	Paics	-0.491368	6.09461	-2.3014	0.0114221	0.0360708	DE
Vdac1	22333	Vdac1	-0.491725	6.08481	-2.26397	0.0125559	0.0390494	DE
Txn1	22166	Txn1	-0.492272	9.29782	-4.98961	8.82645e-07	5.96622e-06	DE
Abhd17a	216169	Abhd17a	-0.492346	5.93337	-2.16659	0.0159788	0.0483463	DE
Lman2	66890	Lman2	-0.493481	6.841	-2.77673	0.00312127	0.0113016	DE
Mrpl51	66493	Mrpl51	-0.496388	6.55665	-2.24162	0.0132792	0.0410229	DE
Aip	11632	Aip	-0.49691	6.14122	-2.39247	0.0090308	0.029372	DE
Mrpl18	67681	Mrpl18	-0.497151	7.32374	-2.98569	0.00167019	0.00640467	DE
Lsm8	76522	Lsm8	-0.497345	6.22985	-2.36284	0.0097552	0.0313649	DE
Mrpl12	56282	Mrpl12	-0.497698	6.15375	-2.21702	0.0141168	0.043291	DE
Bnip2	12175	Bnip2	-0.497767	6.28351	-2.30613	0.0112855	0.0356934	DE
Cript	56724	Cript	-0.49866	6.56063	-2.60276	0.00512141	0.0177312	DE
Psmb5	19173	Psmb5	-0.499027	7.40769	-3.40065	0.000438084	0.00189414	DE
Add1	11518	Add1	-0.49996	6.97525	-2.76451	0.00323424	0.0116955	DE
Lsm12	268490	Lsm12	-0.501206	6.84441	-2.85659	0.00246745	0.0091115	DE
Atf6	226641	Atf6	-0.502177	6.93376	-2.68597	0.00405315	0.0143398	DE
Mrps17	66258	Mrps17	-0.503231	5.90832	-2.33284	0.0105402	0.0335388	DE
Mvb12a	73711	Mvb12a	-0.504731	6.08757	-2.3585	0.00986535	0.0316561	DE
Mrpl43	94067	Mrpl43	-0.506818	6.40792	-2.40892	0.00864969	0.0282312	DE
Gadd45gip1	102060	Gadd45gip1	-0.507154	6.45417	-2.4523	0.00771214	0.0254188	DE
Ndufb9	66218	Ndufb9	-0.507214	8.26054	-4.29441	1.62644e-05	8.8279e-05	DE
Ckap5	75786	Ckap5	-0.50764	6.68545	-2.71494	0.00373137	0.013315	DE
Atp5o	28080	Atp5o	-0.507984	7.90082	-3.58541	0.000231928	0.00105968	DE
Sdhb	67680	Sdhb	-0.508133	6.96405	-2.82045	0.002746	0.0100603	DE
Idh3b	170718	Idh3b	-0.509462	5.87354	-2.24031	0.0133226	0.0411268	DE
Edem1	192193	Edem1	-0.510707	6.03285	-2.27937	0.0120781	0.0377863	DE
Pkm	18746	Pkm	-0.510756	7.78632	-3.63296	0.000196145	0.000907074	DE
Cops6	26893	Cops6	-0.511057	6.06741	-2.53464	0.00617773	0.0208623	DE
Topbp1	235559	Topbp1	-0.511754	6.11782	-2.27602	0.0121808	0.0380651	DE
Spag7	216873	Spag7	-0.511903	5.66477	-2.33909	0.0103722	0.0330544	DE
Ndufv2	72900	Ndufv2	-0.512753	7.16658	-3.24175	0.000742339	0.00307169	DE
U2af1	108121	U2af1	-0.513282	7.08336	-3.16122	0.000962977	0.0038811	DE
0610012G03Rik	106264	0610012G03Rik	-0.515572	6.01832	-2.42351	0.00832366	0.0272307	DE
Gnb2	14693	Gnb2	-0.516551	7.7545	-3.49743	0.000314908	0.00139617	DE
Rnf7	19823	Rnf7	-0.516953	6.44474	-2.82327	0.00272332	0.00998154	DE
Atp5d	66043	Atp5d	-0.517302	8.50531	-4.61753	4.35111e-06	2.6329e-05	DE
Sin3b	20467	Sin3b	-0.517824	7.00189	-3.26602	0.0006857	0.00285424	DE
Magt1	67075	Magt1	-0.518562	6.25428	-2.43537	0.00806675	0.026473	DE
Ostc	66357	Ostc	-0.518644	7.25722	-3.20696	0.000831137	0.0033955	DE
Acaa2	52538	Acaa2	-0.520934	5.75259	-2.39398	0.0089953	0.0292679	DE
Psma1	26440	Psma1	-0.521404	7.09743	-3.29261	0.000628275	0.0026309	DE
Polr2c	20021	Polr2c	-0.521424	6.04508	-2.39028	0.00908269	0.0295064	DE
Cd48	12506	Cd48	-0.522278	9.05295	-4.7104	2.97711e-06	1.86766e-05	DE
Txndc17	52700	Txndc17	-0.522768	7.07648	-3.07452	0.00126762	0.00500769	DE
Mrpl13	68537	Mrpl13	-0.523475	5.84627	-2.47366	0.00728445	0.0241231	DE
Gtf3a	66596	Gtf3a	-0.524713	6.10354	-2.60464	0.00509465	0.0176605	DE
Mrps26	99045	Mrps26	-0.526405	6.27192	-2.72604	0.00361442	0.0129417	DE
Ptms	69202	Ptms	-0.526462	6.75324	-2.74017	0.00347035	0.0124708	DE
Fam89b	17826	Fam89b	-0.527887	5.51266	-2.33723	0.0104219	0.0331876	DE
Atp5g3	228033	Atp5g3	-0.530728	8.03669	-4.07776	3.79544e-05	0.00019394	DE
Nfkbiz	80859	Nfkbiz	-0.531219	5.8586	-2.3182	0.0109432	0.0347287	DE
Ddt	13202	Ddt	-0.531484	6.52763	-2.73401	0.00353252	0.0126756	DE
Pim1	18712	Pim1	-0.531687	6.48807	-2.63368	0.00469795	0.0164076	DE
Grpel1	17713	Grpel1	-0.53396	6.20941	-2.74901	0.00338283	0.0121907	DE
Slc25a5	11740	Slc25a5	-0.534003	8.46457	-4.32486	1.44035e-05	7.8843e-05	DE
Ssr3	67437	Ssr3	-0.53651	6.31089	-3.00392	0.00157903	0.00608811	DE
Ccdc25	67179	Ccdc25	-0.536622	5.74997	-2.4602	0.00755137	0.0249321	DE
Pdlim2	213019	Pdlim2	-0.536635	5.57997	-2.50606	0.00667623	0.0223475	DE
Abr	109934	Abr	-0.53686	5.87346	-2.4449	0.00786531	0.0258626	DE
E2f3	13557	E2f3	-0.537293	5.50113	-2.16602	0.0160071	0.0484145	DE
Psmd6	66413	Psmd6	-0.537453	6.07696	-2.69277	0.00397548	0.014084	DE
Cst3	13010	Cst3	-0.537996	6.84726	-3.17314	0.000926877	0.00375005	DE
Mrpl35	66223	Mrpl35	-0.538046	5.6841	-2.48445	0.00707662	0.0235559	DE
Bri3	55950	Bri3	-0.538347	6.31845	-2.77561	0.00313151	0.0113338	DE
Gltp	56356	Gltp	-0.539105	5.85537	-2.5045	0.00670435	0.0224058	DE
Glipr1	73690	Glipr1	-0.539114	6.48279	-2.86644	0.00239608	0.00887143	DE
Gsr	14782	Gsr	-0.539816	5.91564	-2.58324	0.00540604	0.0185404	DE
Acadl	11363	Acadl	-0.540126	6.66929	-3.06902	0.00128964	0.00508412	DE
Esd	13885	Esd	-0.540994	7.25377	-3.52777	0.000283568	0.00127339	DE
Emc8	18117	Emc8	-0.542536	5.5255	-2.20363	0.0145916	0.0445422	DE
Ddost	13200	Ddost	-0.54351	6.2556	-2.80054	0.00291147	0.0105877	DE
Lsm4	50783	Lsm4	-0.547561	7.98732	-4.52463	6.39859e-06	3.72917e-05	DE
Lyar	17089	Lyar	-0.548731	5.90079	-2.75258	0.00334807	0.0120862	DE
Pgam1	18648	Pgam1	-0.549475	6.52845	-2.93047	0.00197662	0.00746357	DE
Pop7	74097	Pop7	-0.551273	5.29297	-2.21203	0.0142921	0.0437328	DE
Hip1r	29816	Hip1r	-0.551666	6.03461	-2.73215	0.00355142	0.012738	DE
Ifrd1	15982	Ifrd1	-0.551992	5.83905	-2.43639	0.00804485	0.0264173	DE
Psph	100678	Psph	-0.553077	5.82047	-2.59591	0.00521966	0.0180118	DE
Dynll2	68097	Dynll2	-0.553877	5.34967	-2.25981	0.0126993	0.0394644	DE
Sec11c	66286	Sec11c	-0.554989	8.05312	-4.51907	6.54697e-06	3.80505e-05	DE
Gtf2f1	98053	Gtf2f1	-0.555497	5.70652	-2.51136	0.006581	0.0220605	DE
Rad21	19357	Rad21	-0.55588	7.19377	-3.81048	0.000103484	0.0004953	DE
Vars	22321	Vars	-0.556567	5.84313	-2.79485	0.00296042	0.0107564	DE
Larp7	28036	Larp7	-0.556568	5.67284	-2.47722	0.00721524	0.0239324	DE
Ndufb2	68198	Ndufb2	-0.556663	6.52109	-3.35864	0.000504528	0.00216134	DE
Ywhah	22629	Ywhah	-0.557498	7.41802	-3.60337	0.000217749	0.00100036	DE
Phf5a	68479	Phf5a	-0.55774	6.61249	-3.17786	0.000912935	0.003699	DE
Mrpl54	66047	Mrpl54	-0.558285	6.72609	-3.2509	0.000720482	0.00298863	DE
Hdgf	15191	Hdgf	-0.558444	6.93908	-3.16546	0.000950009	0.00383807	DE
Mrpl22	216767	Mrpl22	-0.559615	5.22636	-2.29668	0.01156	0.036424	DE
Mrps23	64656	Mrps23	-0.559714	6.0359	-2.78764	0.0030235	0.0109761	DE
Abracl	73112	Abracl	-0.559826	9.31629	-6.88576	8.8918e-11	1.03285e-09	DE
Commd2	52245	Commd2	-0.560081	5.73498	-2.64171	0.00459318	0.0160752	DE
Ramac	67148	Ramac	-0.560947	5.94932	-2.81796	0.00276624	0.0101167	DE
Rbm15	229700	Rbm15	-0.561224	4.82485	-2.15697	0.0163634	0.0493673	DE
Crlf2	57914	Crlf2	-0.561354	5.71681	-2.24643	0.0131235	0.0406316	DE
Mrps18c	68735	Mrps18c	-0.563057	6.56526	-3.17949	0.000908166	0.00368324	DE
Rpp25l	69961	Rpp25l	-0.563685	5.29893	-2.28791	0.01182	0.0371315	DE
Dync1li2	234663	Dync1li2	-0.563928	5.29946	-2.23133	0.013624	0.0419643	DE
Txndc5	105245	Txndc5	-0.56402	5.86201	-2.65785	0.00438917	0.0153935	DE
Ncaph2	52683	Ncaph2	-0.564323	5.7114	-2.60277	0.00512123	0.0177312	DE
Nup107	103468	Nup107	-0.564324	4.92683	-2.16404	0.0160784	0.0485949	DE
Mns1	17427	Mns1	-0.564458	5.61517	-2.54067	0.00607686	0.0205548	DE
Ufm1	67890	Ufm1	-0.564841	5.73785	-2.70505	0.00383858	0.013651	DE
Arl1	104303	Arl1	-0.565313	5.94883	-2.92752	0.00199433	0.00751012	DE
Tpm4	326618	Tpm4	-0.568958	7.51864	-4.04607	4.28526e-05	0.000216591	DE
Atp5k	11958	Atp5k	-0.571205	7.25431	-3.74263	0.000132471	0.000625039	DE
Sar1a	20224	Sar1a	-0.571548	5.86584	-3.00786	0.00155993	0.00602326	DE
Ogfr	72075	Ogfr	-0.572431	5.27763	-2.35129	0.010051	0.03219	DE
P4hb	18453	P4hb	-0.572734	5.89633	-2.57835	0.00547966	0.0187698	DE
Pdzd11	72621	Pdzd11	-0.57565	4.76085	-2.21716	0.0141117	0.043291	DE
Rbm47	245945	Rbm47	-0.576419	6.67418	-3.16939	0.000938105	0.00379181	DE
AI506816	433855	AI506816	-0.576488	6.50916	-3.24849	0.000726191	0.00300933	DE
Rnh1	107702	Rnh1	-0.577941	6.20244	-3.09992	0.00117022	0.00464923	DE
Tradd	71609	Tradd	-0.57924	5.031	-2.47671	0.00722522	0.0239553	DE
Pfdn1	67199	Pfdn1	-0.582044	6.62828	-3.38822	0.000456833	0.00197012	DE
Cycs	13063	Cycs	-0.582684	6.32861	-3.06894	0.00129	0.00508412	DE
Uqcr10	66152	Uqcr10	-0.582717	7.83086	-4.60238	4.6353e-06	2.77291e-05	DE
Klrc1	16641	Klrc1	-0.583403	6.83244	-2.8839	0.002301	0.00854583	DE
Pbdc1	67683	Pbdc1	-0.585881	6.06543	-3.05152	0.00136221	0.00533359	DE
Idh3g	15929	Idh3g	-0.588969	5.88949	-2.66241	0.00433308	0.0152285	DE
Nudt4	71207	Nudt4	-0.590467	5.74935	-2.73123	0.00356083	0.0127662	DE
C1d	57316	C1d	-0.590871	6.04015	-2.89638	0.00219076	0.00817265	DE
Slc35b1	110172	Slc35b1	-0.591729	5.29091	-2.51325	0.00654747	0.0219692	DE
Mocs2	17434	Mocs2	-0.592004	5.21243	-2.50452	0.00670395	0.0224058	DE
Hpf1	72612	Hpf1	-0.592928	6.69658	-3.47543	0.000339651	0.00149557	DE
Aldoa	11674	Aldoa	-0.593085	7.93527	-4.04932	4.38639e-05	0.000221435	DE
Actr10	56444	Actr10	-0.596174	6.42551	-3.60004	0.000220312	0.00101047	DE
Efhd2	27984	Efhd2	-0.596923	7.25647	-4.14604	2.91534e-05	0.000150809	DE
Mrpl34	94065	Mrpl34	-0.597586	6.47271	-3.45412	0.000365349	0.00159864	DE
Pnp	18950	Pnp	-0.59914	5.71688	-2.98752	0.00166078	0.00637737	DE
Actg1	11465	Actg1	-0.599566	11.0048	-10.5274	5.15915e-19	1.54314e-17	DE
Lockd	381822	Lockd	-0.600065	6.32778	-2.9487	0.00187048	0.00710443	DE
Snrpa	53607	Snrpa	-0.600213	5.71731	-2.78433	0.00305287	0.0110731	DE
Mrps12	24030	Mrps12	-0.600675	6.04744	-3.1156	0.00111362	0.00443698	DE
Smim15	75616	Smim15	-0.601431	5.64455	-3.05594	0.00134355	0.00526789	DE
Slc25a24	229731	Slc25a24	-0.602205	5.11277	-2.57475	0.00553427	0.0189414	DE
E330020D12Rik	626058	E330020D12Rik	-0.602977	4.92786	-2.33857	0.0103913	0.0331026	DE
Cldnd1	224250	Cldnd1	-0.603593	5.47136	-2.66942	0.00424795	0.0149544	DE
Pex7	18634	Pex7	-0.604692	5.16907	-2.21792	0.0141067	0.043291	DE
Pfdn4	109054	Pfdn4	-0.60538	5.723	-2.85386	0.00248749	0.00917742	DE
Haus8	76478	Haus8	-0.606722	4.45051	-2.27969	0.0120738	0.0377863	DE
Mlf2	30853	Mlf2	-0.609123	5.83816	-3.25828	0.000703307	0.00292172	DE
Metrn	70083	Metrn	-0.609935	4.67517	-2.3151	0.0110356	0.0349293	DE
Ndufc2	68197	Ndufc2	-0.610126	7.35246	-4.45088	8.65811e-06	4.92272e-05	DE
Pomp	66537	Pomp	-0.612489	8.15254	-5.83287	1.80242e-08	1.51407e-07	DE
Prorsd1	67939	Prorsd1	-0.612601	5.08336	-2.60035	0.00515574	0.0178353	DE
Eif1ax	66235	Eif1ax	-0.61671	6.58479	-3.57681	0.000239027	0.00108915	DE
Cox5a	12858	Cox5a	-0.617034	8.98912	-7.30985	9.32154e-12	1.23721e-10	DE
S100a13	20196	S100a13	-0.618055	8.30544	-5.95517	9.95945e-09	8.64357e-08	DE
Eif5a	276770	Eif5a	-0.619483	8.318	-4.88247	1.4578e-06	9.53092e-06	DE
Snrpc	20630	Snrpc	-0.620144	6.67315	-3.97494	5.61408e-05	0.000277228	DE
Tipin	66131	Tipin	-0.62028	5.98252	-3.20565	0.000835919	0.00341171	DE
Mrpl9	78523	Mrpl9	-0.621901	5.79787	-3.02099	0.00149786	0.00581035	DE
0610010K14Rik	104457	0610010K14Rik	-0.622045	6.22334	-3.45435	0.000365066	0.00159824	DE
Ube2m	22192	Ube2m	-0.622761	6.62911	-4.1738	2.6166e-05	0.00013712	DE
Cisd3	217149	Cisd3	-0.622939	5.12014	-2.45392	0.00768326	0.0253436	DE
Rab1b	76308	Rab1b	-0.623339	5.71871	-2.99503	0.00162287	0.0062375	DE
Rit1	19769	Rit1	-0.623641	4.44256	-2.29092	0.0117302	0.0368909	DE
Cox5b	12859	Cox5b	-0.623815	8.73532	-7.18015	1.86949e-11	2.3831e-10	DE
Cstb	13014	Cstb	-0.624619	6.04587	-3.15464	0.000983487	0.00395425	DE
Gypc	71683	Gypc	-0.624827	4.3181	-2.16237	0.0161439	0.0487753	DE
Ppp1r35	69871	Ppp1r35	-0.625398	5.59608	-2.89657	0.00218945	0.00817181	DE
Snrpb2	20639	Snrpb2	-0.625455	6.34507	-4.12876	3.11755e-05	0.000160674	DE
Nabp2	69917	Nabp2	-0.628142	5.68283	-3.08589	0.00122313	0.00484335	DE
Phf10	72057	Phf10	-0.628448	4.68475	-2.27992	0.0120613	0.0377621	DE
Anapc2	99152	Anapc2	-0.629011	4.95858	-2.63946	0.0046223	0.0161636	DE
Slirp	380773	Slirp	-0.629077	5.70686	-3.28427	0.000645783	0.00269747	DE
Elovl1	54325	Elovl1	-0.629805	4.80025	-2.43452	0.00808487	0.026522	DE
Tor2a	30933	Tor2a	-0.629936	5.17251	-2.89656	0.00218956	0.00817181	DE
Rfc2	19718	Rfc2	-0.629949	5.82897	-3.14357	0.00101887	0.00407891	DE
Surf4	20932	Surf4	-0.62997	6.09223	-3.59774	0.000222105	0.00101813	DE
Ndufv1	17995	Ndufv1	-0.630136	5.54158	-3.07324	0.00127272	0.0050231	DE
Traf7	224619	Traf7	-0.632101	4.86672	-2.55122	0.00590396	0.0200999	DE
Nup62	18226	Nup62	-0.632667	4.44017	-2.30399	0.0113526	0.0358651	DE
Ndufb6	230075	Ndufb6	-0.633159	6.34937	-3.58864	0.00022932	0.00104891	DE
Emd	13726	Emd	-0.633177	5.80338	-3.30793	0.000597278	0.00251241	DE
Mrps7	50529	Mrps7	-0.633242	5.58105	-3.04292	0.00139924	0.0054556	DE
Psmd3	22123	Psmd3	-0.633359	5.37223	-2.88704	0.002253	0.00838617	DE
Bscl2	14705	Bscl2	-0.633959	5.92134	-3.32789	0.00055901	0.00236809	DE
Ctsc	13032	Ctsc	-0.634086	6.48932	-4.24513	1.97743e-05	0.00010535	DE
Get4	67604	Get4	-0.634322	4.61087	-2.21824	0.0140802	0.0432582	DE
Sumf1	58911	Sumf1	-0.636001	4.49134	-2.17394	0.015695	0.0476252	DE
Dek	110052	Dek	-0.636039	8.06276	-5.86847	1.51763e-08	1.29037e-07	DE
Psmb4	19172	Psmb4	-0.637661	7.67268	-5.5171	8.07086e-08	6.3034e-07	DE
Smn1	20595	Smn1	-0.637901	5.17679	-2.91916	0.0020454	0.0076714	DE
Herpud1	64209	Herpud1	-0.638535	5.12998	-2.85806	0.00245669	0.00907576	DE
Psmb6	19175	Psmb6	-0.63889	7.17449	-4.90607	1.27156e-06	8.37209e-06	DE
Prdx1	18477	Prdx1	-0.63902	8.68647	-6.53735	5.41416e-10	5.68215e-09	DE
Fam241a	70617	Fam241a	-0.639832	5.2945	-3.00104	0.00159686	0.00614599	DE
Hist2h2ac	NA	Hist2h2ac	-0.642282	4.49358	-2.36273	0.00977322	0.0313969	DE
Nasp	50927	Nasp	-0.642734	6.56151	-3.56031	0.000253219	0.00114881	DE
Pmaip1	58801	Pmaip1	-0.64274	4.92033	-2.43642	0.00804664	0.0264173	DE
Myo1g	246177	Myo1g	-0.643306	6.97337	-4.30217	1.57697e-05	8.57607e-05	DE
Upf3a	67031	Upf3a	-0.64343	5.71095	-3.39404	0.000447964	0.00193486	DE
Psmc1	19179	Psmc1	-0.643915	6.08602	-3.58516	0.000232132	0.00106004	DE
Hcfc1	15161	Hcfc1	-0.644438	5.62845	-3.06557	0.00130366	0.00513072	DE
Krtcap2	66059	Krtcap2	-0.644658	8.46161	-6.0225	7.1639e-09	6.44444e-08	DE
Rps6ka1	20111	Rps6ka1	-0.64559	6.40507	-4.23917	2.02448e-05	0.000107651	DE
N4bp2	333789	N4bp2	-0.64831	5.01382	-2.54265	0.0060441	0.0204605	DE
Ilk	16202	Ilk	-0.648327	5.73101	-3.23672	0.000754603	0.00311935	DE
Dtd2	328092	Dtd2	-0.648729	4.51052	-2.46031	0.00754911	0.0249321	DE
Mrpl11	66419	Mrpl11	-0.64883	5.62928	-3.47651	0.000338394	0.00149082	DE
Gapdh	14433	Gapdh	-0.649679	9.80961	-9.76953	8.19129e-18	2.2419e-16	DE
Wdr76	241627	Wdr76	-0.650141	5.36328	-2.67227	0.00421999	0.0148747	DE
Selenos	109815	Selenos	-0.650373	6.74623	-4.29315	1.63466e-05	8.86678e-05	DE
Nmb	68039	Nmb	-0.651016	4.71254	-2.22224	0.0139529	0.0428984	DE
Mcm2	17216	Mcm2	-0.651783	4.90489	-2.68213	0.00410079	0.0144851	DE
Atpif1	11983	Atpif1	-0.652319	7.39631	-5.2221	3.13157e-07	2.25899e-06	DE
Dpm2	13481	Dpm2	-0.652762	5.27659	-3.17497	0.00092145	0.00372989	DE
Mrpl28	68611	Mrpl28	-0.65306	5.61422	-2.98126	0.00169305	0.00648048	DE
Ncald	52589	Ncald	-0.653165	5.96438	-3.19224	0.000871628	0.0035488	DE
Bcl2a1b	12045	Bcl2a1b	-0.653206	7.07284	-4.02419	4.66043e-05	0.000233719	DE
Nudcd2	52653	Nudcd2	-0.653534	5.77367	-3.22941	0.000772777	0.00318348	DE
Tdg	21665	Tdg	-0.653566	5.18115	-3.14527	0.00101337	0.00405881	DE
Htatip2	53415	Htatip2	-0.653801	5.51159	-3.10554	0.00114961	0.00457822	DE
Ppp1ca	19045	Ppp1ca	-0.653897	8.6526	-6.58603	4.21775e-10	4.47134e-09	DE
Polr2i	69920	Polr2i	-0.654214	5.64558	-3.32943	0.000556158	0.00235959	DE
Tpgs1	110012	Tpgs1	-0.65459	5.03276	-2.89428	0.00220461	0.00822064	DE
Lrwd1	71735	Lrwd1	-0.655565	5.00497	-2.9243	0.00201602	0.00758498	DE
Dtymk	21915	Dtymk	-0.656101	6.18363	-4.01168	4.88509e-05	0.000243383	DE
Dnmt1	13433	Dnmt1	-0.656832	6.53218	-3.80701	0.000104807	0.000500717	DE
Ctsd	13033	Ctsd	-0.657338	7.88302	-5.32853	1.93e-07	1.43934e-06	DE
Uqcrfs1	66694	Uqcrfs1	-0.659317	6.93527	-4.88683	1.38233e-06	9.07289e-06	DE
Pam16	66449	Pam16	-0.659655	5.87243	-3.51902	0.00029229	0.00130905	DE
Tmem109	68539	Tmem109	-0.65999	4.27046	-2.18	0.0154766	0.0470136	DE
Fdft1	14137	Fdft1	-0.662217	4.25543	-2.29861	0.0115036	0.0362894	DE
Nubp1	26425	Nubp1	-0.663047	6.28537	-4.13961	2.98913e-05	0.00015434	DE
Mt2	17750	Mt2	-0.664155	4.77218	-2.55036	0.00591791	0.0201228	DE
Atox1	11927	Atox1	-0.664364	7.54617	-5.16256	4.09459e-07	2.90366e-06	DE
Hnrnpa1	15382	Hnrnpa1	-0.66471	8.13331	-6.36727	1.28607e-09	1.28224e-08	DE
Psmc3	19182	Psmc3	-0.665664	6.5713	-4.26399	1.83531e-05	9.84671e-05	DE
Anp32b	67628	Anp32b	-0.668968	8.90826	-8.17497	7.95882e-14	1.40032e-12	DE
Pole2	18974	Pole2	-0.669256	4.31024	-2.24821	0.0130739	0.0405172	DE
Dapk2	13143	Dapk2	-0.67204	5.48867	-2.96909	0.00175934	0.0067097	DE
Ptma	19231	Ptma	-0.67268	10.6059	-8.03626	2.30746e-12	3.40229e-11	DE
Oxsr1	108737	Oxsr1	-0.67736	5.04762	-2.82986	0.00267086	0.00979782	DE
Kmt5a	67956	Kmt5a	-0.677409	6.32427	-4.01474	4.82876e-05	0.000241006	DE
Tm2d2	69742	Tm2d2	-0.677708	4.67336	-2.8451	0.00255306	0.00940689	DE
A430005L14Rik	97159	A430005L14Rik	-0.677995	5.01926	-3.1608	0.000964296	0.00388455	DE
Eif2ak3	13666	Eif2ak3	-0.678232	5.36506	-2.94757	0.00188099	0.00713465	DE
Ift27	67042	Ift27	-0.678669	5.0536	-3.04725	0.00138048	0.00539249	DE
Hccs	15159	Hccs	-0.680328	4.26337	-2.25731	0.012774	0.0396671	DE
Tmpo	21917	Tmpo	-0.683012	7.23279	-5.05826	6.51985e-07	4.49044e-06	DE
Nabp1	109019	Nabp1	-0.686495	6.62755	-4.00763	4.96077e-05	0.000246567	DE
Pdcl3	68833	Pdcl3	-0.686565	5.78801	-3.69077	0.000159652	0.000745725	DE
Acyp2	75572	Acyp2	-0.688323	4.63227	-2.59725	0.00520406	0.0179654	DE
Shc1	20416	Shc1	-0.689425	4.54133	-2.81517	0.0027917	0.010192	DE
Cdc34	216150	Cdc34	-0.689434	5.6815	-3.66691	0.000173858	0.000808922	DE
Nfkbib	18036	Nfkbib	-0.690564	5.11965	-2.98573	0.00166996	0.00640467	DE
Tkt	21881	Tkt	-0.690694	6.70334	-4.99406	8.65523e-07	5.85521e-06	DE
Dld	13382	Dld	-0.690749	5.29755	-3.35802	0.000505565	0.00216468	DE
Mtx1	17827	Mtx1	-0.690944	4.63006	-2.80429	0.00287963	0.0104765	DE
Ufc1	66155	Ufc1	-0.691207	6.75242	-4.62693	4.18334e-06	2.54249e-05	DE
Gde1	56209	Gde1	-0.692437	5.06424	-3.00529	0.00157239	0.00606854	DE
Gipc1	67903	Gipc1	-0.69474	4.52651	-2.62727	0.00478306	0.016677	DE
Gna15	14676	Gna15	-0.694833	6.53488	-4.27081	1.78632e-05	9.61466e-05	DE
Fahd2a	68126	Fahd2a	-0.695063	4.15547	-2.47474	0.00726779	0.0240774	DE
Mrpl16	94063	Mrpl16	-0.695944	5.19573	-3.13875	0.00103465	0.00413809	DE
Tpgs2	66648	Tpgs2	-0.699176	4.4778	-2.70155	0.00388022	0.0137698	DE
Mtmr1	53332	Mtmr1	-0.699823	5.71415	-3.50812	0.000303511	0.00135424	DE
Tmem256	69186	Tmem256	-0.699838	6.13167	-3.85663	8.73273e-05	0.000421835	DE
Mpg	268395	Mpg	-0.700023	4.49237	-2.48512	0.00707265	0.0235521	DE
Manf	74840	Manf	-0.702394	7.39963	-5.43758	1.16829e-07	8.9519e-07	DE
Lsm2	27756	Lsm2	-0.702409	6.13968	-4.00008	5.10489e-05	0.000253279	DE
Ran	19384	Ran	-0.702746	8.65385	-6.90145	8.18896e-11	9.56521e-10	DE
Vdac3	22335	Vdac3	-0.70374	6.57005	-4.49511	7.22495e-06	4.16155e-05	DE
Mis18a	66578	Mis18a	-0.704757	4.65151	-3.01913	0.00151013	0.00585253	DE
Tmem14c	66154	Tmem14c	-0.707657	7.16047	-5.24188	2.86348e-07	2.08174e-06	DE
Mxd1	17119	Mxd1	-0.709113	4.15051	-2.47592	0.00725384	0.0240407	DE
Slc25a25	227731	Slc25a25	-0.709682	4.03134	-2.3328	0.0105575	0.0335813	DE
Sephs2	20768	Sephs2	-0.71037	4.91908	-3.08552	0.00122453	0.00484661	DE
D1Ertd622e	NA	D1Ertd622e	-0.710854	4.63132	-2.58126	0.00543953	0.0186476	DE
Asna1	NA	Asna1	-0.710871	4.75315	-3.12174	0.00109213	0.0043576	DE
Mrpl4	66163	Mrpl4	-0.711493	6.15701	-4.14778	2.89569e-05	0.000150163	DE
Gemin2	66603	Gemin2	-0.711882	4.45274	-2.46711	0.00742761	0.024568	DE
Cyth2	19158	Cyth2	-0.712389	4.62727	-2.7289	0.00358483	0.0128468	DE
Tfdp1	21781	Tfdp1	-0.712573	5.60221	-3.77642	0.000117188	0.000557009	DE
Gsto1	14873	Gsto1	-0.712911	4.05407	-2.42883	0.00820779	0.0268937	DE
Sirt3	64384	Sirt3	-0.713946	4.32047	-2.51429	0.00653323	0.021939	DE
Bak1	12018	Bak1	-0.714665	5.44611	-3.55973	0.000254272	0.00115234	DE
Tmem120a	215210	Tmem120a	-0.715287	4.30848	-2.66976	0.00424723	0.0149544	DE
Zbtb45	232879	Zbtb45	-0.71623	3.84536	-2.36547	0.00972045	0.031275	DE
a	50518	a	-0.716499	3.87436	-2.36542	0.00970066	0.0312233	DE
Pcna	18538	Pcna	-0.717084	6.55064	-4.52786	6.31388e-06	3.6875e-05	DE
Ech1	51798	Ech1	-0.717351	6.63997	-4.61177	4.45719e-06	2.68234e-05	DE
Foxd2os	100040736	Foxd2os	-0.717509	4.58864	-2.84317	0.00257268	0.00946255	DE
Rbm3	19652	Rbm3	-0.718854	10.0231	-8.32005	3.89944e-13	6.20872e-12	DE
Itgb1bp1	16413	Itgb1bp1	-0.722891	5.72997	-3.81045	0.000103496	0.0004953	DE
Pard3b	72823	Pard3b	-0.723506	3.94532	-2.28189	0.0120139	0.0376841	DE
Alad	17025	Alad	-0.723525	4.73484	-3.07777	0.00125476	0.00496156	DE
Nudt1	17766	Nudt1	-0.724457	4.69024	-2.74101	0.00346781	0.0124701	DE
Dbi	13167	Dbi	-0.725355	7.79819	-6.20738	2.87005e-09	2.72525e-08	DE
Lamtor5	68576	Lamtor5	-0.725707	6.84921	-5.45652	1.07009e-07	8.2296e-07	DE
Rras2	66922	Rras2	-0.726962	5.87584	-3.29756	0.00062397	0.00261418	DE
Klhdc4	234825	Klhdc4	-0.728018	4.58188	-2.97853	0.00170922	0.0065364	DE
Ehmt2	110147	Ehmt2	-0.72842	5.5719	-3.49875	0.000313486	0.0013906	DE
Ube2a	22209	Ube2a	-0.729006	6.32482	-4.61171	4.45829e-06	2.68234e-05	DE
Tfip11	54723	Tfip11	-0.729084	3.80513	-2.34651	0.0101768	0.0325052	DE
Dusp22	105352	Dusp22	-0.729525	4.49946	-3.2628	0.000695165	0.00289077	DE
Vma21	67048	Vma21	-0.730231	5.4592	-3.64489	0.000188023	0.000871438	DE
Tbcb	66411	Tbcb	-0.732105	6.49258	-5.22599	3.07702e-07	2.23074e-06	DE
Pde8a	18584	Pde8a	-0.732825	3.99853	-2.28168	0.0120267	0.0376986	DE
Insl6	27356	Insl6	-0.732923	4.90078	-3.18114	0.000905961	0.00367786	DE
Ssr2	66256	Ssr2	-0.73416	6.39259	-4.64327	3.90658e-06	2.38989e-05	DE
Mapk3	26417	Mapk3	-0.734503	4.36696	-2.84426	0.00256703	0.00945111	DE
Elof1	66126	Elof1	-0.735161	5.8133	-3.95437	6.08504e-05	0.000299778	DE
Ifi30	65972	Ifi30	-0.736244	4.84578	-2.9731	0.00173989	0.00664156	DE
Mcm6	17219	Mcm6	-0.736557	6.57142	-4.68693	3.25113e-06	2.02742e-05	DE
Got1	14718	Got1	-0.736565	4.95269	-3.21326	0.000816809	0.00334185	DE
Cox19	68033	Cox19	-0.737045	4.61295	-2.70426	0.0038473	0.0136762	DE
Zbp1	58203	Zbp1	-0.737117	6.58854	-3.09742	0.00131298	0.00516011	DE
Zbtb32	58206	Zbtb32	-0.737198	5.74854	-3.67233	0.000170534	0.000794337	DE
Timm8b	30057	Timm8b	-0.738514	6.06779	-4.53082	6.2373e-06	3.64532e-05	DE
Ndufb8	67264	Ndufb8	-0.738903	7.60066	-6.82099	1.24819e-10	1.42226e-09	DE
Stard4	170459	Stard4	-0.739524	4.53004	-2.84111	0.0025859	0.00950699	DE
Ahsa2	268390	Ahsa2	-0.740186	4.72011	-3.09205	0.00119963	0.00475482	DE
Ldha	16828	Ldha	-0.740556	8.13549	-6.77378	1.59671e-10	1.79496e-09	DE
Mad2l1bp	66591	Mad2l1bp	-0.740675	4.50629	-3.06196	0.00131849	0.00517936	DE
Bnip1	224630	Bnip1	-0.740989	4.24521	-2.69745	0.00392591	0.0139202	DE
Smdt1	69029	Smdt1	-0.741001	7.95243	-6.83389	1.16683e-10	1.33683e-09	DE
Csnk2b	13001	Csnk2b	-0.741583	6.97441	-5.75187	2.6597e-08	2.17955e-07	DE
Tarbp2	21357	Tarbp2	-0.742291	4.24297	-2.66465	0.00431586	0.0151744	DE
Phf11b	236451	Phf11b	-0.743947	6.66539	-4.62513	4.21513e-06	2.55809e-05	DE
Anp32e	66471	Anp32e	-0.744274	7.2628	-5.63997	4.52949e-08	3.61281e-07	DE
Igf2bp3	140488	Igf2bp3	-0.744704	4.97677	-3.20246	0.000844572	0.00344319	DE
Lsm5	66373	Lsm5	-0.745905	7.39606	-6.3321	1.53585e-09	1.51327e-08	DE
Mtch1	56462	Mtch1	-0.746254	6.4343	-4.62334	4.24672e-06	2.5754e-05	DE
Hras	15461	Hras	-0.747218	5.71899	-4.16339	2.72506e-05	0.000142284	DE
Tceal9	22381	Tceal9	-0.748408	5.29539	-3.32775	0.000560203	0.00237074	DE
9330175E14Rik	320377	9330175E14Rik	-0.749064	3.61701	-2.21015	0.0143752	0.0439388	DE
Gmpr2	105446	Gmpr2	-0.749277	4.19575	-2.40134	0.00886708	0.0288858	DE
Gm17745	432488	Gm17745	-0.75	4.1041	-2.23852	0.0134898	0.0415968	DE
Nans	94181	Nans	-0.750132	5.86851	-4.65128	3.77748e-06	2.31769e-05	DE
Ift46	76568	Ift46	-0.750441	3.97164	-2.52388	0.00637409	0.0214648	DE
Impa2	114663	Impa2	-0.750661	5.13727	-3.31247	0.000588363	0.00248114	DE
Cyp20a1	77951	Cyp20a1	-0.750882	4.52996	-2.54017	0.00614355	0.0207553	DE
Napsa	16541	Napsa	-0.752397	3.58587	-2.28768	0.0118403	0.0371813	DE
Tnfrsf13b	57916	Tnfrsf13b	-0.753328	4.7761	-2.88874	0.00224746	0.00836926	DE
Cutc	66388	Cutc	-0.755074	4.09989	-2.3756	0.0094716	0.03058	DE
Jaml	270152	Jaml	-0.755701	5.57758	-2.9092	0.00221064	0.00823947	DE
Bri3bp	76809	Bri3bp	-0.756238	4.97806	-3.43462	0.000390448	0.00170135	DE
Gps1	209318	Gps1	-0.756346	4.75956	-3.33476	0.000546374	0.00232278	DE
Mrpl39	27393	Mrpl39	-0.758553	4.5632	-3.00787	0.00155991	0.00602326	DE
Pop1	67724	Pop1	-0.759847	4.065	-2.64081	0.00460842	0.0161218	DE
Racgap1	26934	Racgap1	-0.76051	6.38312	-4.92507	1.17064e-06	7.7749e-06	DE
Cenpl	70454	Cenpl	-0.761596	3.92397	-2.55799	0.00579958	0.0197767	DE
Srsf9	108014	Srsf9	-0.761657	6.33947	-4.82031	1.84214e-06	1.18951e-05	DE
Ifngr1	15979	Ifngr1	-0.76176	7.98478	-4.42836	1.36577e-05	7.52028e-05	DE
Slc39a1	30791	Slc39a1	-0.762041	3.99417	-2.58483	0.00539009	0.0184967	DE
Gsdme	54722	Gsdme	-0.762111	3.81394	-2.51788	0.00647024	0.0217624	DE
Ndufb7	66916	Ndufb7	-0.762295	8.4403	-8.73115	3.39466e-15	7.08985e-14	DE
Tbcc	72726	Tbcc	-0.762333	4.56916	-3.00379	0.00157964	0.00608811	DE
Ndufs8	225887	Ndufs8	-0.76392	6.61333	-5.25229	2.73144e-07	1.99441e-06	DE
Eif2b1	209354	Eif2b1	-0.76794	4.3087	-2.56849	0.00565337	0.0193174	DE
Rhoq	104215	Rhoq	-0.768423	4.81882	-3.21439	0.000813814	0.00333286	DE
Mrpl45	67036	Mrpl45	-0.768564	5.01207	-3.25715	0.000705909	0.00293108	DE
Rbbp8	225182	Rbbp8	-0.770372	5.96745	-4.47555	7.82803e-06	4.48732e-05	DE
Kbtbd4	67136	Kbtbd4	-0.770709	3.86771	-2.60051	0.00516481	0.0178593	DE
Samd1	666704	Samd1	-0.771975	3.72392	-2.3801	0.00933882	0.0302096	DE
Slc35b2	73836	Slc35b2	-0.774759	4.43298	-3.1029	0.00115927	0.00460791	DE
Rgs1	50778	Rgs1	-0.776015	4.44654	-2.6365	0.00468767	0.0163853	DE
Ska2	66140	Ska2	-0.77694	4.92808	-3.83452	9.52717e-05	0.000457774	DE
Mrpl20	66448	Mrpl20	-0.776973	7.25307	-6.33228	1.53443e-09	1.51327e-08	DE
Hdac3	15183	Hdac3	-0.777886	4.64755	-3.05997	0.00133007	0.00522239	DE
Reep5	13476	Reep5	-0.778694	7.98242	-7.377	6.48809e-12	8.89324e-11	DE
Trappc1	245828	Trappc1	-0.778867	5.62379	-4.09865	3.50224e-05	0.000179396	DE
Pacsin2	23970	Pacsin2	-0.779694	5.33017	-3.87755	8.08186e-05	0.000392836	DE
Ccdc124	234388	Ccdc124	-0.78044	5.98519	-4.68121	3.3305e-06	2.07229e-05	DE
Sgcb	24051	Sgcb	-0.781071	3.98139	-2.52598	0.00634658	0.0213894	DE
Rps27l	67941	Rps27l	-0.78227	8.14519	-7.71015	1.05438e-12	1.62924e-11	DE
Rbmx2	209003	Rbmx2	-0.782387	4.2756	-2.74776	0.00340404	0.0122619	DE
Bud23	66138	Bud23	-0.782576	4.70583	-3.30222	0.000609656	0.0025619	DE
Rpa2	19891	Rpa2	-0.783592	5.91933	-4.48217	7.61873e-06	4.37633e-05	DE
2310011J03Rik	66374	2310011J03Rik	-0.783602	5.31482	-4.16111	2.74939e-05	0.000143287	DE
Gng10	14700	Gng10	-0.78383	6.5064	-5.14127	4.5046e-07	3.17341e-06	DE
Sass6	72776	Sass6	-0.784367	4.85522	-3.56848	0.00024662	0.00112131	DE
Ptprj	19271	Ptprj	-0.787952	7.01894	-5.65836	4.15182e-08	3.31789e-07	DE
Pnpla2	66853	Pnpla2	-0.789367	4.71768	-3.4322	0.000393673	0.00171452	DE
Nop16	28126	Nop16	-0.789968	4.1034	-2.63464	0.00469443	0.0164021	DE
Eif2b2	217715	Eif2b2	-0.790221	5.12686	-4.01274	4.86554e-05	0.000242627	DE
Evi2	101488212	Evi2	-0.790894	3.57694	-2.17138	0.0158942	0.0481251	DE
Cdt1	67177	Cdt1	-0.792113	4.77023	-3.47191	0.000344443	0.00151508	DE
Blm	12144	Blm	-0.792566	4.68697	-3.28776	0.000639424	0.00267358	DE
Phgdh	236539	Phgdh	-0.793249	6.21486	-4.82422	1.81136e-06	1.17144e-05	DE
Hist1h4d	NA	Hist1h4d	-0.794355	5.55019	-3.84063	9.2635e-05	0.000445873	DE
Psmc4	23996	Psmc4	-0.794574	6.2622	-5.4031	1.37011e-07	1.046e-06	DE
Mrpl27	94064	Mrpl27	-0.795214	5.93138	-4.82038	1.84156e-06	1.18951e-05	DE
Zfand2b	68818	Zfand2b	-0.795378	4.42011	-3.05672	0.00134195	0.0052641	DE
Rcan3	53902	Rcan3	-0.796176	3.72459	-2.27992	0.012109	0.0378689	DE
Nelfe	27632	Nelfe	-0.796569	4.43848	-3.2019	0.000844866	0.00344319	DE
Bcl2a1d	12047	Bcl2a1d	-0.796616	5.63365	-3.72808	0.000141669	0.000666453	DE
Gpr171	229323	Gpr171	-0.797036	6.16892	-4.67712	3.38841e-06	2.10051e-05	DE
Cdr2	12585	Cdr2	-0.799095	3.19495	-2.28147	0.012055	0.0377563	DE
Naxe	246703	Naxe	-0.799226	5.04911	-3.45121	0.000369705	0.00161686	DE
Snrpd1	20641	Snrpd1	-0.799352	7.52935	-7.04965	3.74533e-11	4.59929e-10	DE
Creb3l2	208647	Creb3l2	-0.799905	3.94949	-2.56002	0.00576806	0.0196772	DE
Calm3	12315	Calm3	-0.799943	7.78692	-7.24361	1.33083e-11	1.7388e-10	DE
Slfn3	20557	Slfn3	-0.800339	4.15998	-2.52589	0.00638355	0.0214881	DE
Psmd8	57296	Psmd8	-0.801119	7.36423	-7.56013	2.39893e-12	3.52475e-11	DE
Ssr1	107513	Ssr1	-0.801541	6.12106	-5.53115	7.55769e-08	5.90996e-07	DE
Thyn1	77862	Thyn1	-0.81065	5.21426	-4.07485	3.83803e-05	0.000195639	DE
Smim24	72273	Smim24	-0.811643	3.50471	-2.56235	0.00575558	0.0196506	DE
Grhpr	76238	Grhpr	-0.81287	3.95819	-2.90792	0.00212746	0.00795069	DE
Uxt	22294	Uxt	-0.812945	4.93962	-3.512	0.000299475	0.00133766	DE
Nup133	234865	Nup133	-0.814166	3.78427	-2.72394	0.00364894	0.0130598	DE
Fcer1g	14127	Fcer1g	-0.814697	4.3337	-2.63096	0.00484712	0.0168793	DE
Coro2a	107684	Coro2a	-0.814706	5.80444	-4.25191	1.92904e-05	0.000103034	DE
Sirt2	64383	Sirt2	-0.814994	5.67574	-4.39801	1.07321e-05	6.02421e-05	DE
Flot1	14251	Flot1	-0.816519	4.73174	-3.29552	0.000622275	0.00260969	DE
Vps51	68505	Vps51	-0.818423	4.58506	-3.02357	0.00149039	0.00578718	DE
Timm50	66525	Timm50	-0.819122	4.8236	-3.55511	0.000258956	0.00117041	DE
Gbp3	55932	Gbp3	-0.820054	4.93622	-3.34111	0.000536326	0.00228354	DE
Pelo	105083	Pelo	-0.821148	4.39162	-2.92122	0.00203975	0.00765365	DE
Haghl	68977	Haghl	-0.821891	3.82833	-2.73836	0.00349773	0.0125615	DE
Tuba1c	22146	Tuba1c	-0.821989	5.55204	-4.36628	1.21981e-05	6.7655e-05	DE
9430038I01Rik	77252	9430038I01Rik	-0.822236	3.7603	-2.58163	0.00547137	0.0187491	DE
Ercc1	13870	Ercc1	-0.822537	4.48946	-3.25633	0.000707812	0.00293752	DE
Pycard	66824	Pycard	-0.82254	8.92972	-8.0855	3.3604e-13	5.40179e-12	DE
Rpa3	68240	Rpa3	-0.823623	5.62515	-4.53631	6.12798e-06	3.58894e-05	DE
Ubl4a	27643	Ubl4a	-0.823737	5.5433	-4.19122	2.45354e-05	0.000128992	DE
Naa38	78304	Naa38	-0.825214	6.10564	-4.94143	1.09002e-06	7.28968e-06	DE
Sdf2l1	64136	Sdf2l1	-0.825219	5.86638	-4.50238	7.01216e-06	4.05292e-05	DE
Dbf4	27214	Dbf4	-0.825962	5.71346	-4.35694	1.26654e-05	6.99691e-05	DE
Ern1	78943	Ern1	-0.827139	6.13786	-4.36949	1.22336e-05	6.77624e-05	DE
Bex3	12070	Bex3	-0.828096	5.87371	-5.09636	5.50463e-07	3.84177e-06	DE
Dohh	102115	Dohh	-0.830233	4.68439	-3.50541	0.000306366	0.00136407	DE
Milr1	380732	Milr1	-0.834224	3.92334	-2.9343	0.00196026	0.00740512	DE
Bad	12015	Bad	-0.834374	4.72487	-3.54945	0.000262986	0.00118734	DE
2310009B15Rik	69549	2310009B15Rik	-0.834476	4.52271	-3.42844	0.000398744	0.0017357	DE
Cinp	67236	Cinp	-0.837318	4.46408	-3.20531	0.00083559	0.00341171	DE
F2rl2	14064	F2rl2	-0.838708	2.98075	-2.23712	0.013515	0.0416592	DE
Myd88	17874	Myd88	-0.839573	4.32307	-3.2324	0.000765297	0.00315421	DE
Susd1	634731	Susd1	-0.840685	3.63177	-2.74373	0.00345992	0.0124471	DE
Rnpep	215615	Rnpep	-0.845765	5.4623	-4.67257	3.45397e-06	2.13799e-05	DE
Lmf2	105847	Lmf2	-0.846828	3.88301	-2.67477	0.00420159	0.0148161	DE
Tssc4	56844	Tssc4	-0.846981	4.03516	-2.94746	0.00187936	0.0071317	DE
Prkcsh	19089	Prkcsh	-0.852359	5.37727	-4.57334	5.23062e-06	3.08931e-05	DE
Rnf126	70294	Rnf126	-0.853567	4.56307	-3.66492	0.000175508	0.000815839	DE
Abcb9	56325	Abcb9	-0.855609	4.74189	-3.51474	0.000296654	0.00132718	DE
Nubp2	26426	Nubp2	-0.856392	4.53054	-3.48025	0.000336765	0.00148521	DE
Ube2s	77891	Ube2s	-0.85982	7.45394	-6.66933	2.74554e-10	2.99011e-09	DE
Tstd3	77032	Tstd3	-0.861128	4.9486	-4.19486	2.40977e-05	0.00012701	DE
Umps	22247	Umps	-0.862637	4.24291	-3.33191	0.000553463	0.00235173	DE
Etfb	110826	Etfb	-0.863316	7.24575	-7.09421	2.95614e-11	3.66238e-10	DE
Ebp	13595	Ebp	-0.86335	6.33997	-5.85525	1.61782e-08	1.36585e-07	DE
Naga	17939	Naga	-0.867244	3.07098	-2.33232	0.0106166	0.0337307	DE
Sars2	71984	Sars2	-0.868302	3.60196	-2.59674	0.00523262	0.0180473	DE
Magohb	66441	Magohb	-0.868491	5.26954	-4.02989	4.57328e-05	0.000229486	DE
Psmd13	23997	Psmd13	-0.869165	6.8996	-7.1642	2.0358e-11	2.57551e-10	DE
Ctla4	12477	Ctla4	-0.869244	5.71721	-4.60122	4.6577e-06	2.78233e-05	DE
Cuedc2	67116	Cuedc2	-0.87027	5.32646	-4.21122	2.26001e-05	0.000119568	DE
Aplp2	11804	Aplp2	-0.87263	5.37721	-4.38477	1.13219e-05	6.32559e-05	DE
Suv39h1	20937	Suv39h1	-0.872929	3.99924	-2.97281	0.00174556	0.00666016	DE
Myo1c	17913	Myo1c	-0.878457	3.41062	-2.54492	0.00602996	0.0204209	DE
H2afv	NA	H2afv	-0.878501	8.21048	-8.76008	2.8762e-15	6.05231e-14	DE
Acadvl	11370	Acadvl	-0.878726	4.62289	-4.17657	2.61798e-05	0.00013712	DE
Cchcr1	240084	Cchcr1	-0.878779	3.60969	-2.67458	0.00420078	0.0148161	DE
Slc29a1	63959	Slc29a1	-0.879326	3.96163	-2.87121	0.00236967	0.0087892	DE
Alyref	21681	Alyref	-0.880925	6.76666	-6.49374	6.7663e-10	7.02203e-09	DE
Prelid3b	66390	Prelid3b	-0.882318	5.21707	-4.16012	2.77009e-05	0.000144213	DE
Pgk1	18655	Pgk1	-0.882973	7.36414	-6.53128	5.69029e-10	5.94216e-09	DE
[truncated: 6,376 more rows]

## Sheet: Acute.Blk.D8.c2_vs_Rest
genename	entrezgene_id	sym	logFC	AveExpr	t	P.Value	adj.P.Val	DE
Dapl1	76747	Dapl1	3.7518	3.61005	18.3943	4.16842e-30	7.7579e-28	DE
Aicda	11628	Aicda	3.67025	2.57433	23.3379	8.43845e-42	6.42473e-39	DE
Cxcl10	15945	Cxcl10	3.6357	2.52522	15.8695	3.26534e-24	3.21732e-22	DE
Slfn5	327978	Slfn5	3.41662	4.02008	17.9758	1.44089e-29	2.36617e-27	DE
Ifit3	15959	Ifit3	3.25543	4.316	15.3815	2.27772e-26	2.80528e-24	DE
Crppa	75847	Crppa	3.22749	2.76573	20.6452	2.66356e-41	1.71595e-38	DE
Sell	20343	Sell	3.19614	4.44022	25.1046	1.27793e-47	1.78378e-44	DE
Bace2	56175	Bace2	3.19282	2.19726	18.7582	3.27181e-35	9.7862e-33	DE
Rsad2	58185	Rsad2	3.07281	3.28347	14.1663	1.11156e-23	9.59721e-22	DE
Inpp4b	234515	Inpp4b	3.00132	7.82231	37.5123	3.0379e-55	8.48081e-52	DE
Tnfrsf4	22163	Tnfrsf4	2.95593	3.35658	19.7824	5.40374e-41	3.2326e-38	DE
Id3	15903	Id3	2.92618	3.81603	23.1234	1.41136e-48	2.95504e-45	DE
Ifit1	15957	Ifit1	2.82705	4.5599	13.368	7.69426e-23	6.13709e-21	DE
Nsg2	18197	Nsg2	2.80791	3.28105	17.0712	7.10471e-32	1.52569e-29	DE
Xcl1	16963	Xcl1	2.80475	2.72673	9.42504	4.89881e-14	1.48651e-12	DE
Adk	11534	Adk	2.80311	6.21969	29.4645	2.00305e-56	8.38775e-53	DE
Tnfsf8	21949	Tnfsf8	2.78446	4.82092	20.7628	5.73827e-40	2.82694e-37	DE
Tbc1d4	210789	Tbc1d4	2.7427	3.72374	19.0876	2.43034e-40	1.27213e-37	DE
Plxdc2	67448	Plxdc2	2.71375	4.9062	22.8129	4.11838e-48	6.89829e-45	DE
Cables1	63955	Cables1	2.6948	3.7749	18.8342	1.3578e-39	6.31756e-37	DE
Rgs10	67865	Rgs10	2.65584	4.62822	21.5205	2.38569e-46	2.49752e-43	DE
Aff3	16764	Aff3	2.61327	7.28253	25.6314	2.46558e-42	2.06492e-39	DE
Ikzf2	22779	Ikzf2	2.55981	5.86782	19.4878	1.67465e-34	4.67507e-32	DE
Sox5	20678	Sox5	2.55624	5.85473	14.4583	7.49019e-25	7.84129e-23	DE
4930593A02Rik	71301	4930593A02Rik	2.52756	3.13223	15.798	6.16117e-32	1.35789e-29	DE
Isg15	100038882	Isg15	2.49326	6.18428	12.179	1.40343e-20	8.8374e-19	DE
Ifit3b	667370	Ifit3b	2.48178	2.62901	9.82676	1.48069e-15	5.4629e-14	DE
Ccr6	12458	Ccr6	2.47576	2.25248	13.6942	3.48967e-25	3.84552e-23	DE
Tcf7	21414	Tcf7	2.46745	6.63182	25.054	1.90121e-47	2.27466e-44	DE
Il23r	209590	Il23r	2.426	2.52102	11.545	8.44715e-19	4.26174e-17	DE
Ifi27l2a	76933	Ifi27l2a	2.3987	9.61235	18.9193	1.40549e-32	3.18134e-30	DE
Ccr7	12775	Ccr7	2.32791	2.88157	14.9017	4.70229e-30	8.37908e-28	DE
A630014C17Rik	399633	A630014C17Rik	2.306	3.09221	13.4662	1.88511e-26	2.42889e-24	DE
Csgalnact1	234356	Csgalnact1	2.27586	2.91129	13.0885	3.24344e-25	3.67079e-23	DE
4930417O13Rik	73870	4930417O13Rik	2.25664	3.14638	13.0763	9.58861e-25	9.91415e-23	DE
Ddx60	234311	Ddx60	2.25546	4.90227	12.8804	3.82282e-22	2.85858e-20	DE
Oasl2	23962	Oasl2	2.1984	2.81259	7.65357	4.51561e-11	9.1329e-10	DE
Cd200	17470	Cd200	2.18922	3.29035	12.7323	3.70225e-24	3.56395e-22	DE
A330040F15Rik	74333	A330040F15Rik	2.18565	5.28604	13.9224	4.13058e-24	3.9311e-22	DE
Isg20	57444	Isg20	2.14509	4.59763	11.0489	2.02344e-18	9.96843e-17	DE
Trim30d	209387	Trim30d	2.1436	4.83709	14.6129	3.53531e-28	5.19443e-26	DE
Siah2	20439	Siah2	2.09007	4.8605	15.9134	2.74794e-33	6.57543e-31	DE
Spock2	94214	Spock2	2.08406	2.98474	11.4332	4.44958e-21	2.95756e-19	DE
Tmlhe	NA	Tmlhe	2.08325	3.62588	12.3066	1.97237e-23	1.65186e-21	DE
Hdac9	79221	Hdac9	2.07703	2.19118	9.75252	9.8096e-17	4.0671e-15	DE
Lrrk2	66725	Lrrk2	2.07598	3.00062	10.983	2.77822e-19	1.49151e-17	DE
Cxcr5	12145	Cxcr5	2.02192	2.67951	11.8858	1.8055e-22	1.37464e-20	DE
Gm20275	100504539	Gm20275	2.01266	5.65643	18.8545	1.45766e-40	8.1386e-38	DE
Patj	12695	Patj	1.99838	3.25104	11.8204	9.61939e-23	7.5292e-21	DE
Prickle1	106042	Prickle1	1.99689	4.64886	9.13898	2.00493e-14	6.40888e-13	DE
Gbp6	100702	Gbp6	1.98928	4.3454	10.3118	4.31e-17	1.82304e-15	DE
Oas3	246727	Oas3	1.98067	5.2394	15.4054	2.01716e-31	4.22343e-29	DE
Ar	11835	Ar	1.9531	5.93041	19.205	2.25705e-41	1.57523e-38	DE
Tnfrsf25	85030	Tnfrsf25	1.95009	4.00516	13.2663	7.90848e-27	1.05133e-24	DE
Kit	16590	Kit	1.94597	1.98701	7.84607	1.55145e-11	3.36473e-10	DE
Ypel2	77864	Ypel2	1.94489	2.98111	11.3518	3.94915e-21	2.64593e-19	DE
Ifi211	381308	Ifi211	1.90478	3.73498	11.1891	6.7645e-21	4.3579e-19	DE
Lclat1	225010	Lclat1	1.89349	4.87137	13.145	3.71384e-25	4.03941e-23	DE
Slamf6	30925	Slamf6	1.89329	7.82836	28.7088	3.74422e-59	3.13579e-55	DE
Ccdc148	227933	Ccdc148	1.85876	2.89163	8.57816	9.68187e-14	2.84511e-12	DE
Vwa5a	67776	Vwa5a	1.84706	3.07886	11.3297	1.99295e-21	1.4026e-19	DE
Gm46519	108168244	Gm46519	1.84505	2.41247	8.82033	7.4505e-15	2.5365e-13	DE
Socs1	12703	Socs1	1.83875	4.41411	14.0444	9.4057e-29	1.40666e-26	DE
Pdcd1	18566	Pdcd1	1.82565	5.82281	16.3899	2.34921e-34	6.34667e-32	DE
Rtp4	67775	Rtp4	1.82077	5.67408	11.114	1.21135e-18	6.07486e-17	DE
8030451A03Rik	100504061	8030451A03Rik	1.8079	1.7948	7.37781	3.75772e-11	7.67584e-10	DE
Tlr1	21897	Tlr1	1.8057	2.69929	8.74175	1.33262e-14	4.35966e-13	DE
Phlpp1	98432	Phlpp1	1.77826	5.96504	17.6465	1.0152e-37	4.0487e-35	DE
Tnip3	414084	Tnip3	1.77811	4.02258	10.9374	2.43154e-20	1.46505e-18	DE
Ift80	68259	Ift80	1.77245	4.1824	11.6351	1.4892e-22	1.14423e-20	DE
Ms4a4c	64380	Ms4a4c	1.77006	5.56562	12.333	1.04031e-21	7.51082e-20	DE
Bach2	12014	Bach2	1.76968	6.53703	18.0639	3.2862e-37	1.1966e-34	DE
Oasl1	231655	Oasl1	1.76688	3.03219	7.1309	1.39984e-10	2.66448e-09	DE
Pacsin1	23969	Pacsin1	1.76644	4.03006	12.299	3.42167e-24	3.33215e-22	DE
Dhx58	80861	Dhx58	1.7633	3.92654	10.7637	4.82489e-20	2.86585e-18	DE
Odc1	18263	Odc1	1.7583	6.32078	17.313	1.17329e-36	3.77933e-34	DE
Ctla4	12477	Ctla4	1.75759	5.71721	16.0345	8.27063e-34	2.09899e-31	DE
Tox	252838	Tox	1.75364	8.35659	20.2734	4.91448e-35	1.41927e-32	DE
Cmpk2	22169	Cmpk2	1.74867	3.79788	9.96633	6.30832e-18	2.87131e-16	DE
Irf7	54123	Irf7	1.74526	5.15479	10.6354	5.73845e-18	2.6262e-16	DE
1810041H14Rik	78312	1810041H14Rik	1.70036	3.50269	10.4427	2.05906e-19	1.1271e-17	DE
Gm15987	100504591	Gm15987	1.68803	3.18867	6.65458	1.99721e-09	3.18602e-08	DE
St6galnac3	20447	St6galnac3	1.6663	7.98724	14.632	2.77294e-25	3.22547e-23	DE
Gpm6b	14758	Gpm6b	1.66281	2.03819	6.22602	9.44004e-09	1.35146e-07	DE
Bst2	69550	Bst2	1.65119	6.89208	11.6602	1.17092e-19	6.62596e-18	DE
Ifngas1	103214	Ifngas1	1.65061	4.62556	9.92256	2.51269e-17	1.09035e-15	DE
Sesn3	75747	Sesn3	1.62417	5.91692	15.9463	1.36519e-33	3.36279e-31	DE
Rnf213	672511	Rnf213	1.62292	6.70553	10.9597	2.91042e-18	1.35415e-16	DE
AW011738	100382	AW011738	1.61767	3.22437	8.14359	1.90399e-13	5.36898e-12	DE
Pecam1	18613	Pecam1	1.61132	6.92145	18.065	2.1294e-38	8.91684e-36	DE
Gch1	14528	Gch1	1.60987	4.56242	11.017	5.65243e-21	3.69837e-19	DE
Socs3	12702	Socs3	1.60393	3.40504	8.66831	6.74238e-15	2.32376e-13	DE
Tnfaip3	21929	Tnfaip3	1.60019	4.75784	11.7324	7.9209e-23	6.25826e-21	DE
Iigp1	60440	Iigp1	1.59635	2.47326	7.5225	8.17506e-12	1.87579e-10	DE
Rnf157	217340	Rnf157	1.59186	4.98776	12.3912	1.42176e-24	1.45211e-22	DE
A930037H05Rik	78439	A930037H05Rik	1.58153	4.16294	10.0104	2.4055e-18	1.15782e-16	DE
Kdm4d	244694	Kdm4d	1.5662	4.23175	9.70785	1.44122e-17	6.38637e-16	DE
Actn1	109711	Actn1	1.56339	5.97021	14.305	1.76209e-29	2.83798e-27	DE
Gm15283	102637576	Gm15283	1.55252	5.58239	13.1779	1.33368e-26	1.74525e-24	DE
4933406J09Rik	102639979	4933406J09Rik	1.54312	2.6907	6.9886	1.08546e-10	2.10434e-09	DE
Parp8	52552	Parp8	1.54161	5.51977	12.116	1.19051e-23	1.0174e-21	DE
Ppp2r3a	235542	Ppp2r3a	1.53466	3.62634	8.43066	3.52154e-14	1.0843e-12	DE
Gldc	104174	Gldc	1.52852	4.55519	7.48465	3.00446e-11	6.24377e-10	DE
Asap1	13196	Asap1	1.52304	7.42957	19.9738	7.28801e-43	6.7819e-40	DE
Rnf19a	30945	Rnf19a	1.52204	5.46236	13.0973	2.14919e-26	2.68649e-24	DE
Scml4	268297	Scml4	1.51626	6.68779	17.5054	2.20645e-37	8.39955e-35	DE
Pou6f1	19009	Pou6f1	1.51379	4.71357	10.6288	5.51675e-20	3.23096e-18	DE
Ext1	14042	Ext1	1.51318	5.35428	12.0818	1.1056e-23	9.59721e-22	DE
Dpp4	13482	Dpp4	1.51255	6.99365	15.3605	5.78156e-30	1.00876e-27	DE
Sh3bp5	24056	Sh3bp5	1.50888	4.2625	10.3651	2.62137e-19	1.42558e-17	DE
2310001H17Rik	76432	2310001H17Rik	1.49911	6.72817	16.7028	1.90784e-35	5.91782e-33	DE
Herc6	67138	Herc6	1.49584	6.67102	11.5544	9.90477e-20	5.64302e-18	DE
Oas1a	246730	Oas1a	1.49157	4.43411	7.36301	3.5731e-11	7.33449e-10	DE
Myb	17863	Myb	1.48779	4.70672	10.2243	5.62263e-19	2.94309e-17	DE
Kcnrg	328424	Kcnrg	1.48415	3.41988	7.88497	5.00513e-13	1.33497e-11	DE
Ikbke	56489	Ikbke	1.4796	5.16643	10.8217	1.6292e-20	1.01071e-18	DE
Ighm	16019	Ighm	1.47593	6.62121	14.629	1.23693e-29	2.07186e-27	DE
Tnfrsf26	244237	Tnfrsf26	1.47527	4.85949	10.8831	1.13119e-20	7.17705e-19	DE
Gbp9	236573	Gbp9	1.46921	4.37881	8.65503	8.67805e-15	2.90715e-13	DE
Usp18	24110	Usp18	1.46536	5.62662	7.46265	3.28822e-11	6.79971e-10	DE
Slfn1	20555	Slfn1	1.46301	6.98754	11.3103	5.3736e-19	2.83044e-17	DE
Adam22	11496	Adam22	1.46173	2.87189	5.45137	3.082e-07	3.43698e-06	DE
Crtam	54698	Crtam	1.45987	5.45217	10.6899	7.3469e-20	4.21441e-18	DE
Ncf1	17969	Ncf1	1.45507	3.94882	8.73308	4.33147e-15	1.53712e-13	DE
Eif2ak2	19106	Eif2ak2	1.44704	6.00102	12.1779	2.52333e-23	2.05174e-21	DE
Fgf13	14168	Fgf13	1.44132	7.41927	12.1497	7.33762e-21	4.69104e-19	DE
Trim30a	20128	Trim30a	1.43123	7.43618	12.1023	1.49815e-20	9.36345e-19	DE
Bcl6	12053	Bcl6	1.42979	3.18311	7.05472	5.82559e-11	1.16165e-09	DE
Ifi213	623121	Ifi213	1.42263	6.15128	9.60534	1.18852e-15	4.44369e-14	DE
Bcl2l11	12125	Bcl2l11	1.41645	6.20382	13.4557	2.58372e-27	3.54732e-25	DE
Zhx2	387609	Zhx2	1.41209	5.08534	9.91768	4.28615e-18	1.98323e-16	DE
Bcl3	12051	Bcl3	1.40717	4.19297	8.49235	1.52067e-14	4.89833e-13	DE
Dscam	13508	Dscam	1.39244	2.48375	4.32174	2.69233e-05	0.000217438	DE
Casp4	12363	Casp4	1.39133	5.121	9.82366	6.89516e-18	3.12146e-16	DE
Pim2	18715	Pim2	1.39122	5.13078	10.6169	5.49747e-20	3.23096e-18	DE
Ctss	13040	Ctss	1.3911	5.54282	11.5199	2.55145e-22	1.92508e-20	DE
Izumo1r	64931	Izumo1r	1.39065	1.91778	4.56476	9.7495e-06	8.63129e-05	DE
Setbp1	240427	Setbp1	1.38823	6.10058	8.5173	2.29734e-13	6.39209e-12	DE
Batf	53314	Batf	1.38761	7.31176	15.0777	3.12663e-31	6.38671e-29	DE
Ifi208	100033459	Ifi208	1.38448	5.52459	8.41713	1.69231e-13	4.78822e-12	DE
Kdm5b	75605	Kdm5b	1.38209	4.69051	10.0124	2.70914e-18	1.27466e-16	DE
Trim34a	94094	Trim34a	1.38067	5.48677	11.8598	3.3653e-23	2.71004e-21	DE
Prelid2	77619	Prelid2	1.37836	3.56808	7.82579	6.51263e-13	1.70982e-11	DE
Nrgn	64011	Nrgn	1.37694	3.81506	6.81549	2.93526e-10	5.28662e-09	DE
Btla	208154	Btla	1.37452	5.64885	11.0752	5.82924e-21	3.78449e-19	DE
Il6st	16195	Il6st	1.37341	4.53374	8.42194	2.25974e-14	7.14163e-13	DE
Parp9	80285	Parp9	1.36934	6.42982	11.3288	1.69672e-20	1.03723e-18	DE
Immp2l	93757	Immp2l	1.36678	6.5599	10.4328	1.72093e-17	7.58569e-16	DE
Adamts6	108154	Adamts6	1.35928	5.8704	11.9332	2.1735e-23	1.80229e-21	DE
Esr1	13982	Esr1	1.3531	3.23803	6.5519	5.87109e-10	1.01802e-08	DE
Cd74	16149	Cd74	1.35204	2.91353	5.9149	2.31054e-08	3.09118e-07	DE
Mmp16	17389	Mmp16	1.3502	5.98969	8.69288	6.64682e-14	1.99524e-12	DE
Nr4a2	18227	Nr4a2	1.33809	3.82627	6.91293	9.59081e-11	1.86798e-09	DE
Lysmd2	70082	Lysmd2	1.338	3.94438	6.62232	5.62933e-10	9.82201e-09	DE
Crem	12916	Crem	1.33694	4.63076	8.3678	3.18386e-14	9.87586e-13	DE
Bend4	666938	Bend4	1.33656	3.79443	7.47335	4.05852e-12	9.76726e-11	DE
Trafd1	231712	Trafd1	1.33487	5.61048	10.4456	1.51837e-19	8.42142e-18	DE
Lag3	16768	Lag3	1.33349	4.89873	8.79041	2.65823e-15	9.63753e-14	DE
Bicdl1	75665	Bicdl1	1.33227	5.30702	9.98872	2.25727e-18	1.09275e-16	DE
Elovl6	170439	Elovl6	1.33129	4.45943	7.99816	2.57846e-13	7.10348e-12	DE
Rgs2	19735	Rgs2	1.33124	2.60225	5.69663	4.01665e-08	5.22352e-07	DE
Xaf1	327959	Xaf1	1.33112	6.00044	9.5409	3.60755e-16	1.41183e-14	DE
Zeb1	21417	Zeb1	1.32392	7.19194	14.7932	1.02778e-30	2.04944e-28	DE
Insr	16337	Insr	1.32109	3.25496	6.63477	4.27199e-10	7.56405e-09	DE
Fas	14102	Fas	1.32103	4.11009	7.37561	7.65429e-12	1.76597e-10	DE
Hif1a	15251	Hif1a	1.32096	7.55843	18.2652	3.47312e-39	1.53091e-36	DE
Tcp11l2	216198	Tcp11l2	1.31972	4.63435	8.45779	1.61264e-14	5.17466e-13	DE
Socs5	56468	Socs5	1.31239	3.47245	7.094	3.39859e-11	7.01064e-10	DE
Zfas1	68949	Zfas1	1.30489	6.11167	11.6695	1.04635e-22	8.11402e-21	DE
Ifih1	71586	Ifih1	1.30382	5.37836	8.31607	1.37047e-13	3.97153e-12	DE
Supt3	109115	Supt3	1.30241	5.851	11.0922	3.54337e-21	2.39321e-19	DE
Agbl1	244071	Agbl1	1.29282	1.76021	4.70805	3.85119e-06	3.65688e-05	DE
Gm17745	432488	Gm17745	1.29109	4.1041	6.79787	1.98891e-10	3.69337e-09	DE
Phf11c	628705	Phf11c	1.29087	5.44405	9.19539	4.70495e-16	1.82426e-14	DE
Mgat5	107895	Mgat5	1.28452	5.93139	11.3343	7.7089e-22	5.71345e-20	DE
Zc3h12d	237256	Zc3h12d	1.2839	5.56855	9.96335	2.70439e-18	1.27466e-16	DE
Rundc3b	242819	Rundc3b	1.28167	4.57647	6.42629	2.32274e-09	3.66345e-08	DE
Tlr7	170743	Tlr7	1.27894	2.09839	4.34198	2.04201e-05	0.00016831	DE
Parp14	547253	Parp14	1.27337	6.84434	10.8325	7.13908e-19	3.64572e-17	DE
Slfn8	276950	Slfn8	1.27233	5.80285	9.18063	5.82711e-16	2.24894e-14	DE
Kif1b	16561	Kif1b	1.26986	5.35453	9.58164	2.60432e-17	1.12429e-15	DE
Ccdc28b	66264	Ccdc28b	1.26575	3.88861	7.45087	4.70757e-12	1.12005e-10	DE
Plscr1	22038	Plscr1	1.26243	5.00888	9.26684	1.54359e-16	6.2755e-15	DE
Helz2	229003	Helz2	1.26071	4.40728	8.07961	1.40446e-13	4.05599e-12	DE
Decr1	67460	Decr1	1.2598	4.16812	7.4018	5.82072e-12	1.36934e-10	DE
Trib2	217410	Trib2	1.25971	3.8034	6.43694	1.10307e-09	1.84765e-08	DE
Cd9	12527	Cd9	1.25618	6.14544	11.1128	2.88431e-21	1.98001e-19	DE
Tor3a	30935	Tor3a	1.25286	4.53455	7.0126	8.57732e-11	1.68627e-09	DE
Bzw2	66912	Bzw2	1.25147	6.00853	10.5911	6.40744e-20	3.72655e-18	DE
P2ry10	78826	P2ry10	1.25111	4.75972	8.96919	9.05219e-16	3.41496e-14	DE
Calcoco1	67488	Calcoco1	1.24711	3.13017	5.82457	1.9943e-08	2.70263e-07	DE
Gab2	14389	Gab2	1.24485	3.06175	3.88713	0.000107386	0.0007903	DE
Ptger2	19217	Ptger2	1.24321	3.4796	6.30323	1.84161e-09	2.97177e-08	DE
Kdm2b	30841	Kdm2b	1.23996	6.10644	11.9978	1.479e-23	1.25117e-21	DE
Gm13561	102637074	Gm13561	1.23979	4.33811	7.6141	1.78602e-12	4.49187e-11	DE
Wls	68151	Wls	1.22825	3.85941	6.48891	7.98142e-10	1.35587e-08	DE
Arhgap5	11855	Arhgap5	1.21783	3.33568	6.05091	6.67032e-09	9.81791e-08	DE
Mboat1	218121	Mboat1	1.21216	4.40132	7.14903	2.26743e-11	4.83199e-10	DE
Traf1	22029	Traf1	1.21102	6.32662	12.1475	6.06468e-24	5.58151e-22	DE
H2-T24	15042	H2-T24	1.21043	4.35477	6.05606	1.10031e-08	1.56188e-07	DE
Dgat1	13350	Dgat1	1.21038	4.11527	6.09286	6.73811e-09	9.9003e-08	DE
Gbp5	229898	Gbp5	1.20699	4.55603	7.32962	8.6255e-12	1.963e-10	DE
Zbp1	58203	Zbp1	1.20635	6.58854	8.26896	6.89058e-13	1.79778e-11	DE
Hsh2d	209488	Hsh2d	1.20522	4.94049	8.19141	7.68738e-14	2.28304e-12	DE
Ddx58	230073	Ddx58	1.19815	6.02619	7.9882	1.43066e-12	3.63083e-11	DE
Irak2	108960	Irak2	1.19769	5.5548	9.2853	1.38664e-16	5.66494e-15	DE
Hectd2	226098	Hectd2	1.19588	2.97137	4.34643	1.75074e-05	0.000146478	DE
Ptpn13	19249	Ptpn13	1.19322	5.72986	8.9017	1.27528e-15	4.73639e-14	DE
Dleu2	668253	Dleu2	1.19241	8.09745	17.3775	4.46969e-37	1.55974e-34	DE
Abcb1a	18671	Abcb1a	1.18309	5.10103	7.81914	5.78063e-13	1.53166e-11	DE
Stat2	20847	Stat2	1.17928	4.97585	7.20592	2.26259e-11	4.83199e-10	DE
Ank3	11735	Ank3	1.17876	4.84561	4.478	1.19992e-05	0.000104246	DE
Mir155hg	100653389	Mir155hg	1.17429	5.24783	8.67093	4.79055e-15	1.68575e-13	DE
Bcl2	12043	Bcl2	1.17331	7.6359	9.13983	1.31562e-14	4.3209e-13	DE
Irgm2	54396	Irgm2	1.1717	4.96796	6.97642	9.18891e-11	1.79806e-09	DE
Daxx	13163	Daxx	1.16639	5.48274	8.19527	7.10111e-14	2.12399e-12	DE
Parp11	101187	Parp11	1.16627	4.89568	6.28138	4.00397e-09	6.11921e-08	DE
Pbxip1	229534	Pbxip1	1.16586	5.76783	9.5314	3.30411e-17	1.41907e-15	DE
Thada	240174	Thada	1.16147	6.85639	12.1147	7.37226e-24	6.639e-22	DE
Map7	17761	Map7	1.15518	2.7373	4.7838	2.26736e-06	2.21577e-05	DE
Apobec1	11810	Apobec1	1.15258	4.23157	5.38479	2.33013e-07	2.66596e-06	DE
Gtf2i	14886	Gtf2i	1.15029	7.26771	12.8295	1.05127e-25	1.25777e-23	DE
Nfkbia	18035	Nfkbia	1.14522	6.92509	10.7441	6.96153e-20	4.02088e-18	DE
Emb	13723	Emb	1.14128	8.33808	16.3088	2.93024e-34	7.66899e-32	DE
Etv6	14011	Etv6	1.14118	7.66106	14.0365	8.48108e-29	1.31535e-26	DE
Gm39556	105243761	Gm39556	1.13758	3.60755	5.42983	1.31439e-07	1.56142e-06	DE
Gm17173	NA	Gm17173	1.13445	3.70569	5.65676	4.39384e-08	5.69635e-07	DE
Ms4a6d	68774	Ms4a6d	1.1249	5.05622	6.56963	6.17269e-10	1.06371e-08	DE
Slc15a2	57738	Slc15a2	1.12325	3.73177	5.28734	2.72836e-07	3.06711e-06	DE
Rnf114	81018	Rnf114	1.12318	5.91174	8.5791	8.09044e-15	2.72118e-13	DE
Dtx3l	209200	Dtx3l	1.12208	5.99782	9.09645	4.14537e-16	1.61477e-14	DE
Ern1	78943	Ern1	1.11917	6.13786	8.62883	7.0693e-15	2.42645e-13	DE
Rflnb	76566	Rflnb	1.11843	2.82338	4.90911	1.34501e-06	1.37037e-05	DE
Gm47015	NA	Gm47015	1.11811	3.71408	5.08978	6.60007e-07	6.98807e-06	DE
1110051M20Rik	228356	1110051M20Rik	1.1176	4.26609	6.52229	6.15871e-10	1.06349e-08	DE
Fam162a	70186	Fam162a	1.11735	6.22751	10.8195	1.65014e-20	1.01617e-18	DE
Mov10	17454	Mov10	1.11664	4.68557	6.08293	7.33338e-09	1.06627e-07	DE
Nfkb2	18034	Nfkb2	1.11499	4.06302	5.65582	4.4792e-08	5.78838e-07	DE
Ifit1bl1	667373	Ifit1bl1	1.10833	4.33496	4.7159	4.47024e-06	4.20182e-05	DE
Sntb1	20649	Sntb1	1.10059	6.68687	9.50843	5.18032e-17	2.18016e-15	DE
Junb	16477	Junb	1.09652	6.37322	9.96908	2.53407e-18	1.20584e-16	DE
Gas5	14455	Gas5	1.09385	8.29831	17.3034	6.72967e-37	2.25444e-34	DE
Pcgf5	76073	Pcgf5	1.09345	5.81227	8.51158	1.18813e-14	3.91755e-13	DE
Tbxa2r	21390	Tbxa2r	1.08846	4.58171	7.31117	9.25525e-12	2.09494e-10	DE
Zbtb20	56490	Zbtb20	1.08466	7.07216	11.9307	2.20622e-23	1.81148e-21	DE
Cemip2	83921	Cemip2	1.08405	4.41713	6.13382	4.19534e-09	6.38836e-08	DE
Parp12	243771	Parp12	1.08011	3.5349	4.46269	9.90839e-06	8.75346e-05	DE
Relb	19698	Relb	1.07611	4.75865	6.35934	1.36767e-09	2.25034e-08	DE
Arid5a	214855	Arid5a	1.07495	4.9552	6.831	1.18459e-10	2.28593e-09	DE
4933406I18Rik	71045	4933406I18Rik	1.07467	7.14788	10.4553	1.48514e-19	8.29204e-18	DE
Irgm1	15944	Irgm1	1.07387	5.29915	7.37079	6.70942e-12	1.56087e-10	DE
Lrrc8d	231549	Lrrc8d	1.07373	5.2232	7.14586	2.25366e-11	4.82721e-10	DE
Pml	18854	Pml	1.06957	6.18786	8.68917	4.89157e-15	1.7141e-13	DE
Mxd1	17119	Mxd1	1.06896	4.15051	6.22345	2.76892e-09	4.31036e-08	DE
Ifi209	236312	Ifi209	1.06764	6.89407	8.73462	2.45293e-14	7.72305e-13	DE
Rilpl2	80291	Rilpl2	1.06385	7.00068	11.0286	4.76089e-21	3.13956e-19	DE
Pkp4	227937	Pkp4	1.06097	5.98666	8.48026	1.41954e-14	4.608e-13	DE
Nrp1	18186	Nrp1	1.06064	6.67152	8.87162	2.21598e-15	8.06904e-14	DE
Cd83	12522	Cd83	1.06055	1.6532	3.19159	0.00102812	0.00628046	DE
Tcf12	21406	Tcf12	1.05856	7.90422	14.1875	3.50331e-29	5.53589e-27	DE
Bphl	68021	Bphl	1.05684	3.00507	4.67894	3.5888e-06	3.42325e-05	DE
Rapgef4	56508	Rapgef4	1.05162	3.52902	3.85261	0.000112022	0.000822966	DE
Trps1	83925	Trps1	1.04823	7.48753	12.2027	4.36434e-24	4.06337e-22	DE
Nmrk1	225994	Nmrk1	1.04741	4.72678	6.40585	1.09276e-09	1.83404e-08	DE
Arhgap39	223666	Arhgap39	1.04549	3.37938	4.27762	2.01056e-05	0.000165896	DE
Ly96	17087	Ly96	1.04387	3.44453	4.29542	1.78598e-05	0.00014898	DE
Hipk2	15258	Hipk2	1.04165	5.02526	6.77613	1.57733e-10	2.97526e-09	DE
Ighd	380797	Ighd	1.03561	2.01908	3.45049	0.000430591	0.00279984	DE
Hck	15162	Hck	1.03417	1.33741	3.15623	0.00113602	0.00688433	DE
Farp1	223254	Farp1	1.03068	6.37131	8.67328	4.72671e-15	1.67031e-13	DE
Zfp169	67911	Zfp169	1.02331	4.4856	6.51439	6.19305e-10	1.06503e-08	DE
Pdcd1lg2	58205	Pdcd1lg2	1.02087	3.78522	5.16031	4.24001e-07	4.59975e-06	DE
Gbp2	14469	Gbp2	1.01845	5.13654	5.85237	2.24964e-08	3.02826e-07	DE
Pik3ip1	216505	Pik3ip1	1.01513	4.44873	5.6107	5.31016e-08	6.80009e-07	DE
Arl5c	217151	Arl5c	1.01277	5.62949	7.5777	2.17945e-12	5.38435e-11	DE
Cd72	12517	Cd72	1.00863	3.84484	4.41025	1.15953e-05	0.000101474	DE
Il7r	16197	Il7r	1.00535	7.30577	6.53716	2.0017e-09	3.18712e-08	DE
Slc22a15	242126	Slc22a15	1.00431	3.78802	4.88983	1.40424e-06	1.42207e-05	DE
Cd2ap	12488	Cd2ap	1.00404	4.89273	6.38587	1.22855e-09	2.03933e-08	DE
Camk4	12326	Camk4	1.00332	8.43868	13.5188	1.77992e-27	2.48447e-25	DE
Tshz2	228911	Tshz2	1.001	2.99335	3.08529	0.00140372	0.00828482	DE
Uba7	74153	Uba7	0.998335	4.38614	6.07658	5.64155e-09	8.4221e-08	DE
Dennd2d	72121	Dennd2d	0.996897	4.59559	6.43231	9.25064e-10	1.55884e-08	DE
Tnfrsf18	21936	Tnfrsf18	0.996065	5.57717	7.88071	4.11086e-13	1.11419e-11	DE
Trim30c	434219	Trim30c	0.995068	1.93152	2.93588	0.0020842	0.0118662	DE
Dtwd1	69185	Dtwd1	0.99406	3.44935	4.35088	1.31798e-05	0.000113582	DE
Gadd45b	17873	Gadd45b	0.991913	4.79862	6.59467	4.03457e-10	7.18927e-09	DE
Mtln	67885	Mtln	0.990779	4.21403	5.35212	1.74758e-07	2.03277e-06	DE
AC149090.1	NA	AC149090.1	0.988946	5.55005	7.09254	2.98255e-11	6.21365e-10	DE
Cd274	60533	Cd274	0.988624	5.50393	6.95695	6.11451e-11	1.21062e-09	DE
Tent5a	212943	Tent5a	0.988167	6.18486	7.566	2.32333e-12	5.7229e-11	DE
Zfp827	622675	Zfp827	0.986624	5.04497	7.09868	3.01992e-11	6.26035e-10	DE
Mrps6	121022	Mrps6	0.982159	5.13941	7.2297	1.4339e-11	3.12733e-10	DE
Gbp8	76074	Gbp8	0.981754	5.18477	6.48138	7.20633e-10	1.22669e-08	DE
Dlg2	23859	Dlg2	0.981665	3.1318	3.6364	0.00022204	0.00154322	DE
Plekha1	101476	Plekha1	0.981516	2.82582	3.79551	0.000114449	0.000838592	DE
Rab37	58222	Rab37	0.980191	4.22145	4.91403	1.28544e-06	1.31448e-05	DE
Rpap3	71919	Rpap3	0.978546	4.26416	4.99057	8.949e-07	9.32187e-06	DE
1110038B12Rik	68763	1110038B12Rik	0.976805	5.33579	6.6901	2.46579e-10	4.4796e-09	DE
Gm15133	622070	Gm15133	0.974723	2.9928	4.13766	3.03368e-05	0.000243362	DE
Gm20559	330256	Gm20559	0.974385	6.24803	7.17708	2.68149e-11	5.6568e-10	DE
Wdr12	57750	Wdr12	0.971182	5.25609	6.0446	6.52071e-09	9.64857e-08	DE
2410006H16Rik	69221	2410006H16Rik	0.969815	7.10456	9.52062	4.1146e-17	1.74923e-15	DE
Zup1	72580	Zup1	0.967889	6.10233	8.29636	4.01944e-14	1.23307e-12	DE
Mbnl2	105559	Mbnl2	0.966405	6.69107	8.93161	1.07357e-15	4.0319e-14	DE
Ifi214	545384	Ifi214	0.965116	6.36578	7.36046	1.08642e-11	2.43283e-10	DE
Ldlrad4	52662	Ldlrad4	0.964816	6.28856	7.99729	2.1502e-13	6.0227e-12	DE
Gm12840	NA	Gm12840	0.96463	5.52676	4.89585	1.97072e-06	1.94403e-05	DE
Stat5a	20850	Stat5a	0.962981	4.62765	5.34041	1.86191e-07	2.15456e-06	DE
Nbdy	70123	Nbdy	0.962001	4.85776	6.14524	3.96472e-09	6.0703e-08	DE
H2-Oa	15001	H2-Oa	0.960984	3.27093	4.0818	3.93632e-05	0.000310713	DE
P2rx4	18438	P2rx4	0.958349	2.28475	3.24884	0.00076235	0.00473993	DE
Serp1	28146	Serp1	0.957233	6.35361	8.26725	4.73633e-14	1.44243e-12	DE
Larp1b	214048	Larp1b	0.956552	5.26423	6.55752	4.96786e-10	8.75913e-09	DE
Syt11	229521	Syt11	0.951225	5.07821	6.51865	5.95783e-10	1.03093e-08	DE
Ccnd3	12445	Ccnd3	0.951161	8.10642	12.469	1.8902e-24	1.90728e-22	DE
Smco4	170748	Smco4	0.950688	4.72002	5.39777	1.40426e-07	1.66346e-06	DE
Tespa1	67596	Tespa1	0.950373	6.13672	7.14243	2.6357e-11	5.58834e-10	DE
Vav3	57257	Vav3	0.949695	5.62991	6.65598	2.9416e-10	5.28668e-09	DE
Vps37b	330192	Vps37b	0.948861	5.92674	7.34507	7.70933e-12	1.77378e-10	DE
Stat1	20846	Stat1	0.948422	7.62563	8.1751	9.89375e-13	2.52622e-11	DE
Zfp36l1	12192	Zfp36l1	0.947339	6.08878	8.35567	2.8755e-14	8.95253e-13	DE
Fchsd2	207278	Fchsd2	0.946759	7.11684	9.68708	1.37203e-17	6.11209e-16	DE
Faah	14073	Faah	0.946537	5.32776	6.57775	4.40113e-10	7.77626e-09	DE
Dcaf6	74106	Dcaf6	0.94554	5.13814	6.21511	2.76146e-09	4.30674e-08	DE
Cbfa2t3	12398	Cbfa2t3	0.944048	2.76675	3.38647	0.000491545	0.00317401	DE
Ddit4	74747	Ddit4	0.943799	4.87106	5.82331	1.88741e-08	2.57025e-07	DE
Myo9a	270163	Myo9a	0.943347	4.8553	6.01928	7.27806e-09	1.06006e-07	DE
D130040H23Rik	211135	D130040H23Rik	0.939615	4.1232	5.21387	3.30321e-07	3.64966e-06	DE
Eea1	216238	Eea1	0.937916	6.39479	7.87696	4.19722e-13	1.13393e-11	DE
Gm36279	102640142	Gm36279	0.936769	4.14919	4.18637	2.75013e-05	0.00022148	DE
Ifi206	102639543	Ifi206	0.929746	7.26777	6.47808	2.58105e-09	4.0556e-08	DE
Naa20	67877	Naa20	0.928857	6.42435	8.29066	4.15086e-14	1.26874e-12	DE
Ifnar2	15976	Ifnar2	0.925547	6.39714	7.90296	3.63351e-13	9.91227e-12	DE
Tex2	21763	Tex2	0.924998	4.81956	5.23333	2.98048e-07	3.3282e-06	DE
Sh3rf1	59009	Sh3rf1	0.924512	4.63091	5.15576	4.28771e-07	4.63948e-06	DE
Itm2a	16431	Itm2a	0.923374	3.67151	4.28286	1.73141e-05	0.000145296	DE
Cst7	13011	Cst7	0.91918	6.82488	8.17665	7.88388e-14	2.33313e-12	DE
Arap2	212285	Arap2	0.91682	8.00461	11.1501	2.53368e-21	1.75368e-19	DE
Gpr18	110168	Gpr18	0.915696	6.12388	7.23484	1.39498e-11	3.05836e-10	DE
Map4k4	26921	Map4k4	0.915499	7.23748	9.95609	2.73552e-18	1.27989e-16	DE
Cyb5a	109672	Cyb5a	0.909897	6.28056	7.74976	8.4777e-13	2.17794e-11	DE
Evl	14026	Evl	0.908157	6.66082	8.63718	5.80928e-15	2.01044e-13	DE
Nampt	59027	Nampt	0.908039	4.79784	5.44448	1.1315e-07	1.36154e-06	DE
St6gal1	20440	St6gal1	0.907792	3.45917	3.01475	0.00171305	0.00995614	DE
Mgst2	211666	Mgst2	0.902441	5.33719	6.03809	6.63602e-09	9.79059e-08	DE
Zc3h12a	230738	Zc3h12a	0.895776	3.98729	4.28711	1.67541e-05	0.000141162	DE
Trp53inp1	60599	Trp53inp1	0.895136	5.35095	6.7045	2.28852e-10	4.21238e-09	DE
Vmn2r96	433070	Vmn2r96	0.894308	5.61004	5.51834	8.44498e-08	1.03705e-06	DE
Il1rl1	17082	Il1rl1	0.893442	3.77923	3.648	0.000198946	0.00139662	DE
Cpm	70574	Cpm	0.88946	4.42854	4.32055	1.51919e-05	0.00012917	DE
Ttc3	22129	Ttc3	0.886501	5.2409	5.77133	2.45065e-08	3.26298e-07	DE
Birc2	11797	Birc2	0.885045	5.4769	6.69556	2.39709e-10	4.39205e-09	DE
Pde2a	207728	Pde2a	0.883898	4.41962	4.55625	5.68913e-06	5.2532e-05	DE
Zcchc2	227449	Zcchc2	0.882962	5.18303	5.37509	1.55882e-07	1.8281e-06	DE
Lipa	16889	Lipa	0.882865	4.65908	4.85196	1.60737e-06	1.61412e-05	DE
2010016I18Rik	69206	2010016I18Rik	0.881975	4.68355	5.1298	4.778e-07	5.15003e-06	DE
Bcat1	12035	Bcat1	0.881605	3.00676	3.41097	0.000443411	0.00288097	DE
Nfat5	54446	Nfat5	0.881436	6.61129	7.37784	6.45874e-12	1.50674e-10	DE
Sipa1l1	217692	Sipa1l1	0.878376	7.11276	9.31155	1.19035e-16	4.91092e-15	DE
Klhl24	75785	Klhl24	0.878021	5.11999	5.42843	1.21881e-07	1.45614e-06	DE
Ifnar1	15975	Ifnar1	0.876089	5.80432	6.82953	1.19369e-10	2.2982e-09	DE
Ntng2	171171	Ntng2	0.874621	4.81765	5.03881	7.10576e-07	7.49505e-06	DE
Cfap36	216618	Cfap36	0.873588	5.12199	5.62897	4.77136e-08	6.12885e-07	DE
Zfp710	209225	Zfp710	0.873438	3.94763	4.55878	5.55632e-06	5.13622e-05	DE
Rnf145	74315	Rnf145	0.873428	5.61439	5.71838	3.12097e-08	4.10977e-07	DE
Kbtbd11	74901	Kbtbd11	0.87303	4.93533	5.03591	7.19763e-07	7.58241e-06	DE
Tank	21353	Tank	0.872854	6.43931	7.74809	8.556e-13	2.19133e-11	DE
Tnfrsf13b	57916	Tnfrsf13b	0.872189	4.7761	4.6937	3.20532e-06	3.07641e-05	DE
Zfp831	100043757	Zfp831	0.872028	4.60227	4.0704	4.46331e-05	0.000349021	DE
Snhg6	73824	Snhg6	0.871052	5.01178	4.83058	1.76799e-06	1.75854e-05	DE
Camk2d	108058	Camk2d	0.870434	7.2469	9.71568	1.12341e-17	5.03133e-16	DE
Galm	319625	Galm	0.870219	3.52783	3.94158	6.52944e-05	0.000495776	DE
Fbxo32	67731	Fbxo32	0.868953	3.47851	3.581	0.000239633	0.00165336	DE
Lgals3bp	19039	Lgals3bp	0.868905	6.27202	5.86226	2.04512e-08	2.76703e-07	DE
Mitd1	69028	Mitd1	0.868791	6.1395	6.67938	2.60644e-10	4.70452e-09	DE
Tgtp2	100039796	Tgtp2	0.868325	3.39768	3.17124	0.00098389	0.00602786	DE
Icos	54167	Icos	0.8683	7.28605	8.90131	1.27812e-15	4.73639e-14	DE
Igtp	16145	Igtp	0.867914	5.76738	5.3694	1.86257e-07	2.15456e-06	DE
Asb13	142688	Asb13	0.866841	4.64818	4.61194	4.51553e-06	4.23489e-05	DE
Ifi35	70110	Ifi35	0.863995	6.24945	6.72076	2.10348e-10	3.88888e-09	DE
Trim14	74735	Trim14	0.863962	6.51801	7.2146	1.55481e-11	3.36473e-10	DE
Rab6b	270192	Rab6b	0.863476	2.93937	3.09633	0.00119493	0.00718416	DE
Map3k5	26408	Map3k5	0.863454	6.28462	7.01528	4.49324e-11	9.1116e-10	DE
Pou2f2	18987	Pou2f2	0.861838	7.52024	9.13486	3.31897e-16	1.30499e-14	DE
Tnip1	57783	Tnip1	0.861494	5.81033	5.99344	8.2607e-09	1.19076e-07	DE
BC147527	625360	BC147527	0.860449	3.74734	3.52066	0.000301105	0.00202226	DE
Gm11342	102636681	Gm11342	0.859846	3.18793	3.53629	0.00028213	0.00190552	DE
Gypc	71683	Gypc	0.854776	4.3181	4.62502	4.21699e-06	3.98615e-05	DE
Bckdhb	12040	Bckdhb	0.854553	3.33706	3.15079	0.00102948	0.00628416	DE
Ltb	16994	Ltb	0.853978	8.52342	11.2859	3.42702e-21	2.33344e-19	DE
Arl14ep	212772	Arl14ep	0.852152	4.55771	4.52685	6.34018e-06	5.80317e-05	DE
Ppa1	67895	Ppa1	0.850277	5.79128	5.72576	3.01312e-08	3.98027e-07	DE
Ccdc91	67015	Ccdc91	0.847301	3.55193	3.67603	0.000170363	0.00120914	DE
Pde4d	238871	Pde4d	0.84705	5.99902	6.03333	6.79321e-09	9.94744e-08	DE
Sft2d2	108735	Sft2d2	0.846485	4.63231	5.28413	2.38354e-07	2.71964e-06	DE
Rabgap1l	29809	Rabgap1l	0.8463	8.79919	13.6662	7.46761e-28	1.06002e-25	DE
Fbxl17	50758	Fbxl17	0.84565	7.24511	8.54986	9.55634e-15	3.18862e-13	DE
Uhrf2	109113	Uhrf2	0.842501	6.91993	8.05075	1.59574e-13	4.53103e-12	DE
Trim25	217069	Trim25	0.840397	6.03948	6.76724	1.65205e-10	3.10222e-09	DE
Cd68	12514	Cd68	0.838518	3.7634	3.2997	0.000636683	0.0040304	DE
Dpy19l3	233115	Dpy19l3	0.83778	3.94534	3.95962	6.00386e-05	0.00046004	DE
Msi2	76626	Msi2	0.835185	7.81675	10.087	1.26498e-18	6.30607e-17	DE
Zfp281	226442	Zfp281	0.832886	4.18785	3.69345	0.000161569	0.00115555	DE
Trim12c	319236	Trim12c	0.830379	6.46307	6.82428	1.22693e-10	2.35678e-09	DE
Tor1aip2	240832	Tor1aip2	0.827815	6.33432	6.78826	1.48068e-10	2.80559e-09	DE
Igkc	16071	Igkc	0.827507	6.39706	5.14841	6.80958e-07	7.20079e-06	DE
Samhd1	56045	Samhd1	0.827112	8.29406	8.35815	3.48921e-13	9.54973e-12	DE
Il3ra	16188	Il3ra	0.824648	3.80329	3.93575	6.58639e-05	0.000499647	DE
Ap1s3	252903	Ap1s3	0.821309	5.93368	5.90888	1.26307e-08	1.76598e-07	DE
Stoml1	69106	Stoml1	0.818991	3.27466	3.10706	0.00115888	0.00700769	DE
Hbp1	73389	Hbp1	0.816655	4.85634	4.60294	4.62445e-06	4.33219e-05	DE
Cblb	208650	Cblb	0.815462	8.55757	10.2239	2.43454e-18	1.1651e-16	DE
Grk5	14773	Grk5	0.814578	3.56834	2.78331	0.00320935	0.0175446	DE
Pdlim1	54132	Pdlim1	0.813791	5.64454	5.50793	8.42393e-08	1.03598e-06	DE
Pold4	69745	Pold4	0.813413	5.51406	5.54993	6.92151e-08	8.70386e-07	DE
Sec14l1	74136	Sec14l1	0.812761	4.61439	4.26123	1.86291e-05	0.000155088	DE
Birc3	11796	Birc3	0.812044	5.4743	5.77913	2.33405e-08	3.11765e-07	DE
Myc	17869	Myc	0.81185	4.03869	3.57645	0.000241896	0.00166739	DE
Trim56	384309	Trim56	0.811602	4.94087	4.79887	2.0319e-06	1.99732e-05	DE
Gm16599	105244801	Gm16599	0.811277	3.96346	3.61501	0.00020994	0.00146765	DE
Skp1a	NA	Skp1a	0.810426	6.12126	6.82251	1.23835e-10	2.37327e-09	DE
Ssbp2	66970	Ssbp2	0.807978	4.90716	4.30627	1.56555e-05	0.000132707	DE
Il12rb2	16162	Il12rb2	0.806364	6.17933	5.65992	4.12114e-08	5.3511e-07	DE
Cd69	12515	Cd69	0.804491	4.77473	4.11324	3.33632e-05	0.000267385	DE
Trav14-1	436467	Trav14-1	0.803161	6.53292	5.41597	1.42205e-07	1.68216e-06	DE
Creb3l2	208647	Creb3l2	0.802997	3.94949	3.56899	0.000246228	0.00169168	DE
Foxp4	74123	Foxp4	0.802382	5.07023	4.50526	6.92973e-06	6.29463e-05	DE
Pde3b	18576	Pde3b	0.800927	8.08437	8.56344	9.81885e-15	3.26321e-13	DE
Gm36975	NA	Gm36975	0.798901	5.44853	5.02479	7.55989e-07	7.95403e-06	DE
Ehd3	57440	Ehd3	0.79864	5.46587	5.34748	1.76958e-07	2.05266e-06	DE
Tmem173	NA	Tmem173	0.797514	5.37187	5.04647	6.86897e-07	7.25443e-06	DE
Sp110	109032	Sp110	0.797303	6.70153	6.07734	5.55031e-09	8.31554e-08	DE
Ascc3	77987	Ascc3	0.792381	7.04755	6.62617	3.56851e-10	6.38596e-09	DE
3830406C13Rik	218734	3830406C13Rik	0.792026	6.01833	5.84171	1.72712e-08	2.37125e-07	DE
Znrf1	170737	Znrf1	0.790844	5.55525	4.85357	1.59623e-06	1.60679e-05	DE
Pigp	56176	Pigp	0.790744	4.8758	4.43772	9.22018e-06	8.18866e-05	DE
Zfhx2	239102	Zfhx2	0.789767	4.96435	4.35337	1.28481e-05	0.00011116	DE
Sdhaf1	68332	Sdhaf1	0.787552	4.47306	4.09986	3.4859e-05	0.000278042	DE
Usp53	99526	Usp53	0.786573	4.33149	4.00842	4.99463e-05	0.000386242	DE
Serpina3g	20715	Serpina3g	0.784881	3.22505	2.37121	0.00994473	0.0479098	DE
Oas1c	114643	Oas1c	0.78256	4.23161	3.81206	0.000103448	0.000764673	DE
Zfp141	434178	Zfp141	0.782538	4.50274	4.25558	1.91267e-05	0.0001586	DE
Utrn	22288	Utrn	0.782171	8.84159	12.1294	6.75411e-24	6.14845e-22	DE
Arl3	56350	Arl3	0.781265	4.91077	3.95673	6.06856e-05	0.000463725	DE
Pde6d	18582	Pde6d	0.780955	4.50661	4.08112	3.7467e-05	0.000297146	DE
Epb41l4aos	69749	Epb41l4aos	0.780839	4.55333	4.18624	2.5018e-05	0.000203225	DE
Ypel3	66090	Ypel3	0.778837	6.40204	7.06524	3.44806e-11	7.0952e-10	DE
Trbv13-3	100124677	Trbv13-3	0.778304	5.23874	4.38042	1.15227e-05	0.000100944	DE
Retreg1	66270	Retreg1	0.778181	5.8574	5.50116	8.77865e-08	1.07487e-06	DE
H2-T23	15040	H2-T23	0.778102	7.32882	7.75137	8.40284e-13	2.17118e-11	DE
Stat5b	20851	Stat5b	0.777724	7.43155	8.58351	7.88969e-15	2.66436e-13	DE
Ankrd46	68839	Ankrd46	0.77757	3.59164	3.27332	0.000670525	0.00422229	DE
Stx6	58244	Stx6	0.776131	5.52011	5.0113	8.0231e-07	8.39919e-06	DE
Kcnip1	70357	Kcnip1	0.776101	3.4038	3.06699	0.00131734	0.00783019	DE
Mef2b	17259	Mef2b	0.77456	3.44865	2.891	0.0022569	0.0127627	DE
Stat3	20848	Stat3	0.77332	7.07245	7.3502	7.49858e-12	1.73963e-10	DE
BC005561	NA	BC005561	0.773123	4.65336	4.04337	4.34416e-05	0.00034034	DE
Tapt1	231225	Tapt1	0.7714	5.15435	4.81787	1.86152e-06	1.84718e-05	DE
Cdon	57810	Cdon	0.771267	4.89239	4.29966	1.60608e-05	0.000136005	DE
Sat1	20229	Sat1	0.769809	5.96299	5.5304	7.58421e-08	9.39612e-07	DE
Tspan3	56434	Tspan3	0.764099	4.73123	3.78741	0.00011333	0.000831289	DE
Ppme1	72590	Ppme1	0.763977	5.1794	4.75914	2.39344e-06	2.32541e-05	DE
Evi2a	14017	Evi2a	0.763358	5.0088	4.32274	1.45265e-05	0.000124269	DE
A930024E05Rik	109202	A930024E05Rik	0.763249	3.90905	3.27554	0.000665832	0.0041959	DE
Tle3	21887	Tle3	0.757593	5.73337	4.81644	1.87303e-06	1.8564e-05	DE
Cd27	21940	Cd27	0.75654	7.19526	6.97772	5.48002e-11	1.09812e-09	DE
Sdcbp2	228765	Sdcbp2	0.756013	4.76735	3.59718	0.000225131	0.00156082	DE
Snhg12	100039864	Snhg12	0.755028	4.12876	3.42439	0.000407326	0.00266512	DE
Gm30054	102631812	Gm30054	0.755015	6.85653	6.2602	2.20412e-09	3.4895e-08	DE
Gm11290	NA	Gm11290	0.75469	4.56424	3.68409	0.000163912	0.00116828	DE
Phyh	16922	Phyh	0.75303	4.24709	3.60559	0.000216048	0.00150533	DE
Irf2bp2	270110	Irf2bp2	0.752067	5.41764	4.78844	2.11185e-06	2.06862e-05	DE
Ddx24	27225	Ddx24	0.751868	7.36939	7.53767	2.71169e-12	6.64047e-11	DE
Inpp5f	101490	Inpp5f	0.749242	3.49314	2.93942	0.0019394	0.0111174	DE
Tmcc1	330401	Tmcc1	0.748189	6.00908	5.1838	3.72185e-07	4.05338e-06	DE
Phc2	54383	Phc2	0.747837	5.31439	4.37805	1.16331e-05	0.000101699	DE
Pank1	75735	Pank1	0.746829	2.99071	2.42901	0.0082884	0.0408806	DE
Agpat5	52123	Agpat5	0.74647	5.45338	4.6473	3.84111e-06	3.65146e-05	DE
Dtx3	80904	Dtx3	0.745487	4.04898	3.37856	0.000474474	0.00306851	DE
Nenf	66208	Nenf	0.744514	3.75154	2.97594	0.00173735	0.0100904	DE
Oprm1	18390	Oprm1	0.743052	6.23391	5.53411	7.45394e-08	9.26213e-07	DE
Lap3	66988	Lap3	0.740122	4.1155	3.34088	0.000539092	0.00345369	DE
L3mbtl3	237339	L3mbtl3	0.739807	5.82817	4.86677	1.50774e-06	1.51953e-05	DE
Vamp5	53620	Vamp5	0.738788	5.3392	4.52136	6.4854e-06	5.91669e-05	DE
Il27ra	50931	Il27ra	0.738124	6.09394	5.48596	9.33218e-08	1.13931e-06	DE
Ifi47	15953	Ifi47	0.736623	6.5541	4.63086	4.94871e-06	4.6153e-05	DE
Ppp1r16b	228852	Ppp1r16b	0.735878	6.47032	5.45322	1.0866e-07	1.31318e-06	DE
Usp38	74841	Usp38	0.735598	5.61873	4.57654	5.18805e-06	4.81706e-05	DE
Ipcef1	320495	Ipcef1	0.734791	7.62703	7.03163	4.12071e-11	8.39681e-10	DE
Cnpy2	56530	Cnpy2	0.734462	5.80453	5.18993	3.62058e-07	3.96371e-06	DE
Nek7	59125	Nek7	0.73281	7.53079	8.66597	4.92828e-15	1.71976e-13	DE
Phf11b	236451	Phf11b	0.732155	6.66539	5.63537	4.62917e-08	5.96451e-07	DE
Hdgfl3	29877	Hdgfl3	0.731175	5.48353	4.48781	7.44441e-06	6.69389e-05	DE
Milr1	380732	Milr1	0.731167	3.92334	3.3092	0.000597743	0.00380692	DE
Adar	56417	Adar	0.730482	5.72558	5.24876	2.77561e-07	3.11188e-06	DE
Ahi1	52906	Ahi1	0.72999	4.76734	3.69353	0.000159253	0.00114093	DE
Tpd52	21985	Tpd52	0.729793	3.30557	2.79199	0.0030022	0.0164983	DE
Cox14	66379	Cox14	0.728619	6.07452	5.2573	2.67006e-07	3.00561e-06	DE
Klf8	245671	Klf8	0.728363	4.39293	3.15448	0.000999671	0.00612006	DE
H2-T22	15039	H2-T22	0.726033	7.01535	6.38582	1.17094e-09	1.95351e-08	DE
Hdac4	208727	Hdac4	0.725175	5.33767	3.98682	5.36775e-05	0.000413568	DE
Atg10	66795	Atg10	0.724038	5.623	4.7601	2.38368e-06	2.31862e-05	DE
Plcl1	227120	Plcl1	0.723388	6.38019	4.61996	4.47939e-06	4.2057e-05	DE
Samd3	268288	Samd3	0.723379	3.58887	2.59814	0.00525829	0.0272851	DE
Satb1	20230	Satb1	0.722952	8.20096	9.18656	2.45982e-16	9.80999e-15	DE
Tmem140	68487	Tmem140	0.719555	4.19006	3.38254	0.000465654	0.0030138	DE
Stx16	228960	Stx16	0.718115	6.14778	5.64462	4.43093e-08	5.73555e-07	DE
Ccdc28a	215814	Ccdc28a	0.717648	3.6036	2.87443	0.0023444	0.0131951	DE
Dguok	27369	Dguok	0.716706	5.98802	4.40284	1.05242e-05	9.25839e-05	DE
Hdac8	70315	Hdac8	0.716638	6.70842	6.0333	6.79396e-09	9.94744e-08	DE
Ssh2	237860	Ssh2	0.715353	7.57172	7.2831	1.07648e-11	2.41702e-10	DE
Vcpip1	70675	Vcpip1	0.715296	5.60725	4.62517	4.2144e-06	3.98615e-05	DE
Zfp874b	408067	Zfp874b	0.714892	3.49864	2.84526	0.00255938	0.0142994	DE
Map2k1	26395	Map2k1	0.714809	5.53906	4.25826	1.87742e-05	0.000156141	DE
Gm26782	102640338	Gm26782	0.713776	4.33814	2.89022	0.00227217	0.0128317	DE
Ncoa7	211329	Ncoa7	0.712786	6.11005	5.28992	2.30203e-07	2.63742e-06	DE
Ccdc125	76041	Ccdc125	0.712448	5.12571	3.83791	9.35693e-05	0.000697191	DE
Kdm6b	216850	Kdm6b	0.711669	3.88459	2.90697	0.00212429	0.012078	DE
Nfkbiz	80859	Nfkbiz	0.709593	5.8586	4.56658	5.37948e-06	4.97825e-05	DE
Pnrc1	108767	Pnrc1	0.709217	6.75262	5.93626	1.09211e-08	1.55288e-07	DE
Jade2	76901	Jade2	0.708806	4.7442	3.77689	0.000117295	0.000856449	DE
Mpp5	NA	Mpp5	0.70874	3.61042	2.50046	0.00684421	0.0343647	DE
Tjp2	21873	Tjp2	0.708346	4.10841	2.92305	0.00203123	0.0115882	DE
Cpne3	70568	Cpne3	0.708157	5.22966	4.19638	2.39542e-05	0.000195532	DE
Orai1	109305	Orai1	0.706445	5.75326	4.60147	4.65284e-06	4.35391e-05	DE
Psen2	19165	Psen2	0.704277	5.02865	3.85269	8.86057e-05	0.000661384	DE
Acads	11409	Acads	0.704012	4.60697	3.52471	0.000287178	0.00193805	DE
Reep3	28193	Reep3	0.702937	5.6715	4.26497	1.82818e-05	0.000152349	DE
Ifi203	15950	Ifi203	0.702401	8.42468	7.26565	2.94566e-11	6.16749e-10	DE
Trbc1	100125262	Trbc1	0.701647	9.32932	6.17343	1.08556e-08	1.54618e-07	DE
Gm37065	105244010	Gm37065	0.7016	3.56282	2.61902	0.0049095	0.0256661	DE
Slc25a13	50799	Slc25a13	0.701331	4.23586	3.29995	0.000613233	0.00389373	DE
Gm28501	NA	Gm28501	0.701241	3.62571	2.73645	0.00352626	0.0190409	DE
Bbx	70508	Bbx	0.700854	6.18643	4.77063	2.27894e-06	2.22449e-05	DE
Il4ra	16190	Il4ra	0.700823	3.42826	2.62245	0.0048662	0.0255034	DE
Micu3	78506	Micu3	0.700614	4.89586	3.77727	0.000116825	0.000853762	DE
Rabepk	227746	Rabepk	0.700313	4.97526	3.66783	0.000173293	0.00122786	DE
P4ha1	18451	P4ha1	0.69992	4.89391	3.5121	0.000299369	0.00201545	DE
Itm2c	64294	Itm2c	0.698527	5.17321	4.04697	4.2707e-05	0.000335527	DE
Mea1	17256	Mea1	0.698299	5.1971	3.74548	0.000131113	0.000949887	DE
Mndal	100040462	Mndal	0.698095	8.62561	7.95658	7.91657e-13	2.05267e-11	DE
AI837181	107242	AI837181	0.697951	4.37292	3.34018	0.000539394	0.00345369	DE
Eci1	13177	Eci1	0.697591	5.05207	3.67321	0.00017	0.00120759	DE
Prdx2	21672	Prdx2	0.697347	7.09147	6.53034	5.61196e-10	9.81214e-09	DE
Tbrg1	21376	Tbrg1	0.696919	6.67132	5.82114	1.90722e-08	2.59301e-07	DE
Ercc6l2	76251	Ercc6l2	0.696804	5.42725	3.77327	0.000119153	0.000867746	DE
Fam169b	434197	Fam169b	0.695956	6.80852	5.59912	5.49293e-08	6.98077e-07	DE
Ogfr	72075	Ogfr	0.695556	5.27763	3.9452	6.27914e-05	0.000478506	DE
Gramd1b	235283	Gramd1b	0.693626	7.75508	6.96877	5.74504e-11	1.14832e-09	DE
Isy1	57905	Isy1	0.692669	5.98815	4.77978	2.20464e-06	2.15699e-05	DE
2610035D17Rik	72386	2610035D17Rik	0.691694	6.09929	4.4191	9.97037e-06	8.79893e-05	DE
Fbxl20	72194	Fbxl20	0.691665	5.35862	3.96769	5.76965e-05	0.000442904	DE
Ripk2	192656	Ripk2	0.690885	4.84015	3.80145	0.000106961	0.00078786	DE
Etnk1	75320	Etnk1	0.690351	6.61634	5.10599	5.27347e-07	5.65497e-06	DE
Gm2245	102632231	Gm2245	0.689985	5.09166	3.67791	0.000167566	0.00119233	DE
Chchd5	66170	Chchd5	0.689481	4.51986	3.09715	0.00118361	0.00712119	DE
Abcc1	17250	Abcc1	0.687502	4.53206	3.34039	0.000536227	0.0034413	DE
Lpcat4	99010	Lpcat4	0.687123	4.17606	2.95631	0.00183139	0.0105925	DE
E130308A19Rik	230259	E130308A19Rik	0.686809	4.52179	3.33563	0.000546667	0.00349491	DE
Clk2	12748	Clk2	0.686713	5.12013	3.74137	0.000133076	0.000962447	DE
Sh2d2a	27371	Sh2d2a	0.685297	6.90629	5.27234	2.49383e-07	2.83006e-06	DE
Gpr160	71862	Gpr160	0.685221	4.8883	3.41004	0.000424402	0.00276604	DE
Msh3	17686	Msh3	0.684895	5.68181	4.32018	1.46758e-05	0.000125163	DE
Sdf4	20318	Sdf4	0.684755	6.96359	6.22361	2.64668e-09	4.15092e-08	DE
Dnah8	13417	Dnah8	0.684609	5.50322	4.04596	4.28713e-05	0.000336501	DE
Snx13	217463	Snx13	0.684581	5.35267	3.85403	8.81681e-05	0.000659293	DE
Arhgap31	12549	Arhgap31	0.684432	5.25969	3.63736	0.000193555	0.00135992	DE
Slc11a2	18174	Slc11a2	0.682926	3.82637	2.74067	0.00347125	0.0187977	DE
Isoc2b	67441	Isoc2b	0.682828	4.47548	3.30318	0.000606724	0.00385825	DE
Abcb1b	18669	Abcb1b	0.681866	5.79526	3.88888	7.74898e-05	0.000581	DE
Gpr132	56696	Gpr132	0.681318	6.3203	4.96636	9.77395e-07	1.01065e-05	DE
Hivep1	110521	Hivep1	0.681072	5.11444	3.46521	0.000351752	0.00232879	DE
Tmsb15b2	100034363	Tmsb15b2	0.680429	4.68057	3.08728	0.0012178	0.00730593	DE
Rab11fip1	75767	Rab11fip1	0.678894	4.52335	3.48787	0.000326098	0.00217615	DE
Rmdn1	66302	Rmdn1	0.678365	4.91208	3.60698	0.000214998	0.00150051	DE
Cmtr1	74157	Cmtr1	0.677396	5.10942	3.59055	0.000227782	0.0015779	DE
Kcnq1ot1	63830	Kcnq1ot1	0.677317	6.91726	5.275	2.46384e-07	2.80744e-06	DE
Mxd4	17122	Mxd4	0.673112	5.94592	4.16102	2.75032e-05	0.00022148	DE
Mbd5	109241	Mbd5	0.672781	6.82825	5.37125	1.58663e-07	1.85328e-06	DE
Apool	68117	Apool	0.672373	4.88665	3.11668	0.00111184	0.00675245	DE
Borcs8	72368	Borcs8	0.671786	5.98103	4.25259	1.91997e-05	0.000159048	DE
Gdi2	14569	Gdi2	0.671383	7.7029	7.24694	1.30728e-11	2.88117e-10	DE
Hivep2	15273	Hivep2	0.67013	8.01639	7.39626	5.84607e-12	1.37145e-10	DE
AB124611	382062	AB124611	0.668534	5.53208	4.0313	4.53375e-05	0.000353539	DE
Tpk1	29807	Tpk1	0.667619	5.39418	3.57667	0.000239663	0.00165336	DE
Usp32	237898	Usp32	0.666951	5.68894	4.04952	4.22928e-05	0.000332584	DE
Abhd18	269423	Abhd18	0.66664	5.10255	3.87114	8.27628e-05	0.000619427	DE
Rnf2	19821	Rnf2	0.665597	5.28028	4.00003	5.10596e-05	0.000394123	DE
Slc48a1	67739	Slc48a1	0.664688	3.94523	2.3841	0.00930424	0.0451457	DE
Samd9l	209086	Samd9l	0.664594	6.7645	4.22685	2.39267e-05	0.000195498	DE
Gvin1	74558	Gvin1	0.664445	4.76887	3.33291	0.000549752	0.00351196	DE
Usp33	170822	Usp33	0.663121	4.53912	2.94421	0.00189793	0.010917	DE
Hibch	227095	Hibch	0.662729	4.82115	3.28427	0.000645776	0.00407872	DE
Smpdl3a	57319	Smpdl3a	0.662631	5.92339	3.89478	7.58097e-05	0.000569934	DE
Rnf125	67664	Rnf125	0.660941	6.34946	4.77008	2.28428e-06	2.22711e-05	DE
Ccdc171	320226	Ccdc171	0.658299	4.79612	3.39536	0.000446782	0.00289837	DE
Ctsz	64138	Ctsz	0.657327	4.88443	3.19973	0.000852057	0.0052703	DE
Pcnx	54604	Pcnx	0.657216	4.8624	2.92342	0.00203658	0.0116108	DE
Cdkn1b	12576	Cdkn1b	0.656986	6.28176	4.06282	4.04836e-05	0.000319256	DE
Tcaim	382117	Tcaim	0.656801	3.82957	2.43315	0.00811888	0.0401391	DE
Gm15472	100503170	Gm15472	0.656462	5.13316	3.16873	0.000940749	0.00577623	DE
E230032D23Rik	414103	E230032D23Rik	0.656374	4.26648	2.75143	0.00336808	0.0183285	DE
Mrpl24	67707	Mrpl24	0.655716	6.43786	5.22507	3.08979e-07	3.44109e-06	DE
Alcam	11658	Alcam	0.655472	7.5861	5.32686	2.25458e-07	2.59014e-06	DE
Mapk8	26419	Mapk8	0.655374	3.87732	2.60839	0.00505288	0.0263499	DE
Trp53bp1	27223	Trp53bp1	0.654043	4.45572	2.98359	0.00168099	0.00979701	DE
Max	17187	Max	0.652783	6.13084	4.18843	2.47123e-05	0.000201132	DE
Fbxl12	30843	Fbxl12	0.652427	4.48386	3.09813	0.00117837	0.00709477	DE
Cdkn2d	12581	Cdkn2d	0.652407	6.2001	4.52298	6.44235e-06	5.89025e-05	DE
Ehd4	98878	Ehd4	0.652011	4.88721	3.10452	0.00115333	0.00697917	DE
Lbh	77889	Lbh	0.651833	5.97205	4.19121	2.44445e-05	0.000199341	DE
Znfx1	98999	Znfx1	0.65175	5.26503	3.24232	0.000741139	0.00462866	DE
Hpcal1	53602	Hpcal1	0.65081	6.11514	4.34698	1.31823e-05	0.000113582	DE
Klk8	259277	Klk8	0.650324	6.12875	4.27783	1.73727e-05	0.000145642	DE
Poglut1	224143	Poglut1	0.650013	3.81732	2.34994	0.0101042	0.0486058	DE
Ube2r2	67615	Ube2r2	0.649799	6.28572	4.61794	4.34378e-06	4.09676e-05	DE
Grcc10	14790	Grcc10	0.649642	7.56001	5.98929	8.43033e-09	1.21313e-07	DE
Hvcn1	74096	Hvcn1	0.649294	4.65316	3.00844	0.00155716	0.00911335	DE
Lpxn	107321	Lpxn	0.649199	6.77393	4.97237	9.5199e-07	9.8797e-06	DE
Fam168a	319604	Fam168a	0.64875	5.50456	3.7161	0.000145777	0.00104617	DE
Mrtfb	239719	Mrtfb	0.647634	5.16945	3.4244	0.000404245	0.00264703	DE
Tapbp	21356	Tapbp	0.647634	6.72224	4.88187	1.41233e-06	1.42682e-05	DE
Jmy	57748	Jmy	0.6464	4.26773	2.76718	0.00320922	0.0175446	DE
Kdm7a	338523	Kdm7a	0.646067	6.1581	4.17891	2.56488e-05	0.000207745	DE
Vps13a	271564	Vps13a	0.6459	7.13606	6.26301	2.17322e-09	3.44711e-08	DE
Tbl1x	21372	Tbl1x	0.645005	6.67503	4.37843	1.18024e-05	0.000103071	DE
Rab43	69834	Rab43	0.643168	5.44612	3.68425	0.000163425	0.00116682	DE
Gm7072	631624	Gm7072	0.643024	4.19222	2.47095	0.00735786	0.0367016	DE
Ctdsp2	52468	Ctdsp2	0.64228	4.64889	3.00781	0.00156017	0.00911823	DE
Fam241a	70617	Fam241a	0.642227	5.2945	3.64979	0.000185647	0.00131096	DE
Nipsnap1	18082	Nipsnap1	0.641437	4.80731	3.04321	0.00139966	0.00826667	DE
Rps27rt	100043813	Rps27rt	0.641212	5.30024	3.58189	0.000234807	0.00162466	DE
Nit2	52633	Nit2	0.641164	4.0901	2.7247	0.00363755	0.0195475	DE
Ccnd2	12444	Ccnd2	0.640719	7.05691	4.17227	2.86303e-05	0.000230114	DE
Plaat3	225845	Plaat3	0.640361	6.8598	5.24173	2.86537e-07	3.20394e-06	DE
Pnpla7	241274	Pnpla7	0.640115	5.42831	3.46925	0.000346922	0.00230228	DE
Ksr1	16706	Ksr1	0.63629	6.13343	4.19004	2.45562e-05	0.000200056	DE
Elovl5	68801	Elovl5	0.635985	5.48215	3.4678	0.000348653	0.00231193	DE
Spint2	20733	Spint2	0.635017	4.79555	2.99026	0.00165071	0.00963396	DE
Ip6k2	76500	Ip6k2	0.634752	4.65854	2.84983	0.00251993	0.0141072	DE
Vps33a	77573	Vps33a	0.633915	4.53138	3.04141	0.00140927	0.00830585	DE
N4bp2l1	100637	N4bp2l1	0.633389	5.61291	3.55359	0.000259224	0.00176648	DE
Mypopos	102636709	Mypopos	0.633169	4.57269	2.44879	0.00784986	0.038947	DE
Tpp1	12751	Tpp1	0.633029	4.28647	2.48609	0.00705635	0.0353658	DE
Il1rap	16180	Il1rap	0.632525	4.47481	2.37494	0.00952357	0.0460741	DE
Ube2h	22214	Ube2h	0.63174	7.58488	5.91702	1.19928e-08	1.68806e-07	DE
Echdc1	52665	Echdc1	0.631228	4.23541	2.5911	0.00530103	0.0274559	DE
Pdk1	228026	Pdk1	0.63098	4.37007	2.59005	0.00530749	0.0274723	DE
Pcmtd2	245867	Pcmtd2	0.630949	5.22552	3.31953	0.000574754	0.00366608	DE
Stim2	116873	Stim2	0.629619	6.47862	4.41223	1.01317e-05	8.93186e-05	DE
Phactr2	215789	Phactr2	0.628985	4.68011	2.73382	0.00354041	0.019105	DE
Abca3	27410	Abca3	0.628791	4.12177	2.59261	0.0052677	0.027317	DE
Laptm4a	17775	Laptm4a	0.627871	5.59666	3.54396	0.000268064	0.00182375	DE
Tpi1	21991	Tpi1	0.626461	6.12516	3.47718	0.000337624	0.00224949	DE
Josd2	66124	Josd2	0.626219	4.49041	2.74626	0.00341278	0.0185237	DE
Hibadh	58875	Hibadh	0.623253	5.59742	3.6447	0.000188151	0.00132528	DE
9530068E07Rik	213673	9530068E07Rik	0.623226	4.61664	2.78099	0.0030828	0.0168858	DE
Tet3	194388	Tet3	0.623131	5.93182	3.49614	0.000316317	0.00211763	DE
Btg2	12227	Btg2	0.622998	7.19185	5.12352	4.87676e-07	5.24973e-06	DE
Gatd1	213350	Gatd1	0.62091	4.53204	2.58314	0.00540756	0.0279213	DE
Tmem106b	71900	Tmem106b	0.620575	5.20235	2.88852	0.00224556	0.0127157	DE
Miga1	215708	Miga1	0.620351	4.07139	2.48712	0.00703471	0.0352789	DE
Pgm1	72157	Pgm1	0.619128	4.64947	2.82595	0.00270184	0.0149953	DE
Farsb	23874	Farsb	0.617782	5.68432	3.82093	9.95957e-05	0.000740776	DE
Dnajc13	235567	Dnajc13	0.617079	5.85006	3.73819	0.000134617	0.000972753	DE
Tcf4	21413	Tcf4	0.617029	4.80686	2.85596	0.00247206	0.013867	DE
Kcnn4	16534	Kcnn4	0.614946	5.89185	3.43375	0.000391601	0.0025743	DE
Rnf123	84585	Rnf123	0.614123	4.81562	3.08239	0.00123666	0.0074129	DE
Fyb	23880	Fyb	0.613671	9.05695	8.73091	3.39933e-15	1.21146e-13	DE
Pikfyve	18711	Pikfyve	0.612908	4.46247	2.45072	0.00776513	0.0385495	DE
St7	64213	St7	0.612545	5.33396	2.94111	0.00191384	0.0109934	DE
Gpr174	213439	Gpr174	0.612393	6.25197	4.25528	1.89968e-05	0.000157679	DE
Nf1	18015	Nf1	0.612207	5.30188	3.12572	0.00107988	0.00658224	DE
Mrpl14	68463	Mrpl14	0.609384	5.80355	3.52066	0.000290635	0.0019598	DE
Narf	67608	Narf	0.609009	4.96058	3.15677	0.000976805	0.00598883	DE
Casd1	213819	Casd1	0.608786	4.77063	2.8088	0.00284438	0.0157031	DE
Klrc2	16642	Klrc2	0.608624	5.96212	3.3535	0.000513265	0.00330661	DE
Jmjd1c	108829	Jmjd1c	0.608095	6.81842	4.69018	3.20681e-06	3.07641e-05	DE
Cd28	12487	Cd28	0.60661	7.32507	5.08101	5.89356e-07	6.27972e-06	DE
Arid5b	71371	Arid5b	0.606608	7.72765	4.92301	1.32238e-06	1.34895e-05	DE
Cd80	12519	Cd80	0.606366	5.88887	3.34013	0.000536837	0.00344258	DE
Fam53b	77938	Fam53b	0.605801	5.29348	2.98305	0.00168377	0.00980639	DE
Ttc33	67515	Ttc33	0.605531	4.9213	2.82953	0.00267597	0.0148616	DE
Lrrc4	192198	Lrrc4	0.60437	5.15225	2.96591	0.00177451	0.0102777	DE
Mfsd6	98682	Mfsd6	0.604273	4.33823	2.33807	0.0104103	0.0499062	DE
Snhg1	83673	Snhg1	0.603912	5.84808	3.87714	8.09409e-05	0.000606333	DE
Gm16158	105242966	Gm16158	0.60334	4.66327	2.64842	0.00451074	0.0238043	DE
Sqstm1	18412	Sqstm1	0.603146	5.72604	3.58097	0.000235568	0.00162779	DE
Dhx57	106794	Dhx57	0.602361	4.98849	2.89833	0.00217794	0.0123579	DE
Chst12	59031	Chst12	0.602159	4.38792	2.58964	0.00531869	0.0275133	DE
Stx5a	56389	Stx5a	0.601843	5.25188	2.87416	0.0023415	0.0131951	DE
Gm30211	102632036	Gm30211	0.600828	4.54602	2.40385	0.00883317	0.0431357	DE
Tigd2	68140	Tigd2	0.600738	5.41858	3.11969	0.00109927	0.00668583	DE
Rabgap1	227800	Rabgap1	0.599451	5.96928	3.70436	0.000152061	0.00109034	DE
Ly6a	110454	Ly6a	0.599369	9.45558	4.51986	9.89059e-06	8.74696e-05	DE
Sh2d1a	20400	Sh2d1a	0.598502	8.09538	5.79656	2.14669e-08	2.89877e-07	DE
Hacd3	57874	Hacd3	0.598417	5.78214	3.75638	0.00012604	0.00091472	DE
Rps12	20042	Rps12	0.597615	11.9143	10.0746	1.6029e-16	6.454e-15	DE
Mib1	225164	Mib1	0.597533	5.05764	2.56594	0.00567444	0.0290663	DE
Plekha2	83436	Plekha2	0.596803	6.50134	4.2227	2.16027e-05	0.000177376	DE
Tagap	72536	Tagap	0.596564	4.82398	2.83761	0.00261288	0.0145498	DE
Nbr1	17966	Nbr1	0.595005	5.4483	3.30127	0.000610578	0.00387981	DE
Pptc7	320717	Pptc7	0.594928	5.50164	3.09257	0.00119766	0.00719541	DE
Lamp2	16784	Lamp2	0.593246	5.28416	3.04683	0.00138226	0.0081697	DE
Itga6	16403	Itga6	0.593202	5.14815	2.68402	0.00407561	0.0216994	DE
Chmp4b	75608	Chmp4b	0.593032	7.11294	4.62106	4.28749e-06	4.04822e-05	DE
Xdh	22436	Xdh	0.592847	5.43288	2.9491	0.00186786	0.0107753	DE
Immp1l	66541	Immp1l	0.591231	5.9548	3.28611	0.00064189	0.00406029	DE
Irf9	16391	Irf9	0.590967	5.74936	3.25186	0.000718223	0.00449897	DE
Tspan31	67125	Tspan31	0.590636	5.06969	2.9003	0.00216507	0.0123015	DE
Atxn7l1	380753	Atxn7l1	0.589942	6.72825	4.10804	3.37768e-05	0.000269925	DE
Strbp	20744	Strbp	0.589808	6.0244	3.2942	0.000625002	0.00396245	DE
Selenow	20364	Selenow	0.589349	8.07256	6.30014	1.8038e-09	2.92202e-08	DE
Gramd4	223752	Gramd4	0.589186	5.53048	3.19464	0.000864897	0.00533789	DE
Csnk1g3	70425	Csnk1g3	0.589042	6.53397	4.27433	1.76156e-05	0.000147236	DE
Unc119b	106840	Unc119b	0.589029	5.8836	3.41477	0.000417661	0.00272635	DE
Mast4	328329	Mast4	0.588925	5.02639	2.73007	0.00357275	0.0192423	DE
Stambpl1	76630	Stambpl1	0.588474	5.58015	3.24114	0.000744954	0.00464556	DE
Hsd17b10	15108	Hsd17b10	0.588456	5.79456	3.50266	0.000309291	0.00207391	DE
Antxr2	71914	Antxr2	0.588165	5.35548	2.84192	0.00257723	0.0143608	DE
Bcl2a1b	12045	Bcl2a1b	0.5881	7.07284	4.08259	3.72754e-05	0.000296187	DE
Lamp1	16783	Lamp1	0.588084	5.79623	3.41414	0.000418546	0.00273	DE
Zfp53	24132	Zfp53	0.587327	6.55463	3.43096	0.000402355	0.00263672	DE
Lgals9	16859	Lgals9	0.586344	6.3175	3.33807	0.000542786	0.00347275	DE
Scai	320271	Scai	0.58471	5.81483	3.24179	0.000742233	0.00463204	DE
Ifit2	15958	Ifit2	0.583911	4.74684	2.3815	0.00930946	0.0451457	DE
Scd2	20250	Scd2	0.583902	5.27591	2.58205	0.005438	0.0280439	DE
Ssh1	231637	Ssh1	0.583542	4.87081	2.548	0.00595623	0.0303612	DE
Slc25a17	20524	Slc25a17	0.582856	4.94697	2.78439	0.0030551	0.016745	DE
Zfp62	22720	Zfp62	0.582512	5.3101	2.94012	0.00191959	0.0110189	DE
Prkca	18750	Prkca	0.582195	8.69384	6.35023	1.48256e-09	2.42036e-08	DE
Bmt2	101148	Bmt2	0.581674	5.679	3.17151	0.000931731	0.00572505	DE
2810403D21Rik	69964	2810403D21Rik	0.580844	4.94575	2.48424	0.00708053	0.035445	DE
Cd160	54215	Cd160	0.58043	6.11849	3.0608	0.00132328	0.00785988	DE
Fam117b	72750	Fam117b	0.58038	6.23593	3.81175	0.000103005	0.00076207	DE
Ncoa1	17977	Ncoa1	0.579723	6.95734	4.24651	1.9667e-05	0.000162437	DE
Gyg	27357	Gyg	0.579639	4.95906	2.68299	0.00409086	0.0217668	DE
Tut4	230594	Tut4	0.579634	7.5569	5.13541	4.62435e-07	4.99688e-06	DE
Dip2b	239667	Dip2b	0.579106	7.10538	4.79388	2.06332e-06	2.02583e-05	DE
Slc25a36	192287	Slc25a36	0.578322	4.80265	2.51019	0.00661039	0.0333105	DE
Jak2	16452	Jak2	0.578293	6.29377	3.53835	0.000273337	0.0018536	DE
Ablim1	226251	Ablim1	0.578174	8.66556	7.60067	1.92224e-12	4.8056e-11	DE
Trim21	20821	Trim21	0.576537	4.21683	2.3385	0.0103983	0.0498888	DE
Stk39	53416	Stk39	0.576456	7.26835	4.22031	2.18064e-05	0.000178872	DE
Cux1	13047	Cux1	0.575959	6.25217	3.54206	0.000269842	0.00183435	DE
Mettl26	68347	Mettl26	0.575814	5.59128	3.08133	0.00124078	0.00742782	DE
Chd3	216848	Chd3	0.574001	5.78648	3.05533	0.00134611	0.00797856	DE
Aff4	93736	Aff4	0.57261	5.9134	3.10541	0.00115008	0.00696452	DE
Capg	12332	Capg	0.571291	5.35141	2.36584	0.00976963	0.0471861	DE
Dis3l2	208718	Dis3l2	0.570809	6.06517	3.03054	0.00145439	0.00854772	DE
Ano10	102566	Ano10	0.56974	4.8869	2.51519	0.00651723	0.0329004	DE
Rab19	19331	Rab19	0.569438	5.83933	2.87776	0.00231646	0.0130642	DE
Ubn2	320538	Ubn2	0.568837	6.61363	3.56759	0.00024686	0.00169463	DE
Mbtd1	103537	Mbtd1	0.567997	6.19261	3.42017	0.000410079	0.00268104	DE
Rps28	54127	Rps28	0.566344	10.6285	12.8703	8.25373e-26	1.00181e-23	DE
Rasa1	218397	Rasa1	0.56623	6.88515	4.0574	4.10369e-05	0.000323315	DE
Crebrf	77128	Crebrf	0.56546	6.3778	3.81742	0.000100885	0.000748372	DE
Slc28a2	269346	Slc28a2	0.564969	5.79431	2.96794	0.00176352	0.0102211	DE
Zbtb32	58206	Zbtb32	0.564703	5.74854	2.79958	0.00291967	0.0160764	DE
Herc3	73998	Herc3	0.564497	6.31311	3.1875	0.000885059	0.00545027	DE
Ddt	13202	Ddt	0.561232	6.52763	3.5557	0.000257322	0.00175637	DE
Atp10a	11982	Atp10a	0.560364	6.78201	3.59691	0.000222747	0.00154581	DE
Dus2	66369	Dus2	0.560096	5.55376	2.72058	0.00367156	0.0196859	DE
Slc43a2	215113	Slc43a2	0.558202	4.84882	2.46009	0.00755359	0.0375438	DE
Gpr171	229323	Gpr171	0.557761	6.16892	3.10156	0.00116417	0.00702948	DE
Tspan13	66109	Tspan13	0.557474	6.00595	3.48993	0.000323152	0.00215993	DE
Pdrg1	68559	Pdrg1	0.557311	4.91545	2.41088	0.00860532	0.0421953	DE
Ndrg3	29812	Ndrg3	0.55656	4.95012	2.5537	0.00586799	0.0299478	DE
Zkscan3	72739	Zkscan3	0.555542	5.14047	2.43822	0.00800603	0.0396748	DE
Gm26510	102640823	Gm26510	0.554745	6.10618	3.56842	0.000246143	0.00169168	DE
Impa2	114663	Impa2	0.553756	5.13727	2.42839	0.00821709	0.0405767	DE
Kcnq5	226922	Kcnq5	0.553527	6.42601	2.36572	0.0100492	0.0483692	DE
Ptch1	19206	Ptch1	0.553342	4.85621	2.46594	0.00743648	0.0370277	DE
Sidt1	320007	Sidt1	0.553235	8.04178	4.04978	4.63175e-05	0.000359842	DE
Wwox	80707	Wwox	0.551815	7.03571	2.87876	0.00238822	0.0134237	DE
Cetn2	26370	Cetn2	0.551247	5.90962	2.89535	0.00219749	0.0124604	DE
Cstb	13014	Cstb	0.550438	6.04587	2.92953	0.00198226	0.011332	DE
Nlrc5	434341	Nlrc5	0.549994	7.5583	4.48766	7.4492e-06	6.69389e-05	DE
Aig1	66253	Aig1	0.549927	5.72378	2.64832	0.00450923	0.0238043	DE
Exoc6b	75914	Exoc6b	0.549031	5.83362	2.88759	0.00224927	0.0127281	DE
Numb	18222	Numb	0.547739	5.88625	2.89884	0.00217461	0.0123474	DE
Elk3	13713	Elk3	0.547353	6.22095	2.94878	0.0018697	0.0107768	DE
Atp6v1d	73834	Atp6v1d	0.547347	6.3062	3.6839	0.000163629	0.00116729	DE
Saraf	67887	Saraf	0.54435	7.34916	4.03429	4.48246e-05	0.000349866	DE
Irak4	266632	Irak4	0.543739	5.15215	2.41779	0.00845006	0.0415069	DE
Ubac2	68889	Ubac2	0.543189	7.72331	4.68658	3.25584e-06	3.11987e-05	DE
Washc4	319277	Washc4	0.542924	5.63558	2.91142	0.0020938	0.0119127	DE
Rsf1	233532	Rsf1	0.542727	6.7164	3.55903	0.000254355	0.0017418	DE
Fam149b	105428	Fam149b	0.542665	5.49929	2.64461	0.00455591	0.0240275	DE
Rpl9-ps6	100042823	Rpl9-ps6	0.542378	4.93278	2.42464	0.00829878	0.0408837	DE
Scarb2	12492	Scarb2	0.542243	5.19597	2.542	0.00605479	0.0308261	DE
Rel	19696	Rel	0.541839	6.08725	3.19695	0.000858488	0.00530615	DE
Zfpm1	22761	Zfpm1	0.541649	5.47075	2.55675	0.00581516	0.0297144	DE
Ly75	17076	Ly75	0.541036	5.54885	2.7861	0.00303715	0.0166576	DE
Plxnc1	54712	Plxnc1	0.540307	5.39036	2.56061	0.00575779	0.0294572	DE
Itpr2	16439	Itpr2	0.53992	6.69649	3.49244	0.000320375	0.00214309	DE
Atp6v1h	108664	Atp6v1h	0.538725	5.4997	2.66339	0.00432099	0.0228827	DE
Chd9	109151	Chd9	0.538138	6.33031	3.11806	0.00110497	0.0067156	DE
Limd2	67803	Limd2	0.537057	8.2175	4.96635	9.77461e-07	1.01065e-05	DE
Gm12185	620913	Gm12185	0.536382	5.56419	2.64866	0.0045043	0.0238003	DE
Gm11808	666586	Gm11808	0.535567	5.51533	2.6371	0.00465308	0.0244477	DE
Btg1	12226	Btg1	0.535362	7.65916	4.35221	1.29081e-05	0.000111564	DE
Zfp260	26466	Zfp260	0.53495	5.66957	2.74934	0.00337957	0.0183685	DE
Ptpn9	56294	Ptpn9	0.53447	5.18118	2.4212	0.00837453	0.0412326	DE
Rnf14	56736	Rnf14	0.534285	5.67161	2.70685	0.00381881	0.0204101	DE
Stx11	74732	Stx11	0.532896	5.23195	2.42035	0.00839331	0.0412766	DE
Snhg8	69895	Snhg8	0.531639	5.93164	2.80053	0.00291157	0.0160529	DE
Gm8369	666926	Gm8369	0.531043	8.47375	4.76013	2.41844e-06	2.34698e-05	DE
Pgap2	233575	Pgap2	0.530152	5.47395	2.395	0.00897133	0.0437849	DE
Serpinb6a	20719	Serpinb6a	0.529827	6.37023	2.82511	0.00270857	0.0150227	DE
Hscb	100900	Hscb	0.528749	5.9325	2.65119	0.00447242	0.0236617	DE
Cnp	12799	Cnp	0.52747	6.28307	3.29321	0.00062704	0.00397236	DE
Gtpbp2	56055	Gtpbp2	0.527429	5.67717	2.83497	0.00263084	0.01464	DE
Aftph	216549	Aftph	0.527169	6.4986	3.19155	0.000873574	0.00538747	DE
Oxr1	170719	Oxr1	0.525588	5.55493	2.43475	0.0080846	0.0400169	DE
Prpf18	67229	Prpf18	0.52527	5.77013	2.42859	0.00821263	0.0405767	DE
Fbxl5	242960	Fbxl5	0.524237	5.37572	2.51945	0.00643829	0.0326002	DE
Shisa5	66940	Shisa5	0.523456	9.03361	5.25511	3.33392e-07	3.67873e-06	DE
Fbxo33	70611	Fbxo33	0.521893	4.99989	2.38506	0.00920733	0.0447801	DE
Mvb12a	73711	Mvb12a	0.521662	6.08757	2.88469	0.00226893	0.0128221	DE
Rpl27a	26451	Rpl27a	0.520014	11.88	9.8889	3.37734e-17	1.44312e-15	DE
Mycbp2	105689	Mycbp2	0.519222	7.64101	4.3606	1.24802e-05	0.0001082	DE
Cyld	74256	Cyld	0.519213	6.87279	3.30665	0.000599801	0.00381712	DE
Rexo2	104444	Rexo2	0.518819	6.35847	2.87247	0.00235335	0.0132366	DE
Zc3hav1	78781	Zc3hav1	0.518079	8.08791	4.53373	6.16279e-06	5.65316e-05	DE
Ilrun	224647	Ilrun	0.517636	5.8567	2.63804	0.00464084	0.0243986	DE
St13	70356	St13	0.517568	6.20979	2.75591	0.0033159	0.0180681	DE
Eva1b	230752	Eva1b	0.517006	5.7511	2.72371	0.00363875	0.0195475	DE
Dtd1	66044	Dtd1	0.515628	6.04848	2.63981	0.00461776	0.0243078	DE
Sla2	77799	Sla2	0.51552	5.79787	2.43345	0.00810769	0.0401074	DE
Atp8a1	11980	Atp8a1	0.514963	5.52753	2.38579	0.00918985	0.0447338	DE
Tspan5	56224	Tspan5	0.514804	6.14702	2.52685	0.0063145	0.0320509	DE
Akap9	100986	Akap9	0.514718	6.40731	3.09832	0.00117615	0.00708653	DE
Nfkb1	18033	Nfkb1	0.513444	7.30509	4.21857	2.19561e-05	0.000179748	DE
Rps20	67427	Rps20	0.513298	11.8797	9.40664	6.6136e-16	2.54078e-14	DE
Fundc2	67391	Fundc2	0.512738	6.72408	3.31663	0.000580306	0.00369868	DE
Raf1	110157	Raf1	0.512473	6.38669	2.98623	0.00166739	0.0097245	DE
Cd6	12511	Cd6	0.512172	6.32706	2.671	0.00422898	0.0224589	DE
Rps26	27370	Rps26	0.512098	11.1021	9.34514	2.3396e-16	9.37518e-15	DE
Eml4	78798	Eml4	0.511953	7.03629	3.62561	0.000201316	0.00141089	DE
Ahcyl2	74340	Ahcyl2	0.510127	6.43899	2.72271	0.00364911	0.0195857	DE
Scaper	244891	Scaper	0.510056	6.37097	3.04136	0.00140604	0.00829268	DE
Washc2	28006	Washc2	0.509072	5.38135	2.51859	0.00645342	0.0326373	DE
Rpl39	67248	Rpl39	0.508331	11.2236	10.081	1.53705e-18	7.61705e-17	DE
Anxa5	11747	Anxa5	0.508321	6.16696	2.73962	0.00347577	0.0188046	DE
Rplp1	56040	Rplp1	0.507916	12.0527	7.38803	4.52556e-11	9.1329e-10	DE
Rbck1	24105	Rbck1	0.507872	5.93243	2.48322	0.00710007	0.0354792	DE
Chp1	56398	Chp1	0.507179	5.80817	2.5729	0.00556264	0.0285986	DE
Mrps34	79044	Mrps34	0.506011	5.80645	2.57848	0.00547758	0.0282132	DE
BE692007	100504727	BE692007	0.505569	8.68877	5.57876	6.0454e-08	7.65964e-07	DE
Mrpl52	68836	Mrpl52	0.504186	7.16294	3.75247	0.000127836	0.000926951	DE
Madd	228355	Madd	0.503431	6.75517	2.94757	0.00187661	0.0108092	DE
Med28	66999	Med28	0.503182	6.02372	2.57026	0.00560324	0.0287544	DE
Clk1	12747	Clk1	0.500896	6.655	3.13407	0.00105018	0.00640585	DE
Trpc4ap	56407	Trpc4ap	0.500638	5.92659	2.59978	0.00516391	0.026862	DE
Peli1	67245	Peli1	0.49925	8.01348	4.27645	1.74681e-05	0.000146295	DE
Nrip1	268903	Nrip1	0.498757	6.54579	2.68784	0.00403158	0.021506	DE
Dgka	13139	Dgka	0.498544	7.63392	4.07804	3.79141e-05	0.000300123	DE
Eif4enif1	74203	Eif4enif1	0.497798	5.76168	2.52316	0.00637382	0.0323128	DE
Cytip	227929	Cytip	0.497348	7.7544	4.02313	4.67702e-05	0.000363022	DE
Commd4	66199	Commd4	0.496972	5.90946	2.55922	0.00577598	0.0295322	DE
Trim12a	76681	Trim12a	0.496257	6.78544	3.00817	0.00155843	0.00911441	DE
Pglyrp1	21946	Pglyrp1	0.496103	7.37979	3.48898	0.000324214	0.0021653	DE
Abtb2	99382	Abtb2	0.495836	7.08851	2.95146	0.00185452	0.0107188	DE
Slfn2	20556	Slfn2	0.494924	8.21445	4.08256	3.75962e-05	0.000297888	DE
Rpl10	110954	Rpl10	0.492932	10.4406	8.97722	8.25407e-16	3.14217e-14	DE
Rpl22	19934	Rpl22	0.49121	10.6032	9.74087	9.6916e-18	4.36382e-16	DE
Itgb1	16412	Itgb1	0.491186	9.60151	3.43553	0.000457746	0.00296491	DE
Zyg11b	414872	Zyg11b	0.49081	6.14626	2.36036	0.0098181	0.0473656	DE
Cd53	12508	Cd53	0.490803	7.81426	4.08141	3.74264e-05	0.000297105	DE
Raet1e	379043	Raet1e	0.490498	6.27968	2.57766	0.0054901	0.0282603	DE
A630001G21Rik	319997	A630001G21Rik	0.490401	6.40581	2.93829	0.0019303	0.0110728	DE
Ctse	13034	Ctse	0.489441	6.85376	3.05805	0.00133471	0.0079166	DE
Rps18	20084	Rps18	0.487919	11.7814	8.94277	2.75336e-15	9.93938e-14	DE
Rpl36a	19982	Rpl36a	0.487859	9.61587	7.62649	1.66882e-12	4.22246e-11	DE
Nmi	64685	Nmi	0.486774	6.75473	2.84984	0.00251737	0.0141023	DE
Lncpint	232685	Lncpint	0.486193	6.57211	2.53524	0.00616764	0.0313625	DE
Insyn2b	574403	Insyn2b	0.485988	6.39265	2.35957	0.00983813	0.0474348	DE
Hspe1	15528	Hspe1	0.485253	7.97278	3.90612	7.26742e-05	0.00054833	DE
Uba52	22186	Uba52	0.485179	7.19563	3.34515	0.00052778	0.0033949	DE
Ogt	108155	Ogt	0.484592	7.74431	3.58176	0.000234921	0.00162466	DE
Snw1	66354	Snw1	0.484167	6.699	2.94905	0.00186815	0.0107753	DE
Ndufa7	66416	Ndufa7	0.483621	7.54387	3.57221	0.000242902	0.00167295	DE
Rps15a	267019	Rps15a	0.483272	11.9967	7.74174	5.58668e-12	1.31799e-10	DE
Pgam1	18648	Pgam1	0.482911	6.52845	2.61488	0.00495146	0.025837	DE
Paip2	67869	Paip2	0.481537	7.34001	3.78019	0.000115589	0.000846205	DE
Rcor1	217864	Rcor1	0.479971	6.41682	2.59679	0.00520702	0.0270359	DE
Cd84	12523	Cd84	0.476741	7.06517	2.78616	0.00303662	0.0166576	DE
Elk4	13714	Elk4	0.475641	6.10943	2.51	0.00660537	0.0333052	DE
Tbc1d5	72238	Tbc1d5	0.473903	6.93399	3.24706	0.000729567	0.0045632	DE
Ppm1h	319468	Ppm1h	0.471722	8.37957	3.80355	0.000106143	0.000782522	DE
Slc6a6	21366	Slc6a6	0.471043	5.67639	2.33802	0.0104007	0.0498888	DE
Gphn	268566	Gphn	0.465955	7.33743	2.9711	0.00174658	0.0101299	DE
Rsrp1	27981	Rsrp1	0.465742	7.88317	3.2495	0.000723972	0.00453159	DE
Jarid2	16468	Jarid2	0.464529	7.07138	2.89106	0.00222601	0.0126136	DE
Vps54	245944	Vps54	0.461457	7.79707	3.11242	0.00112487	0.00682666	DE
Ptms	69202	Ptms	0.461209	6.75324	2.40413	0.00875922	0.0427996	DE
Sik3	70661	Sik3	0.459543	7.7588	3.39624	0.000444658	0.00288683	DE
Kxd1	75620	Kxd1	0.459256	6.52577	2.47749	0.00721001	0.0360071	DE
Tnfaip8	106869	Tnfaip8	0.458808	7.87074	3.35007	0.00051918	0.00334215	DE
Slc25a4	11739	Slc25a4	0.45857	7.77854	3.53303	0.000278441	0.00188344	DE
Mtmr3	74302	Mtmr3	0.45785	6.71743	2.42485	0.00829426	0.0408837	DE
Gpi1	14751	Gpi1	0.455566	7.39808	3.10184	0.00116315	0.0070284	DE
Rpl37	67281	Rpl37	0.454847	11.0659	7.97978	2.37054e-13	6.55223e-12	DE
Usp25	30940	Usp25	0.454416	7.28525	2.52521	0.00633907	0.0321561	DE
Atad2b	320817	Atad2b	0.452668	6.72825	2.64298	0.00457686	0.0241148	DE
Ccdc50	67501	Ccdc50	0.450626	6.81909	2.59901	0.00517499	0.0268867	DE
Phf21a	192285	Phf21a	0.448849	7.53631	2.5536	0.00587402	0.0299604	DE
Il2rg	16186	Il2rg	0.447807	7.50661	2.72032	0.00367425	0.0196877	DE
Rpl28	19943	Rpl28	0.447178	11.4337	8.11786	1.0963e-13	3.19913e-12	DE
Rps27a	78294	Rps27a	0.447081	11.7026	7.56857	3.31589e-12	8.04946e-11	DE
Tnrc6b	213988	Tnrc6b	0.443413	8.23791	3.69027	0.000159943	0.00114489	DE
Tbc1d1	57915	Tbc1d1	0.443277	7.21675	2.76462	0.00323316	0.0176517	DE
Galnt1	14423	Galnt1	0.44296	6.97333	2.47178	0.0073212	0.0365406	DE
Rpl13	270106	Rpl13	0.442218	12.3811	6.50063	1.93773e-09	3.10296e-08	DE
Gm10076	100126819	Gm10076	0.439614	8.50757	3.64029	0.000191121	0.00134395	DE
Stk4	58231	Stk4	0.437273	7.97909	3.18478	0.000892844	0.00549417	DE
Stat4	20849	Stat4	0.436077	8.72771	3.66714	0.00017372	0.00122984	DE
Usp3	235441	Usp3	0.435729	7.5571	2.80982	0.0028333	0.0156523	DE
Stap1	56792	Stap1	0.435069	6.75209	2.43726	0.00802635	0.039752	DE
Lrba	80877	Lrba	0.433799	7.87265	2.72762	0.00359806	0.0193537	DE
Rpl22l1	68028	Rpl22l1	0.431542	9.58224	4.68609	3.26263e-06	3.1228e-05	DE
Tlk1	228012	Tlk1	0.431385	7.122	2.40617	0.00871246	0.0426457	DE
Arhgef3	71704	Arhgef3	0.431164	8.102	3.04769	0.00137857	0.0081536	DE
Rfx7	319758	Rfx7	0.430192	7.18884	2.46553	0.00744471	0.0370466	DE
Rpl18	19899	Rpl18	0.429747	11.6828	7.11194	2.86932e-11	6.03782e-10	DE
Rps29	20090	Rps29	0.428637	11.0549	6.14161	5.44459e-09	8.17176e-08	DE
Rpl32	19951	Rpl32	0.427422	12.2413	6.27072	4.26924e-09	6.4826e-08	DE
Rps24	20088	Rps24	0.427338	12.2021	5.63706	9.98935e-08	1.21248e-06	DE
Lef1	16842	Lef1	0.427072	8.04935	2.5118	0.00658402	0.0332176	DE
Rps9	76846	Rps9	0.426738	11.4613	6.81747	1.37602e-10	2.6251e-09	DE
Rpl23	65019	Rpl23	0.426281	12.0839	6.14984	7.60856e-09	1.10055e-07	DE
Ssr4	20832	Ssr4	0.426225	7.87155	3.08791	0.00121539	0.00729668	DE
Rpl3	27367	Rpl3	0.421347	11.1397	6.49379	6.88953e-10	1.17755e-08	DE
Rplp0	11837	Rplp0	0.419257	12.036	6.00282	1.25824e-08	1.76216e-07	DE
Eef1b2	55949	Eef1b2	0.416785	10.3185	6.35178	1.39074e-09	2.28382e-08	DE
Rps7	20115	Rps7	0.415719	11.6761	5.98916	1.15902e-08	1.63689e-07	DE
Eif3e	16341	Eif3e	0.415181	8.36074	3.14767	0.00100561	0.00615195	DE
Trbc2	100125263	Trbc2	0.414988	10.2127	3.58411	0.000275845	0.00186758	DE
Rpl37a	19981	Rpl37a	0.413782	11.2688	5.94971	1.20528e-08	1.69366e-07	DE
Rpl36	54217	Rpl36	0.410502	10.613	5.45966	1.13051e-07	1.36154e-06	DE
Ankrd12	106585	Ankrd12	0.410084	7.70008	2.67802	0.00414566	0.0220304	DE
Nsd3	234135	Nsd3	0.409679	8.27044	2.86158	0.00243108	0.0136463	DE
Mrps16	66242	Mrps16	0.409469	7.58899	2.46641	0.00742725	0.0370257	DE
mt-Nd5	NA	mt-Nd5	0.408858	8.3615	3.03213	0.00144695	0.00851598	DE
Rpl15	66480	Rpl15	0.406316	11.1411	5.79243	2.25628e-08	3.02826e-07	DE
Mllt3	70122	Mllt3	0.404727	8.40133	2.86678	0.00239369	0.0134454	DE
Rpl9	20005	Rpl9	0.401733	11.3011	5.41826	1.45684e-07	1.72088e-06	DE
Rpl34	68436	Rpl34	0.401309	11.417	5.20417	4.2618e-07	4.61741e-06	DE
Rpl10a	19896	Rpl10a	0.401033	11.1306	5.8659	1.53662e-08	2.12363e-07	DE
Fyn	14360	Fyn	0.39617	9.00784	2.52215	0.00651063	0.0329004	DE
Rpl18a	76808	Rpl18a	0.392331	11.7534	4.85983	2.01191e-06	1.97999e-05	DE
Rps27	57294	Rps27	0.387423	10.5539	3.9956	6.07416e-05	0.000463729	DE
Rps21	66481	Rps21	0.386868	11.0004	4.95693	1.04368e-06	1.07381e-05	DE
Ptp4a2	19244	Ptp4a2	0.384026	8.6047	2.84281	0.00257045	0.0143326	DE
Prrc2c	226562	Prrc2c	0.382453	8.81133	2.91379	0.00207885	0.0118438	DE
Rpl26	19941	Rpl26	0.38029	11.2792	4.93217	1.13962e-06	1.16965e-05	DE
mt-Co1	NA	mt-Co1	0.370438	12.4328	3.77339	0.000143335	0.00103041	DE
Eif3f	66085	Eif3f	0.359039	8.93131	2.5288	0.00627677	0.0318787	DE
Rpl12	269261	Rpl12	0.357047	11.5953	3.67399	0.000179235	0.00126781	DE
Rpl11	67025	Rpl11	0.356213	11.657	3.82801	0.000100019	0.000742899	DE
Cd3d	12500	Cd3d	0.352959	9.92537	2.42964	0.00823644	0.0406483	DE
Rpl35	66489	Rpl35	0.351137	9.76093	3.07725	0.00125679	0.00751831	DE
Rpl7	19989	Rpl7	0.349519	11.0186	3.98579	5.38875e-05	0.000414805	DE
Rpl35a	57808	Rpl35a	0.349439	11.3301	3.64861	0.000185907	0.00131168	DE
Rpl24	68193	Rpl24	0.347952	11.3144	3.24489	0.000755565	0.00470473	DE
Rpsa	16785	Rpsa	0.345892	12.2968	2.76418	0.00347224	0.0187977	DE
Rps14	20044	Rps14	0.341021	11.8353	2.96521	0.00185912	0.010738	DE
Rps3	27050	Rps3	0.339073	11.4007	3.26622	0.000685245	0.00430851	DE
Rplp2	67186	Rplp2	0.33611	11.1359	3.25974	0.000699942	0.00439102	DE
Rpl17	319195	Rpl17	0.331726	11.6572	2.52593	0.00651414	0.0329004	DE
Rps19	20085	Rps19	0.328904	11.4103	2.62123	0.00491496	0.0256786	DE
Rps10	67097	Rps10	0.325583	12.0155	2.64668	0.00457822	0.0241148	DE
Rps13	68052	Rps13	0.321942	11.7941	2.44171	0.00799681	0.0396526	DE
Rps5	20103	Rps5	0.317828	11.524	2.38203	0.00928123	0.045061	DE
Arpc5	67771	Arpc5	-0.381214	8.7889	-2.50051	0.00677695	0.0340474	DE
Clic1	114584	Clic1	-0.388996	9.57004	-3.10938	0.00113575	0.00688433	DE
Cyba	13057	Cyba	-0.390266	9.51597	-3.07455	0.00126748	0.00756605	DE
Psmb3	26446	Psmb3	-0.390293	8.59502	-2.38258	0.00926713	0.0450187	DE
Ppia	268373	Ppia	-0.405379	11.0841	-5.60385	5.37193e-08	6.85821e-07	DE
Hnrnpa3	229279	Hnrnpa3	-0.420745	8.62287	-3.03085	0.00145273	0.00854395	DE
H2afv	NA	H2afv	-0.424007	8.21048	-2.4835	0.00709477	0.0354738	DE
Anp32b	67628	Anp32b	-0.428183	8.90826	-3.46698	0.000349631	0.00231658	DE
Pitpnc1	71795	Pitpnc1	-0.429608	9.01798	-3.45154	0.000368577	0.00243249	DE
Bzw1	66882	Bzw1	-0.439308	7.71543	-2.62004	0.00488069	0.0255474	DE
Jpt1	15374	Jpt1	-0.44221	8.14162	-3.01013	0.00154903	0.00907211	DE
Pfn1	18643	Pfn1	-0.449117	11.212	-5.36164	3.24749e-07	3.60234e-06	DE
Rbm3	19652	Rbm3	-0.449648	10.0231	-3.58495	0.000271115	0.00184002	DE
Actr3	74117	Actr3	-0.449931	9.51905	-5.05663	6.5669e-07	6.97057e-06	DE
Tmsb4x	19241	Tmsb4x	-0.451372	14.1112	-4.50269	1.05586e-05	9.27891e-05	DE
Hsp90aa1	15519	Hsp90aa1	-0.451875	8.56238	-2.96195	0.00180008	0.0104186	DE
Capzb	12345	Capzb	-0.453915	8.54858	-3.815	0.000101783	0.00075432	DE
Arpc2	76709	Arpc2	-0.464254	9.61396	-5.05585	6.58974e-07	6.98596e-06	DE
Hnrnpa2b1	53379	Hnrnpa2b1	-0.464436	9.1794	-4.48423	7.55461e-06	6.7596e-05	DE
Grap2	17444	Grap2	-0.465198	9.00433	-4.09057	3.61305e-05	0.000287636	DE
Glipr2	384009	Glipr2	-0.466509	7.16822	-2.75415	0.00333286	0.0181487	DE
Lsm5	66373	Lsm5	-0.466783	7.39606	-2.79208	0.00298457	0.0164122	DE
Lyst	17101	Lyst	-0.467379	7.15752	-2.35527	0.00994808	0.0479098	DE
Arhgdia	192662	Arhgdia	-0.468716	7.42114	-3.03922	0.00141544	0.00833639	DE
Myo1g	246177	Myo1g	-0.470529	6.97337	-2.40776	0.00867601	0.0424922	DE
Apbb1ip	54519	Apbb1ip	-0.471392	8.73977	-3.68318	0.000164048	0.00116828	DE
Cbx3	12417	Cbx3	-0.473339	7.51347	-2.97828	0.00170855	0.0099369	DE
Ppp3cc	19057	Ppp3cc	-0.474501	7.58038	-2.94413	0.00189637	0.0109155	DE
H2afy	NA	H2afy	-0.474995	8.01224	-3.26393	0.000690405	0.00433444	DE
Tmod3	50875	Tmod3	-0.476035	6.97273	-2.71907	0.00368753	0.0197462	DE
Sh3bgrl3	73723	Sh3bgrl3	-0.478852	10.095	-5.70418	3.37945e-08	4.44315e-07	DE
Add3	27360	Add3	-0.47917	7.62335	-2.81964	0.00275257	0.0152466	DE
Tpst2	22022	Tpst2	-0.481995	7.03736	-2.55519	0.00584007	0.0298235	DE
Cd2	12481	Cd2	-0.482867	8.31915	-3.45271	0.000367111	0.00242472	DE
Pik3r5	320207	Pik3r5	-0.483171	7.0954	-2.71	0.00378461	0.0202402	DE
Hnrnpl	15388	Hnrnpl	-0.485545	7.02168	-2.74459	0.00342627	0.0185849	DE
Dipk1a	67266	Dipk1a	-0.485567	6.63499	-2.59184	0.00527895	0.0273584	DE
Snx5	69178	Snx5	-0.486636	7.08255	-2.70219	0.00387004	0.0206707	DE
Nsmce4a	67872	Nsmce4a	-0.489619	6.37412	-2.5082	0.00663763	0.0334276	DE
Krtcap2	66059	Krtcap2	-0.490297	8.46161	-3.676	0.000168312	0.00119662	DE
Mapre2	212307	Mapre2	-0.491082	6.75936	-2.6673	0.00427352	0.0226811	DE
Ywhaq	22630	Ywhaq	-0.491964	7.45949	-3.18875	0.000881496	0.00543232	DE
S1pr4	13611	S1pr4	-0.504027	6.75056	-2.50457	0.00670314	0.0337275	DE
Esyt1	23943	Esyt1	-0.504871	7.13382	-3.06399	0.00131015	0.00779296	DE
Plek	56193	Plek	-0.51163	7.40606	-3.05289	0.00135638	0.00802804	DE
Rftn1	76438	Rftn1	-0.51822	6.16744	-2.40487	0.00874231	0.0427419	DE
Me2	107029	Me2	-0.519161	6.49455	-2.68061	0.00411536	0.0218833	DE
Ppp3ca	19055	Ppp3ca	-0.521381	8.11826	-3.97671	5.57665e-05	0.000428874	DE
Ndufb7	66916	Ndufb7	-0.521532	8.4403	-4.70614	2.99757e-06	2.88228e-05	DE
Il18r1	16182	Il18r1	-0.522239	9.19817	-4.06412	4.5688e-05	0.000355852	DE
Cfl1	12631	Cfl1	-0.522603	10.0342	-7.4125	5.35405e-12	1.26667e-10	DE
E2f2	242705	E2f2	-0.525435	6.10466	-2.49535	0.00687192	0.0344831	DE
Sh2d3c	27387	Sh2d3c	-0.537722	6.52798	-2.84434	0.00255879	0.0142994	DE
Lfng	16848	Lfng	-0.537957	6.62061	-2.81892	0.00275843	0.0152689	DE
Crot	74114	Crot	-0.538892	6.33184	-2.68737	0.00403706	0.0215216	DE
Flna	192176	Flna	-0.539706	7.23303	-3.36481	0.000494214	0.00318878	DE
Ran	19384	Ran	-0.542062	8.65385	-4.48927	7.40001e-06	6.66399e-05	DE
Srsf3	20383	Srsf3	-0.547139	8.4661	-5.09196	5.61358e-07	5.98901e-06	DE
Tpm3	59069	Tpm3	-0.550626	8.75376	-5.54743	7.00297e-08	8.77992e-07	DE
Itgb2	16414	Itgb2	-0.553514	7.37385	-3.40933	0.000425419	0.00277052	DE
Crip1	12925	Crip1	-0.554011	10.4916	-6.75585	5.37263e-10	9.43308e-09	DE
Actb	11461	Actb	-0.55501	13.1146	-7.06813	2.00581e-10	3.71652e-09	DE
Idh3a	67834	Idh3a	-0.556427	6.02893	-2.75942	0.00328235	0.0178969	DE
Lamb3	16780	Lamb3	-0.557272	6.14658	-2.9339	0.00195616	0.0112058	DE
Arl15	218639	Arl15	-0.561418	8.46576	-4.29639	1.63105e-05	0.000137702	DE
S100a10	20194	S100a10	-0.56329	11.0002	-7.53205	1.87157e-11	4.01907e-10	DE
Mms22l	212377	Mms22l	-0.56441	5.81824	-2.46599	0.0074356	0.0370277	DE
Pag1	94212	Pag1	-0.566373	6.80091	-3.12236	0.00108998	0.00663898	DE
Odf2	18286	Odf2	-0.571757	5.83346	-2.73163	0.00355677	0.0191809	DE
Dap	223453	Dap	-0.575468	6.42368	-2.8461	0.00254548	0.0142407	DE
Cox5a	12858	Cox5a	-0.576764	8.98912	-6.48611	7.03487e-10	1.19994e-08	DE
Ppih	66101	Ppih	-0.577742	5.36821	-2.37978	0.0093351	0.0452439	DE
Ankrd44	329154	Ankrd44	-0.577832	9.35059	-6.69126	2.45106e-10	4.46253e-09	DE
Hnrnpab	15384	Hnrnpab	-0.581857	7.52604	-3.73538	0.00013599	0.000981828	DE
Thy1	21838	Thy1	-0.585087	8.33795	-5.42661	1.22911e-07	1.46635e-06	DE
Riox2	67014	Riox2	-0.588904	6.05936	-3.01891	0.00150753	0.00884144	DE
Bicral	210982	Bicral	-0.594493	5.77548	-2.76532	0.00322666	0.0176277	DE
Anxa6	11749	Anxa6	-0.596369	8.40289	-6.1739	3.39073e-09	5.22971e-08	DE
Lsp1	16985	Lsp1	-0.598267	9.55355	-7.99614	2.16411e-13	6.04147e-12	DE
Serinc3	26943	Serinc3	-0.598978	7.29916	-3.92041	6.88991e-05	0.000521256	DE
Ly6c2	100041546	Ly6c2	-0.602536	9.85544	-3.47812	0.000398588	0.00261407	DE
Prim2	19076	Prim2	-0.60312	5.1027	-2.42042	0.00840116	0.0412909	DE
Lnpk	69605	Lnpk	-0.604829	5.1115	-2.38568	0.00919246	0.0447338	DE
Dbf4	27214	Dbf4	-0.605623	5.71346	-2.74065	0.00346554	0.0187857	DE
Lbr	98386	Lbr	-0.606495	7.16193	-4.02773	4.59593e-05	0.00035739	DE
Gramd1a	52857	Gramd1a	-0.607971	5.4798	-2.76409	0.00323813	0.0176673	DE
Srsf2	20382	Srsf2	-0.609746	7.28461	-4.49205	7.31615e-06	6.60267e-05	DE
Kmt5a	67956	Kmt5a	-0.612738	6.32427	-3.41608	0.000415816	0.00271642	DE
Ptp4a3	19245	Ptp4a3	-0.616091	5.50485	-2.72873	0.00358658	0.0193044	DE
Hnrnpd	11991	Hnrnpd	-0.616138	8.02145	-5.692	3.53887e-08	4.63094e-07	DE
Slbp	20492	Slbp	-0.617078	6.4679	-3.60166	0.000219058	0.00152503	DE
Plp2	18824	Plp2	-0.617109	5.20276	-2.58857	0.0053307	0.0275584	DE
Lrrc8c	100604	Lrrc8c	-0.619864	7.23375	-3.92243	6.83826e-05	0.000517816	DE
Entpd5	12499	Entpd5	-0.62086	4.84903	-2.3719	0.0095284	0.0460741	DE
Lockd	381822	Lockd	-0.623155	6.32778	-3.14176	0.00102498	0.00626587	DE
Hells	15201	Hells	-0.623402	5.93833	-3.10013	0.00116944	0.00705623	DE
Ncaph2	52683	Ncaph2	-0.623765	5.7114	-3.0822	0.0012374	0.0074129	DE
Slamf1	27218	Slamf1	-0.625314	5.49697	-2.66644	0.00428726	0.0227396	DE
Med30	69790	Med30	-0.627996	6.54964	-3.61571	0.000208481	0.00145867	DE
Zyx	22793	Zyx	-0.629203	7.09044	-4.29611	1.61548e-05	0.000136525	DE
Dut	110074	Dut	-0.631043	7.67099	-4.16404	2.72911e-05	0.000220196	DE
Rbms1	56878	Rbms1	-0.63596	7.78299	-5.83008	1.82678e-08	2.4958e-07	DE
Anapc5	59008	Anapc5	-0.640073	6.63672	-4.06905	3.92449e-05	0.000310072	DE
Timm50	66525	Timm50	-0.642876	4.8236	-2.50098	0.00677687	0.0340474	DE
Tipin	66131	Tipin	-0.644406	5.98252	-3.40687	0.000429749	0.00279654	DE
Rangap1	19387	Rangap1	-0.644864	6.06466	-3.45101	0.000369246	0.00243499	DE
Card19	68480	Card19	-0.648638	4.89799	-2.66474	0.00430458	0.022817	DE
Hist1h1e	NA	Hist1h1e	-0.648866	6.70232	-2.81964	0.00291908	0.0160764	DE
Saal1	78935	Saal1	-0.649826	4.27948	-2.40599	0.00872624	0.0426883	DE
Flt3l	14256	Flt3l	-0.651497	4.87807	-2.60291	0.00511926	0.0266463	DE
Fam160a2	NA	Fam160a2	-0.65263	5.12921	-2.69672	0.00393091	0.0209824	DE
Rnaseh2c	68209	Rnaseh2c	-0.667551	6.85677	-4.90862	1.25753e-06	1.28908e-05	DE
S100a4	20198	S100a4	-0.669046	11.2926	-9.71472	8.98701e-16	3.40571e-14	DE
Hist2h2ac	NA	Hist2h2ac	-0.669693	4.49358	-2.50516	0.00670522	0.0337275	DE
H2afx	NA	H2afx	-0.670303	5.94415	-3.43029	0.000396244	0.00260278	DE
Dusp22	105352	Dusp22	-0.671838	4.49946	-2.87451	0.00234384	0.0131951	DE
Haus8	76478	Haus8	-0.677266	4.45051	-2.68469	0.00407108	0.0216891	DE
Padi2	18600	Padi2	-0.67831	4.80701	-2.56215	0.00572962	0.0293311	DE
Chd7	320790	Chd7	-0.678671	7.08593	-4.46687	8.11099e-06	7.24196e-05	DE
Hist1h4d	NA	Hist1h4d	-0.681064	5.55019	-3.06982	0.00128641	0.0076681	DE
Malt1	240354	Malt1	-0.681186	6.98125	-4.83158	1.75496e-06	1.75183e-05	DE
Adgre5	26364	Adgre5	-0.681199	6.97936	-4.83	1.76692e-06	1.75854e-05	DE
Ppil1	68816	Ppil1	-0.685726	5.40238	-3.24007	0.000746408	0.00465116	DE
Calm1	12313	Calm1	-0.687564	10.2342	-12.0974	8.17173e-24	7.28067e-22	DE
Orc6	56452	Orc6	-0.689373	5.46601	-3.29673	0.000619791	0.00393239	DE
Gm5547	433637	Gm5547	-0.691004	4.77164	-2.61543	0.00494388	0.0258136	DE
Pgm2l1	70974	Pgm2l1	-0.691586	4.86759	-2.63006	0.00475831	0.0249606	DE
Pih1d1	68845	Pih1d1	-0.693459	5.21679	-3.23563	0.000758429	0.00471905	DE
Prdx4	53381	Prdx4	-0.694291	4.88034	-2.93271	0.00196969	0.0112756	DE
Tubgcp2	74237	Tubgcp2	-0.702052	4.69815	-2.60611	0.00508121	0.0264646	DE
Hsd11b1	15483	Hsd11b1	-0.702982	7.57908	-5.53614	7.38327e-08	9.18795e-07	DE
Rcbtb2	105670	Rcbtb2	-0.704761	5.67057	-3.71772	0.00014493	0.00104098	DE
Topbp1	235559	Topbp1	-0.705781	6.11782	-3.93835	6.4425e-05	0.000490063	DE
Lsm2	27756	Lsm2	-0.70888	6.13968	-4.04512	4.30085e-05	0.000337262	DE
Oat	18242	Oat	-0.709858	4.5023	-2.58668	0.00535868	0.027686	DE
Anapc15	75430	Anapc15	-0.711462	5.20741	-3.06544	0.00130419	0.00776853	DE
Mogs	57377	Mogs	-0.711753	4.24945	-2.62101	0.00487102	0.0255127	DE
Rad21	19357	Rad21	-0.712961	7.19377	-5.68636	3.63498e-08	4.74189e-07	DE
Tmem109	68539	Tmem109	-0.713107	4.27046	-2.40915	0.0086543	0.0424106	DE
Eri1	67276	Eri1	-0.716376	5.73044	-4.08744	3.65674e-05	0.000290838	DE
Cenpw	66311	Cenpw	-0.716757	5.5933	-3.10165	0.00117143	0.00706314	DE
Fry	320365	Fry	-0.718241	6.48546	-4.48566	7.51043e-06	6.72726e-05	DE
Rras2	66922	Rras2	-0.718367	5.87584	-3.23002	0.000778062	0.00483402	DE
Ube2s	77891	Ube2s	-0.721111	7.45394	-5.21291	3.26426e-07	3.61616e-06	DE
a	50518	a	-0.724914	3.87436	-2.38676	0.009177	0.0447105	DE
Noct	12457	Noct	-0.725712	4.00153	-2.38668	0.00917402	0.0447105	DE
Rfc2	19718	Rfc2	-0.72582	5.82897	-3.89201	7.65951e-05	0.000575322	DE
Mgat4a	269181	Mgat4a	-0.727224	4.37013	-2.54086	0.00608191	0.0309453	DE
Myo1f	17916	Myo1f	-0.727474	8.25558	-7.0944	2.95316e-11	6.16777e-10	DE
Sae1	56459	Sae1	-0.728323	6.51644	-4.46042	8.32762e-06	7.42746e-05	DE
Cmtm7	102545	Cmtm7	-0.72888	7.45449	-5.60458	5.35358e-08	6.84522e-07	DE
Gpsm2	76123	Gpsm2	-0.730705	4.32293	-2.54312	0.00604857	0.0308131	DE
Hjurp	381280	Hjurp	-0.737262	5.73773	-3.81966	0.000100059	0.000742899	DE
Atp2b4	381290	Atp2b4	-0.74321	6.28074	-4.23676	2.04384e-05	0.00016831	DE
Zfp652	268469	Zfp652	-0.744212	6.43257	-5.30783	2.1215e-07	2.4507e-06	DE
Polh	80905	Polh	-0.744443	4.43236	-2.48686	0.00709202	0.0354738	DE
Ccdc88c	68339	Ccdc88c	-0.745327	7.11755	-6.04337	6.466e-09	9.58456e-08	DE
D1Ertd622e	NA	D1Ertd622e	-0.745481	4.63132	-2.73539	0.0035215	0.0190275	DE
Hmgn2	15331	Hmgn2	-0.746391	6.72317	-4.42481	9.67541e-06	8.57477e-05	DE
Ckap5	75786	Ckap5	-0.750099	6.68545	-5.19752	3.49899e-07	3.84568e-06	DE
Ddx39	NA	Ddx39	-0.751956	6.55536	-4.8047	1.96976e-06	1.94403e-05	DE
Ncald	52589	Ncald	-0.752855	5.96438	-3.93495	6.52511e-05	0.000495776	DE
Ube2g2	22213	Ube2g2	-0.753121	5.43596	-3.77503	0.000117783	0.000858516	DE
B3glct	381694	B3glct	-0.755581	4.28609	-2.52182	0.00640779	0.0324654	DE
Armc7	276905	Armc7	-0.75721	6.39072	-4.83853	1.7032e-06	1.70422e-05	DE
Prune1	229589	Prune1	-0.761177	4.38637	-2.92291	0.00202236	0.0115455	DE
Dgkh	380921	Dgkh	-0.766191	6.86309	-4.41013	1.04914e-05	9.2393e-05	DE
Ccdc77	67200	Ccdc77	-0.766337	4.43708	-2.62011	0.00490845	0.0256661	DE
Alyref	21681	Alyref	-0.76665	6.76666	-5.37483	1.5607e-07	1.8281e-06	DE
Sephs2	20768	Sephs2	-0.772972	4.91908	-3.4481	0.00037293	0.00245735	DE
Ncapd3	78658	Ncapd3	-0.773109	5.76859	-3.95516	6.04848e-05	0.000462612	DE
Dctpp1	66422	Dctpp1	-0.773688	5.97243	-4.32164	1.45905e-05	0.000124689	DE
Hs3st3b1	54710	Hs3st3b1	-0.778648	4.58433	-2.58628	0.00545932	0.0281365	DE
Hirip3	233876	Hirip3	-0.780608	4.11736	-2.73961	0.00348498	0.0188423	DE
Slc16a6	104681	Slc16a6	-0.781097	4.84675	-3.39431	0.000448367	0.00290641	DE
Lmf2	105847	Lmf2	-0.782135	3.88301	-2.38866	0.00914829	0.0446226	DE
Cdca7	66953	Cdca7	-0.782459	4.20794	-2.37992	0.00943422	0.0456979	DE
2700049A03Rik	76967	2700049A03Rik	-0.782689	4.46394	-2.94323	0.00190154	0.0109303	DE
Dhfr	13361	Dhfr	-0.783413	4.40194	-2.81566	0.00279034	0.0154251	DE
Hmgb1	15289	Hmgb1	-0.783667	9.32779	-10.271	4.26638e-19	2.26145e-17	DE
Skp2	27401	Skp2	-0.785366	3.85936	-2.51965	0.00644371	0.0326079	DE
Nkg7	72310	Nkg7	-0.787725	10.4943	-8.33535	5.79744e-13	1.53166e-11	DE
Pole2	18974	Pole2	-0.78841	4.31024	-2.79605	0.00295551	0.0162631	DE
Anp32e	66471	Anp32e	-0.7889	7.2628	-6.11076	4.63772e-09	7.01099e-08	DE
Serpinb9	20723	Serpinb9	-0.789745	6.84222	-5.01633	7.84728e-07	8.23571e-06	DE
Gm16794	100504734	Gm16794	-0.792534	3.68409	-2.37301	0.00951872	0.0460741	DE
Idi1	319554	Idi1	-0.793062	3.91771	-2.53489	0.00619491	0.031482	DE
Rnaseh2b	67153	Rnaseh2b	-0.794665	5.81583	-4.49015	7.37334e-06	6.64712e-05	DE
Rap1b	215449	Rap1b	-0.795465	8.62046	-9.98999	2.24054e-18	1.09096e-16	DE
Mcm4	17217	Mcm4	-0.800861	5.60488	-4.42929	9.4969e-06	8.42548e-05	DE
Galnt10	171212	Galnt10	-0.801236	5.57337	-4.18459	2.50857e-05	0.000203578	DE
Lgals1	16852	Lgals1	-0.80299	11.2511	-10.2484	7.77619e-17	3.25628e-15	DE
Frmd4b	232288	Frmd4b	-0.806146	3.72594	-2.36827	0.00964774	0.0466242	DE
Cks2	66197	Cks2	-0.806214	6.91776	-5.1892	3.63264e-07	3.97171e-06	DE
Slc43a3	58207	Slc43a3	-0.806913	4.07822	-2.77464	0.00315481	0.017269	DE
Slc36a3os	102634079	Slc36a3os	-0.809129	4.65756	-3.2156	0.000810642	0.00503271	DE
St3gal6	54613	St3gal6	-0.810947	6.66283	-4.7941	2.09716e-06	2.05664e-05	DE
Nqo2	18105	Nqo2	-0.811553	4.51674	-3.26789	0.000682574	0.00429493	DE
Mt2	17750	Mt2	-0.812838	4.77218	-3.36675	0.000491	0.00317294	DE
Tgfbr1	21812	Tgfbr1	-0.815004	4.83284	-3.47073	0.000345844	0.00229694	DE
2510046G10Rik	NA	2510046G10Rik	-0.818215	3.3107	-2.3489	0.0101673	0.0488815	DE
Mgme1	74528	Mgme1	-0.818939	3.23992	-2.34239	0.0103512	0.0497083	DE
Cenpa	12615	Cenpa	-0.81971	6.86299	-4.05705	5.10137e-05	0.000394123	DE
Osbpl3	71720	Osbpl3	-0.82013	7.40231	-6.80355	1.36722e-10	2.61426e-09	DE
Rrm1	20133	Rrm1	-0.824774	5.59267	-4.65221	3.78329e-06	3.60467e-05	DE
Sult2b1	54200	Sult2b1	-0.82641	3.82998	-2.42308	0.00838355	0.0412528	DE
Insl6	27356	Insl6	-0.830137	4.90078	-3.73214	0.000138285	0.000995817	DE
Cenpl	70454	Cenpl	-0.832615	3.92397	-2.8314	0.00266136	0.0148001	DE
Aaas	223921	Aaas	-0.833144	4.39694	-3.24475	0.0007351	0.00459438	DE
Cdt1	67177	Cdt1	-0.836404	4.77023	-3.6869	0.000162271	0.00115957	DE
Rexo5	434234	Rexo5	-0.837739	4.63204	-3.32351	0.000567203	0.00362068	DE
Fmnl3	22379	Fmnl3	-0.837866	3.18286	-2.36352	0.00977573	0.0471883	DE
Odf2l	52184	Odf2l	-0.840623	3.42484	-2.56861	0.00567121	0.0290663	DE
Zranb3	226409	Zranb3	-0.844729	4.19958	-2.79345	0.00300828	0.0165209	DE
Pycard	66824	Pycard	-0.845912	8.92972	-8.31054	1.02821e-13	3.01093e-12	DE
Zfand4	67492	Zfand4	-0.851448	4.47461	-3.28547	0.000647467	0.00408631	DE
Il18rap	16174	Il18rap	-0.851621	7.67203	-6.70349	2.30058e-10	4.22529e-09	DE
Pcna	18538	Pcna	-0.852086	6.55064	-5.75864	2.57484e-08	3.4229e-07	DE
Dnmt1	13433	Dnmt1	-0.857283	6.53218	-5.57984	6.01468e-08	7.63226e-07	DE
Prag1	244418	Prag1	-0.858234	4.37085	-3.25472	0.000712644	0.00446736	DE
Vim	22352	Vim	-0.859047	9.53692	-10.5563	2.66872e-19	1.44197e-17	DE
Rcn3	52377	Rcn3	-0.86509	3.74233	-2.62942	0.00475965	0.0249606	DE
Znrf3	407821	Znrf3	-0.866874	6.02436	-5.29125	2.28815e-07	2.62511e-06	DE
Ccdc34	68201	Ccdc34	-0.871423	5.21588	-3.90525	7.3567e-05	0.000554068	DE
Haus4	219072	Haus4	-0.872065	5.29827	-4.36269	1.23758e-05	0.000107407	DE
Ildr1	106347	Ildr1	-0.872106	4.83342	-3.96216	5.89124e-05	0.000451823	DE
Arid3a	13496	Arid3a	-0.875193	3.8218	-2.92973	0.00198987	0.0113678	DE
Trim65	338364	Trim65	-0.875435	3.78809	-2.84596	0.00257046	0.0143326	DE
Ptma	19231	Ptma	-0.877924	10.6059	-11.2615	7.12575e-19	3.64572e-17	DE
Dusp5	240672	Dusp5	-0.8796	5.39103	-4.54394	5.96795e-06	5.48646e-05	DE
Hmgb3	15354	Hmgb3	-0.885441	4.89132	-3.64841	0.000186615	0.00131557	DE
Rttn	246102	Rttn	-0.887093	4.83401	-3.80768	0.000104551	0.000771466	DE
Txndc5	105245	Txndc5	-0.88723	5.86201	-5.19829	3.48689e-07	3.83741e-06	DE
Tfeb	21425	Tfeb	-0.888172	4.09636	-3.16863	0.000944459	0.00579476	DE
Tmpo	21917	Tmpo	-0.889267	7.23279	-7.26833	1.16543e-11	2.59586e-10	DE
Alms1	236266	Alms1	-0.889631	3.63405	-2.57441	0.00558506	0.0286787	DE
Mcm2	17216	Mcm2	-0.892774	4.90489	-4.11021	3.36123e-05	0.000268866	DE
Iqgap2	544963	Iqgap2	-0.895177	7.81712	-7.60913	1.83531e-12	4.60201e-11	DE
Abi3	66610	Abi3	-0.899349	3.0972	-2.58477	0.00541784	0.0279571	DE
Tbc1d31	210544	Tbc1d31	-0.901992	3.63616	-2.73257	0.00356678	0.0192225	DE
Gm15489	118567504	Gm15489	-0.907456	3.61662	-2.56979	0.0056415	0.028933	DE
Glipr1	73690	Glipr1	-0.90858	6.48279	-6.34106	1.46798e-09	2.40124e-08	DE
Golm1	105348	Golm1	-0.909607	5.77523	-5.60184	5.42318e-08	6.9026e-07	DE
Nup43	69912	Nup43	-0.912942	3.97191	-3.02246	0.00149657	0.00878332	DE
Pacsin2	23970	Pacsin2	-0.918552	5.33017	-4.74857	2.50364e-06	2.42405e-05	DE
Dnajc25	72429	Dnajc25	-0.919574	4.2135	-3.56042	0.000253122	0.00173478	DE
Tyms	22171	Tyms	-0.920957	5.8488	-5.54274	7.15863e-08	8.93495e-07	DE
Cgas	214763	Cgas	-0.921323	3.68302	-2.98293	0.00168646	0.00981523	DE
Ska2	66140	Ska2	-0.927995	4.92808	-4.77173	2.29548e-06	2.23543e-05	DE
Kcnk5	16529	Kcnk5	-0.929343	4.81037	-4.01166	4.91741e-05	0.000380622	DE
Pelo	105083	Pelo	-0.929792	4.39162	-3.35706	0.000510034	0.00328832	DE
Jade1	269424	Jade1	-0.934618	4.45989	-3.20396	0.00086157	0.00532128	DE
Sytl1	269589	Sytl1	-0.945504	3.5305	-2.71484	0.00375739	0.0201074	DE
Cd48	12506	Cd48	-0.948313	9.05295	-11.2584	1.43752e-21	1.02899e-19	DE
Mcm3	17215	Mcm3	-0.948696	5.8023	-5.24305	2.84833e-07	3.18914e-06	DE
Creb3l1	26427	Creb3l1	-0.949324	2.68818	-2.34589	0.0103284	0.0496272	DE
Blm	12144	Blm	-0.956239	4.68697	-4.10318	3.45366e-05	0.000275733	DE
Cmc2	66531	Cmc2	-0.960684	5.89526	-5.84847	1.67166e-08	2.30265e-07	DE
Wee1	22390	Wee1	-0.960805	4.02636	-3.50911	0.000303714	0.00203815	DE
Xylt1	233781	Xylt1	-0.961049	5.66064	-4.96154	1.00204e-06	1.03351e-05	DE
Mcm7	17220	Mcm7	-0.963366	5.70946	-5.42218	1.25458e-07	1.49461e-06	DE
Gm26827	NA	Gm26827	-0.967886	6.25056	-6.36881	1.27612e-09	2.10799e-08	DE
Reep4	72549	Reep4	-0.969326	4.3991	-3.81552	0.000101867	0.00075432	DE
Chsy1	269941	Chsy1	-0.971888	7.78466	-8.19444	7.13446e-14	2.12637e-12	DE
Gm34794	102638166	Gm34794	-0.97196	4.11313	-3.64284	0.00019073	0.00134232	DE
Sgf29	75565	Sgf29	-0.974467	4.62972	-4.05234	4.19784e-05	0.000330422	DE
Dek	110052	Dek	-0.975743	8.06276	-10.4411	1.5592e-19	8.59101e-18	DE
Tuba4a	22145	Tuba4a	-0.975982	5.6069	-5.37449	1.57714e-07	1.84477e-06	DE
Wdr76	241627	Wdr76	-0.976418	5.36328	-4.58095	5.11646e-06	4.75587e-05	DE
Serpinb1a	66222	Serpinb1a	-0.977078	3.85162	-2.93568	0.00197237	0.0112832	DE
Lin54	NA	Lin54	-0.978818	4.39696	-3.78137	0.000115704	0.000846305	DE
Racgap1	26934	Racgap1	-0.979358	6.38312	-6.84791	1.08429e-10	2.10434e-09	DE
Phf13	230936	Phf13	-0.980551	3.97184	-3.61264	0.00021075	0.00147209	DE
Pmf1	67037	Pmf1	-0.981044	5.12789	-5.2766	2.48754e-07	2.82675e-06	DE
Gm15232	627268	Gm15232	-0.988122	4.54304	-3.8086	0.000104523	0.000771466	DE
Hist1h4c	NA	Hist1h4c	-0.989448	3.62256	-3.20725	0.000836763	0.00518335	DE
Incenp	16319	Incenp	-0.991199	5.70054	-5.54971	6.9979e-08	8.77992e-07	DE
Gmnn	57441	Gmnn	-0.991424	5.89505	-5.75722	2.5924e-08	3.44079e-07	DE
Ctsd	13033	Ctsd	-0.993449	7.88302	-9.26298	1.5786e-16	6.38685e-15	DE
Rap1gap2	380711	Rap1gap2	-0.999025	7.76212	-7.36811	8.87291e-12	2.01384e-10	DE
Cd79b	15985	Cd79b	-1.00041	3.56591	-3.21129	0.000832716	0.0051621	DE
Ifng	15978	Ifng	-1.00151	5.59374	-2.4865	0.00745087	0.0370553	DE
Cep128	75216	Cep128	-1.00427	5.36914	-5.21126	3.28871e-07	3.63843e-06	DE
Zgrf1	71643	Zgrf1	-1.00708	4.08746	-3.51782	0.000294115	0.00198167	DE
Gm42047	105246823	Gm42047	-1.0077	3.5735	-2.81193	0.00287282	0.0158497	DE
H2afz	NA	H2afz	-1.00859	10.2455	-15.5939	2.03804e-30	3.96944e-28	DE
Fcgrt	14132	Fcgrt	-1.01318	3.80662	-3.06373	0.00132641	0.0078729	DE
Fam219b	78323	Fam219b	-1.01415	3.38781	-2.82547	0.00272128	0.0150832	DE
Gpaa1	14731	Gpaa1	-1.01745	3.77196	-3.56947	0.000247967	0.00170084	DE
Zmiz1	328365	Zmiz1	-1.01798	6.32234	-6.74861	1.82018e-10	3.3951e-09	DE
Rcc1	100088	Rcc1	-1.01814	3.87347	-3.44272	0.000385932	0.00254102	DE
Pogk	71592	Pogk	-1.02815	4.63233	-4.34126	1.34882e-05	0.000115979	DE
Pkmyt1	268930	Pkmyt1	-1.02975	3.30839	-3.07411	0.00128507	0.00766559	DE
Gins1	69270	Gins1	-1.03509	3.44086	-3.01711	0.00154462	0.00905264	DE
Alg8	381903	Alg8	-1.03526	3.74564	-3.18579	0.000894014	0.00549733	DE
Mt1	17748	Mt1	-1.03549	6.23954	-5.24947	3.52308e-07	3.86708e-06	DE
Knstrn	51944	Knstrn	-1.03575	4.85363	-4.49823	7.46734e-06	6.69582e-05	DE
1700007L15Rik	100502742	1700007L15Rik	-1.03808	2.75468	-2.72796	0.00365054	0.0195857	DE
Atad5	237877	Atad5	-1.04335	4.78854	-4.88666	1.41064e-06	1.42682e-05	DE
Soat2	223920	Soat2	-1.04694	2.84222	-2.6421	0.00462373	0.024324	DE
Arl4c	320982	Arl4c	-1.04697	6.61492	-6.95192	6.27883e-11	1.24022e-09	DE
Il2ra	16184	Il2ra	-1.04768	5.06733	-4.05267	4.5719e-05	0.000355852	DE
Olfr60	18361	Olfr60	-1.04911	2.18163	-2.49065	0.00706049	0.0353658	DE
Dna2	327762	Dna2	-1.05573	3.88509	-3.49891	0.000314594	0.00210778	DE
Tubb5	22154	Tubb5	-1.05809	8.62306	-11.2487	1.52241e-21	1.08052e-19	DE
Pik3ap1	83490	Pik3ap1	-1.062	6.44204	-5.97756	1.32824e-08	1.85092e-07	DE
Ccdc18	73254	Ccdc18	-1.0624	3.65807	-3.44271	0.000386778	0.00254459	DE
Car5b	56078	Car5b	-1.06506	5.19444	-5.18939	3.6582e-07	3.99444e-06	DE
Rfc4	106344	Rfc4	-1.06969	4.90894	-4.71265	2.91606e-06	2.80713e-05	DE
Cpd	12874	Cpd	-1.07021	3.37272	-3.06021	0.00134716	0.00797912	DE
Cdc25a	12530	Cdc25a	-1.07096	4.28405	-4.01683	4.80613e-05	0.000372353	DE
Sema7a	20361	Sema7a	-1.07545	3.27891	-3.06842	0.0013084	0.00778812	DE
Cep89	72140	Cep89	-1.07617	3.77942	-3.29128	0.000644076	0.00407105	DE
Pou2af1	18985	Pou2af1	-1.0776	1.85278	-2.39523	0.00924514	0.0449379	DE
Acsbg1	94180	Acsbg1	-1.08806	5.65531	-6.45273	8.33869e-10	1.41084e-08	DE
Mcm5	17218	Mcm5	-1.08861	5.18825	-4.89344	1.36647e-06	1.39055e-05	DE
Rasgrp2	19395	Rasgrp2	-1.09068	7.53307	-9.30563	1.23205e-16	5.05804e-15	DE
Hist1h4i	NA	Hist1h4i	-1.0909	4.9784	-4.492	7.67586e-06	6.86076e-05	DE
Trav22	100101941	Trav22	-1.09782	2.38496	-2.46143	0.00764741	0.0379876	DE
Rad51c	114714	Rad51c	-1.10268	3.03903	-2.97634	0.00174147	0.0101073	DE
Fen1	14156	Fen1	-1.10406	4.6758	-5.01058	8.10533e-07	8.47467e-06	DE
Rpa2	19891	Rpa2	-1.10416	5.91933	-6.79513	1.42861e-10	2.71306e-09	DE
Fhl2	14200	Fhl2	-1.11039	4.9579	-4.85318	1.5989e-06	1.60754e-05	DE
Zeb2	24136	Zeb2	-1.1113	6.84952	-4.83806	2.86027e-06	2.75659e-05	DE
Poc1a	70235	Poc1a	-1.11642	3.60625	-3.35353	0.000529381	0.00340258	DE
Plk4	20873	Plk4	-1.1178	4.56539	-4.33067	1.43058e-05	0.000122507	DE
Chaf1b	110749	Chaf1b	-1.12201	4.45134	-4.50571	6.95064e-06	6.29996e-05	DE
Gas7	14457	Gas7	-1.12252	4.24589	-4.37073	1.19813e-05	0.000104214	DE
Ahnak	66395	Ahnak	-1.12521	8.73413	-12.2362	4.36661e-24	4.06337e-22	DE
Gm16337	NA	Gm16337	-1.12588	3.54268	-3.99614	5.30378e-05	0.000409016	DE
Nup107	103468	Nup107	-1.13268	4.92683	-5.47895	9.64164e-08	1.17367e-06	DE
Cr2	12902	Cr2	-1.13407	2.03016	-2.42255	0.00856827	0.0420382	DE
Axin2	12006	Axin2	-1.13851	3.31213	-3.73559	0.000137301	0.000990439	DE
Hist1h1d	NA	Hist1h1d	-1.13897	5.06318	-5.55877	6.91673e-08	8.70386e-07	DE
Arsg	74008	Arsg	-1.14499	2.62957	-2.75519	0.00339044	0.0184143	DE
Nup133	234865	Nup133	-1.1465	3.78427	-3.95915	6.03402e-05	0.000461928	DE
Morrbid	100043424	Morrbid	-1.15013	6.81436	-7.78659	6.91935e-13	1.79968e-11	DE
F2r	14062	F2r	-1.15186	4.48554	-4.55237	5.73448e-06	5.28924e-05	DE
Dsn1	66934	Dsn1	-1.15707	3.44299	-3.47572	0.000345011	0.00229323	DE
Tuba1c	22146	Tuba1c	-1.15989	5.55204	-6.50988	6.231e-10	1.06936e-08	DE
Rara	19401	Rara	-1.16052	4.64958	-5.06441	6.34445e-07	6.74299e-06	DE
Smpdl3b	100340	Smpdl3b	-1.16133	5.07649	-5.48991	9.16204e-08	1.12018e-06	DE
Cmtm4	97487	Cmtm4	-1.16181	4.36039	-4.64541	3.87175e-06	3.67224e-05	DE
Cdkn1a	12575	Cdkn1a	-1.16495	3.27162	-2.83023	0.00278622	0.0154125	DE
Metrn	70083	Metrn	-1.16625	4.67517	-5.27645	2.46817e-07	2.80855e-06	DE
Foxn3	71375	Foxn3	-1.1665	8.21749	-10.462	6.23649e-19	3.22411e-17	DE
Gemin6	67242	Gemin6	-1.16732	3.71753	-3.91205	7.19534e-05	0.000543872	DE
Eri2	71151	Eri2	-1.16822	3.79829	-3.89445	7.68155e-05	0.000576461	DE
Chaf1a	27221	Chaf1a	-1.16927	4.20332	-4.33717	1.38289e-05	0.000118787	DE
Lgals3	16854	Lgals3	-1.16986	8.96851	-9.84995	3.2899e-16	1.29966e-14	DE
Lypd6b	71897	Lypd6b	-1.17014	2.34792	-2.4288	0.00853368	0.0418931	DE
5031439G07Rik	223739	5031439G07Rik	-1.17108	2.23666	-2.61255	0.00507901	0.0264646	DE
Specc1	432572	Specc1	-1.17397	4.02982	-4.10126	3.50427e-05	0.000279241	DE
Uhrf1	18140	Uhrf1	-1.17545	4.67931	-5.08197	5.95629e-07	6.3385e-06	DE
D930028M14Rik	434147	D930028M14Rik	-1.17549	3.74736	-3.59961	0.000222781	0.00154581	DE
Cdc7	12545	Cdc7	-1.17908	3.80563	-3.5629	0.000259467	0.0017667	DE
Nucks1	98415	Nucks1	-1.18023	7.90079	-11.3046	9.20081e-22	6.70059e-20	DE
Tiam1	21844	Tiam1	-1.18077	3.51341	-3.67061	0.000172847	0.00122574	DE
H1f0	14958	H1f0	-1.18308	4.09762	-4.19284	2.48649e-05	0.000202178	DE
Fcgr2b	14130	Fcgr2b	-1.18508	2.61682	-2.58379	0.00554001	0.0284998	DE
Klf11	194655	Klf11	-1.18595	2.75877	-2.66325	0.00448834	0.023731	DE
Pik3cg	30955	Pik3cg	-1.18609	5.50429	-6.75827	1.73104e-10	3.23603e-09	DE
Hist1h4n	NA	Hist1h4n	-1.19705	2.9991	-3.2055	0.000849132	0.00525608	DE
Selenom	114679	Selenom	-1.19769	3.71309	-3.62136	0.000207269	0.0014514	DE
40787	NA	40787	-1.19969	7.23329	-10.6677	4.06613e-20	2.43242e-18	DE
Cd244a	18106	Cd244a	-1.20121	3.1383	-3.34579	0.000533773	0.00342818	DE
Emp3	13732	Emp3	-1.20236	8.82155	-14.4845	6.18611e-30	1.05732e-27	DE
Lrrk1	233328	Lrrk1	-1.20605	5.76827	-6.69644	2.43503e-10	4.443e-09	DE
Gm9887	100036526	Gm9887	-1.21096	2.41958	-2.88702	0.00229675	0.0129618	DE
Uevld	54122	Uevld	-1.21204	4.04701	-4.313	1.54297e-05	0.000131059	DE
Mad2l1	56150	Mad2l1	-1.21641	4.67559	-5.11072	5.32401e-07	5.70186e-06	DE
Rnf26	213211	Rnf26	-1.21742	3.52874	-4.04048	4.46901e-05	0.000349141	DE
Zc3h12c	244871	Zc3h12c	-1.21872	2.56376	-3.08224	0.00126427	0.00755762	DE
Rgl1	19731	Rgl1	-1.21913	1.57668	-2.68031	0.00432244	0.0228827	DE
Fignl1	60530	Fignl1	-1.21955	4.26004	-4.52572	6.53323e-06	5.94737e-05	DE
Tk1	21877	Tk1	-1.2246	4.60238	-5.18351	3.81715e-07	4.15177e-06	DE
Cdk2	12566	Cdk2	-1.22577	3.56257	-3.79827	0.000109722	0.000806777	DE
Lig1	16881	Lig1	-1.22921	5.3876	-6.22866	2.65801e-09	4.1545e-08	DE
Magi3	99470	Magi3	-1.23357	4.22073	-4.23273	2.12378e-05	0.00017455	DE
Psmc3ip	19183	Psmc3ip	-1.23378	3.35645	-3.76604	0.000124395	0.000903562	DE
Ung	22256	Ung	-1.23409	3.02592	-3.2865	0.000657761	0.00414815	DE
Cish	12700	Cish	-1.23808	3.34477	-3.57856	0.000243199	0.00167361	DE
Mars2	212679	Mars2	-1.23893	2.9851	-3.21625	0.00081145	0.005034	DE
Hist1h2be	NA	Hist1h2be	-1.24443	4.17874	-4.5871	5.10082e-06	4.74659e-05	DE
Ifitm10	320802	Ifitm10	-1.25003	4.26483	-4.45696	8.52501e-06	7.59542e-05	DE
Prc1	233406	Prc1	-1.25204	5.81924	-6.41111	1.12577e-09	1.8819e-08	DE
BC035044	232406	BC035044	-1.25475	3.63338	-4.29456	1.66017e-05	0.000140019	DE
Stmn1	16765	Stmn1	-1.26064	7.31526	-7.81843	2.49512e-12	6.12805e-11	DE
Maf	17132	Maf	-1.26569	4.06835	-4.37234	1.1983e-05	0.000104214	DE
Syce2	71846	Syce2	-1.26652	3.68082	-4.38726	1.19314e-05	0.000103996	DE
Efcab11	78767	Efcab11	-1.28957	3.58767	-3.5735	0.000255885	0.00174942	DE
Cldnd2	74276	Cldnd2	-1.28986	3.43933	-4.25485	1.95048e-05	0.000161256	DE
Haus5	71909	Haus5	-1.29206	3.04822	-3.51701	0.000300315	0.00202019	DE
Haspin	14841	Haspin	-1.29357	4.1453	-4.54407	5.93478e-06	5.46196e-05	DE
Timeless	21853	Timeless	-1.29426	4.23801	-4.53302	6.45622e-06	5.8965e-05	DE
Brip1	237911	Brip1	-1.29662	4.71028	-5.6091	5.40749e-08	6.8931e-07	DE
Gca	227960	Gca	-1.30029	2.11296	-3.03251	0.00147598	0.00866857	DE
Nfic	18029	Nfic	-1.30303	5.00358	-6.44714	8.72104e-10	1.47255e-08	DE
Cks1b	54124	Cks1b	-1.30551	5.98581	-6.45298	1.22968e-09	2.03933e-08	DE
Tnk2	51789	Tnk2	-1.30586	4.51732	-5.54334	7.20969e-08	8.98529e-07	DE
Ncapg2	76044	Ncapg2	-1.30592	4.60637	-5.02066	8.20532e-07	8.55785e-06	DE
Sgk1	20393	Sgk1	-1.3061	5.49162	-7.24348	1.33175e-11	2.92739e-10	DE
Gins2	272551	Gins2	-1.3128	3.96888	-4.50577	7.05377e-06	6.37962e-05	DE
Sh3pxd2a	14218	Sh3pxd2a	-1.31349	1.4942	-2.59825	0.00557381	0.0286384	DE
Tmcc3	319880	Tmcc3	-1.31441	2.17444	-2.86649	0.00247844	0.0138935	DE
Cenpu	71876	Cenpu	-1.31535	3.19551	-3.83999	9.56643e-05	0.000712168	DE
Prim1	19075	Prim1	-1.31799	4.98182	-5.83101	1.86219e-08	2.54004e-07	DE
Ect2	13605	Ect2	-1.3228	4.51349	-5.23317	3.13286e-07	3.48443e-06	DE
Paqr4	76498	Paqr4	-1.32555	3.23373	-3.84759	9.24585e-05	0.000689528	DE
Hist2h2aa1	NA	Hist2h2aa1	-1.32827	3.01424	-3.66	0.000181371	0.00128184	DE
Top2a	21973	Top2a	-1.33167	7.0672	-9.99333	2.19677e-18	1.07591e-16	DE
Hist1h2bc	NA	Hist1h2bc	-1.333	3.68936	-4.62521	4.38008e-06	4.12634e-05	DE
Tmem97	69071	Tmem97	-1.33392	3.85574	-4.54771	6.06674e-06	5.57116e-05	DE
Camk2b	12323	Camk2b	-1.33673	2.83678	-3.51589	0.000300871	0.00202226	DE
Ccdc15	245902	Ccdc15	-1.33975	4.06358	-4.6048	4.6872e-06	4.38117e-05	DE
Ccsap	73420	Ccsap	-1.34096	3.43371	-4.23729	2.08123e-05	0.000171221	DE
Tram2	170829	Tram2	-1.34436	3.26824	-3.9118	7.24924e-05	0.000547452	DE
Ube2c	68612	Ube2c	-1.35352	6.33937	-7.50525	4.74217e-12	1.12509e-10	DE
Tubb4b	227613	Tubb4b	-1.35693	7.24545	-10.2406	6.03584e-19	3.13976e-17	DE
Cdca3	14793	Cdca3	-1.35909	5.21072	-6.1063	5.20103e-09	7.82023e-08	DE
Snn	20621	Snn	-1.3615	1.35496	-2.66267	0.00471915	0.0247792	DE
Gm36723	328066	Gm36723	-1.36295	5.88203	-5.85971	3.39697e-08	4.45919e-07	DE
Sema4a	20351	Sema4a	-1.36375	5.877	-7.87564	4.22801e-13	1.13857e-11	DE
Ndc80	67052	Ndc80	-1.36394	4.8621	-5.93682	1.1168e-08	1.57994e-07	DE
Rnf130	59044	Rnf130	-1.36797	2.94178	-3.63528	0.000200241	0.00140454	DE
Nrm	106582	Nrm	-1.37787	4.70574	-6.05479	6.19472e-09	9.21506e-08	DE
Kif20b	240641	Kif20b	-1.37946	5.23131	-6.45989	8.31179e-10	1.40914e-08	DE
Pole	18973	Pole	-1.3815	4.40795	-5.26944	2.59174e-07	2.92926e-06	DE
Kif15	209737	Kif15	-1.38257	5.07741	-6.32704	1.7051e-09	2.76748e-08	DE
Bspry	192120	Bspry	-1.38826	4.52381	-5.78809	2.26159e-08	3.03054e-07	DE
2610318N02Rik	70458	2610318N02Rik	-1.38845	3.56406	-4.31134	1.61254e-05	0.000136414	DE
Diaph3	56419	Diaph3	-1.39674	5.80385	-6.79832	2.21246e-10	4.08136e-09	DE
Tuba1b	22143	Tuba1b	-1.39895	6.75506	-9.60507	2.14764e-17	9.36795e-16	DE
Pold1	18971	Pold1	-1.40463	4.0909	-5.27359	2.56564e-07	2.90625e-06	DE
Rad51	19361	Rad51	-1.41013	4.28978	-5.96024	1.05079e-08	1.49921e-07	DE
Gzmk	14945	Gzmk	-1.4139	6.54143	-7.12775	8.97465e-11	1.76025e-09	DE
Runx1	12394	Runx1	-1.41507	7.84812	-12.6647	3.47745e-25	3.84552e-23	DE
Kif24	109242	Kif24	-1.41672	3.61466	-4.59295	4.97896e-06	4.63835e-05	DE
Ccnb2	12442	Ccnb2	-1.41786	5.67217	-6.84877	1.49665e-10	2.82944e-09	DE
Plk3	12795	Plk3	-1.42417	2.84483	-3.75005	0.000133027	0.000962447	DE
Mis18bp1	217653	Mis18bp1	-1.42932	4.35426	-5.5449	8.05362e-08	9.93359e-07	DE
Agfg2	231801	Agfg2	-1.42985	5.03194	-6.84652	1.11423e-10	2.15512e-09	DE
E2f1	13555	E2f1	-1.42988	3.38092	-4.33083	1.5007e-05	0.000127727	DE
Hmgb2	97165	Hmgb2	-1.4367	10.641	-17.3773	4.43374e-30	8.07231e-28	DE
Bard1	12021	Bard1	-1.43858	4.58667	-6.14667	4.05065e-09	6.17926e-08	DE
Med12l	329650	Med12l	-1.44093	5.52952	-7.30512	9.56191e-12	2.15852e-10	DE
4930579G24Rik	75939	4930579G24Rik	-1.44229	3.14131	-3.86445	8.85439e-05	0.000661384	DE
Rasal2	226525	Rasal2	-1.44873	2.43679	-3.02236	0.0016117	0.0094128	DE
Smc2	14211	Smc2	-1.44897	6.53239	-9.84365	5.29998e-18	2.43886e-16	DE
Adam8	11501	Adam8	-1.46649	3.96376	-5.01981	7.89523e-07	8.27566e-06	DE
Gm10501	100303733	Gm10501	-1.46655	2.52151	-3.54902	0.000278637	0.00188344	DE
Pcyt1a	13026	Pcyt1a	-1.4716	3.37371	-4.18789	2.51547e-05	0.00020394	DE
Tcf19	106795	Tcf19	-1.48171	3.73978	-4.51295	6.94185e-06	6.29881e-05	DE
Ccl3	20302	Ccl3	-1.48507	3.57504	-2.88541	0.00256387	0.0143149	DE
L1cam	16728	L1cam	-1.48541	3.88175	-5.48239	9.5796e-08	1.16782e-06	DE
Slc25a25	227731	Slc25a25	-1.49368	4.03134	-5.20481	3.46912e-07	3.82288e-06	DE
Cdkn2c	12580	Cdkn2c	-1.49376	3.91692	-4.83761	1.74368e-06	1.74264e-05	DE
Batf3	381319	Batf3	-1.49704	2.16009	-3.143	0.00109747	0.00667972	DE
Epas1	13819	Epas1	-1.4978	4.09126	-5.73151	3.03193e-08	3.99881e-07	DE
Pxylp1	235534	Pxylp1	-1.50855	4.25541	-5.4263	1.26588e-07	1.50592e-06	DE
Snx8	231834	Snx8	-1.50881	2.23522	-3.47595	0.000353154	0.00233623	DE
Mrnip	68067	Mrnip	-1.5149	3.3766	-4.49702	7.46561e-06	6.69582e-05	DE
Aurkb	20877	Aurkb	-1.51557	3.98601	-5.13277	4.9877e-07	5.36226e-06	DE
Brca1	12189	Brca1	-1.51748	4.04582	-5.26552	2.75789e-07	3.09616e-06	DE
Cdca5	67849	Cdca5	-1.52227	2.9143	-3.58108	0.000259207	0.00176648	DE
Cenpk	60411	Cenpk	-1.5266	4.36491	-6.1881	3.40034e-09	5.23489e-08	DE
Mastl	67121	Mastl	-1.52711	3.85589	-5.02029	8.18148e-07	8.54363e-06	DE
Rubcnl	271221	Rubcnl	-1.53013	2.09304	-3.44	0.000398142	0.0026132	DE
Mgst3	66447	Mgst3	-1.53057	3.52633	-4.62944	4.43591e-06	4.17424e-05	DE
1500009L16Rik	69784	1500009L16Rik	-1.53599	6.25726	-8.33633	5.14151e-14	1.54893e-12	DE
Cenpp	66336	Cenpp	-1.53894	4.98357	-5.52156	1.21441e-07	1.45295e-06	DE
Prf1	18646	Prf1	-1.54073	6.44262	-10.4869	1.18876e-19	6.68179e-18	DE
Lmnb1	16906	Lmnb1	-1.54103	7.28277	-12.6935	2.35653e-25	2.77971e-23	DE
Tpst1	22021	Tpst1	-1.54306	2.47449	-3.28694	0.000686451	0.00431285	DE
Cenpe	229841	Cenpe	-1.5448	5.59557	-7.56026	2.74599e-12	6.70485e-11	DE
Fcrla	98752	Fcrla	-1.5518	2.10219	-3.48368	0.000342547	0.00227866	DE
Oip5	70645	Oip5	-1.55584	2.88358	-4.035	4.72574e-05	0.000366464	DE
BC055324	381306	BC055324	-1.55858	2.95909	-4.16909	2.79782e-05	0.000225089	DE
Dscc1	72107	Dscc1	-1.56305	3.17408	-4.23485	2.2419e-05	0.000183358	DE
Shtn1	71653	Shtn1	-1.56565	1.31092	-3.11825	0.00126728	0.00756605	DE
Cenps	69928	Cenps	-1.56622	3.56374	-4.34116	1.48981e-05	0.000126929	DE
Cdc6	23834	Cdc6	-1.56745	3.33557	-4.68586	3.53292e-06	3.37765e-05	DE
Gm15675	105246705	Gm15675	-1.57326	2.04745	-3.49082	0.000339651	0.00226119	DE
Slc16a4	229699	Slc16a4	-1.57636	2.7291	-3.93794	6.74414e-05	0.000511151	DE
Ncapg	54392	Ncapg	-1.57817	4.71403	-6.87875	9.41386e-11	1.83779e-09	DE
Tube1	71924	Tube1	-1.58039	2.92866	-3.98265	5.76383e-05	0.000442863	DE
Itga2	16398	Itga2	-1.58481	3.63736	-5.2239	3.23806e-07	3.59666e-06	DE
Lamc1	226519	Lamc1	-1.58713	5.19901	-8.48082	1.41502e-14	4.608e-13	DE
Hist1h2bb	NA	Hist1h2bb	-1.58744	2.70478	-3.92225	7.28256e-05	0.000548978	DE
Arhgap11a	228482	Arhgap11a	-1.6018	4.6062	-5.90255	1.3731e-08	1.90393e-07	DE
Gen1	209334	Gen1	-1.60641	3.76039	-4.75354	2.64103e-06	2.55412e-05	DE
Rad54l	19366	Rad54l	-1.60888	3.34526	-4.77862	2.44818e-06	2.37309e-05	DE
Gm20033	NA	Gm20033	-1.61488	2.27498	-3.96856	6.1364e-05	0.000468054	DE
Ncapd2	68298	Ncapd2	-1.61906	5.09507	-7.1308	2.66906e-11	5.6448e-10	DE
Spc24	67629	Spc24	-1.62622	4.93872	-7.33796	8.21283e-12	1.8793e-10	DE
Dock5	68813	Dock5	-1.63102	6.62987	-12.2731	2.87022e-24	2.86168e-22	DE
2810408I11Rik	69941	2810408I11Rik	-1.63159	2.98372	-4.09449	3.81545e-05	0.000301741	DE
Brca2	12190	Brca2	-1.63517	3.82027	-4.94264	1.12636e-06	1.15745e-05	DE
Hist2h2bb	NA	Hist2h2bb	-1.63735	3.15339	-4.26495	1.93789e-05	0.000160374	DE
Glrx	93692	Glrx	-1.63836	5.58939	-8.75162	3.29048e-15	1.17768e-13	DE
Apoe	11816	Apoe	-1.63965	1.9009	-2.66939	0.00517509	0.0268867	DE
Fbxo5	67141	Fbxo5	-1.64141	4.47736	-6.40559	1.21159e-09	2.0173e-08	DE
Tnfrsf13c	72049	Tnfrsf13c	-1.64226	2.79854	-4.2877	1.77969e-05	0.000148603	DE
Kif18a	228421	Kif18a	-1.64236	4.27118	-5.69653	3.64434e-08	4.74671e-07	DE
Filip1	70598	Filip1	-1.65745	3.37067	-4.64465	3.97167e-06	3.76275e-05	DE
Orc1	18392	Orc1	-1.65856	3.11936	-4.30324	1.67733e-05	0.000141182	DE
Kif11	16551	Kif11	-1.66049	5.1683	-7.8063	6.80246e-13	1.78033e-11	DE
Junos	230451	Junos	-1.66814	1.71233	-2.88849	0.00266371	0.0148033	DE
Spaca9	69987	Spaca9	-1.66965	2.13196	-3.56276	0.000274461	0.00185972	DE
1700017B05Rik	74211	1700017B05Rik	-1.6713	4.7491	-7.2764	1.23186e-11	2.73655e-10	DE
Fndc10	230991	Fndc10	-1.67604	1.74051	-3.75706	0.000137833	0.000993418	DE
Gm4951	240327	Gm4951	-1.67607	1.34394	-2.83083	0.00337981	0.0183685	DE
Rab11fip4	268451	Rab11fip4	-1.6918	4.44778	-6.03894	6.64006e-09	9.79059e-08	DE
Mt3	17751	Mt3	-1.69691	3.62767	-4.82153	1.90217e-06	1.88084e-05	DE
Lgmn	19141	Lgmn	-1.70373	1.5733	-3.50562	0.000354562	0.00234369	DE
Wdr62	233064	Wdr62	-1.70534	2.97427	-4.26224	1.89297e-05	0.000157278	DE
Pclaf	68026	Pclaf	-1.71015	6.80746	-11.3558	8.37995e-22	6.15632e-20	DE
Rrm2	20135	Rrm2	-1.71338	5.19317	-7.94453	3.07564e-13	8.44541e-12	DE
Cenpi	102920	Cenpi	-1.72096	3.09823	-4.53349	6.9141e-06	6.28725e-05	DE
Dennd5b	320560	Dennd5b	-1.72634	1.30538	-3.6328	0.000255556	0.0017486	DE
Hist1h2ae	NA	Hist1h2ae	-1.74402	4.70575	-6.06591	7.80268e-09	1.12668e-07	DE
Fam72a	108900	Fam72a	-1.76246	2.66786	-4.37495	1.27479e-05	0.000110407	DE
Ncaph	215387	Ncaph	-1.77108	4.09123	-6.29571	1.99359e-09	3.18602e-08	DE
Chek1	12649	Chek1	-1.7785	3.10148	-4.81914	2.00494e-06	1.97545e-05	DE
Ticrr	77011	Ticrr	-1.7857	3.51332	-5.36979	1.73797e-07	2.02441e-06	DE
Fgl2	14190	Fgl2	-1.79131	3.48346	-5.17398	3.98422e-07	4.32786e-06	DE
Itgax	16411	Itgax	-1.7917	5.4156	-7.73084	1.11556e-12	2.83975e-11	DE
Id2	15902	Id2	-1.79282	8.87645	-14.8503	2.03197e-26	2.57845e-24	DE
Kif22	110033	Kif22	-1.79849	4.7604	-7.26334	1.25663e-11	2.77685e-10	DE
Tedc1	104732	Tedc1	-1.79976	3.2178	-4.82491	1.88967e-06	1.87069e-05	DE
Trp53cor1	100504267	Trp53cor1	-1.80291	2.90993	-4.47518	8.83231e-06	7.86085e-05	DE
Errfi1	74155	Errfi1	-1.80675	4.31008	-5.92766	1.22706e-08	1.72138e-07	DE
Gzmm	16904	Gzmm	-1.80987	3.98863	-5.51979	8.13643e-08	1.0021e-06	DE
Kif23	71819	Kif23	-1.81813	5.13416	-8.5957	7.66488e-15	2.59892e-13	DE
Ctnnd2	18163	Ctnnd2	-1.82365	1.64502	-3.75605	0.000141609	0.00101888	DE
Sgo1	72415	Sgo1	-1.8389	3.89196	-5.93861	1.19865e-08	1.68806e-07	DE
Fes	14159	Fes	-1.83982	2.75903	-4.40854	1.1035e-05	9.68748e-05	DE
Hist1h2ap	NA	Hist1h2ap	-1.8422	4.47422	-5.93782	1.57675e-08	2.1755e-07	DE
Tmem163	72160	Tmem163	-1.84849	8.03808	-15.9245	1.06351e-32	2.47413e-30	DE
Spdl1	70385	Spdl1	-1.84878	3.72835	-6.14883	4.60105e-09	6.96813e-08	DE
Spc25	66442	Spc25	-1.85657	3.93282	-5.71938	3.40622e-08	4.46434e-07	DE
Gm35037	102638484	Gm35037	-1.86092	3.55378	-5.5357	7.70297e-08	9.52915e-07	DE
Cxcr6	80901	Cxcr6	-1.86828	7.50741	-12.7999	6.5154e-25	6.90715e-23	DE
Anln	68743	Anln	-1.87345	3.94706	-5.47123	1.15199e-07	1.3842e-06	DE
Tbc1d2	381605	Tbc1d2	-1.88358	3.57749	-4.99367	9.28125e-07	9.64397e-06	DE
36951	NA	36951	-1.89302	1.47464	-3.80222	0.000123209	0.000895725	DE
Slc6a13	14412	Slc6a13	-1.8964	2.02587	-3.81064	0.000120017	0.000873279	DE
F2rl2	14064	F2rl2	-1.90287	2.98075	-4.98413	9.80916e-07	1.01297e-05	DE
Pdgfb	18591	Pdgfb	-1.90414	3.56584	-5.55151	7.08232e-08	8.86613e-07	DE
Ccnb1	268697	Ccnb1	-1.90979	4.65369	-7.89425	4.78504e-13	1.28034e-11	DE
Plekhg3	263406	Plekhg3	-1.91111	3.86496	-5.0305	9.17551e-07	9.54595e-06	DE
Esm1	71690	Esm1	-1.91185	3.61625	-5.42699	1.3676e-07	1.62233e-06	DE
Klrb1c	17059	Klrb1c	-1.91316	3.25348	-3.62098	0.000256701	0.00175356	DE
Eya2	14049	Eya2	-1.9139	4.19736	-5.91124	1.34121e-08	1.86588e-07	DE
Emp1	13730	Emp1	-1.91724	4.13036	-5.97466	9.90621e-09	1.41578e-07	DE
Tacc3	21335	Tacc3	-1.92406	4.74944	-7.36353	8.60999e-12	1.963e-10	DE
Cdca8	52276	Cdca8	-1.93299	5.42095	-7.75466	1.97796e-12	4.93018e-11	DE
Kntc1	208628	Kntc1	-1.93346	3.73029	-6.03906	7.37661e-09	1.0707e-07	DE
Rtn4rl1	237847	Rtn4rl1	-1.9352	4.17945	-6.23162	2.65888e-09	4.1545e-08	DE
Zwilch	68014	Zwilch	-1.93955	3.86011	-5.98345	9.13996e-09	1.31074e-07	DE
Ttk	22137	Ttk	-1.94516	3.32822	-5.38936	1.75109e-07	2.03403e-06	DE
Scimp	327957	Scimp	-1.96607	1.86031	-3.93801	7.40671e-05	0.000557333	DE
Cdkn3	72391	Cdkn3	-1.97714	4.54865	-6.62794	4.19766e-10	7.44818e-09	DE
Hist1h3f	NA	Hist1h3f	-1.97881	2.61426	-4.60492	5.25213e-06	4.87116e-05	DE
Cip2a	224171	Cip2a	-1.98136	4.10098	-6.80028	1.70963e-10	3.20317e-09	DE
Birc5	11799	Birc5	-1.98342	6.32077	-9.41228	7.63187e-16	2.91858e-14	DE
Kifc1	100502766	Kifc1	-1.99285	3.54596	-5.91808	1.32307e-08	1.84678e-07	DE
Hist1h2br	NA	Hist1h2br	-1.9955	2.52511	-4.31336	1.71895e-05	0.00014454	DE
Itga1	109700	Itga1	-1.99658	5.86289	-10.203	7.29037e-19	3.70042e-17	DE
Mcm8	66634	Mcm8	-2.00539	2.82157	-4.55596	6.51008e-06	5.93274e-05	DE
Hist1h3i	NA	Hist1h3i	-2.00821	2.61908	-4.87726	1.7592e-06	1.75396e-05	DE
Mtfr2	71804	Mtfr2	-2.02099	2.72755	-4.95778	1.26546e-06	1.29562e-05	DE
Ulbp1	77777	Ulbp1	-2.02172	4.70194	-6.82226	1.61454e-10	3.0386e-09	DE
Xrcc2	57434	Xrcc2	-2.02484	2.74137	-4.86582	1.69611e-06	1.69915e-05	DE
Trim7	94089	Trim7	-2.02561	1.61092	-3.81218	0.000117674	0.000858468	DE
Cdc45	12544	Cdc45	-2.02568	3.82075	-5.58587	7.12971e-08	8.91214e-07	DE
Cenph	26886	Cenph	-2.02716	4.17543	-7.2531	1.4672e-11	3.19163e-10	DE
Stmn2	20257	Stmn2	-2.03656	2.14718	-3.65275	0.000221342	0.00153965	DE
Neto2	74513	Neto2	-2.03684	2.84251	-4.90112	1.39362e-06	1.41302e-05	DE
Pbk	52033	Pbk	-2.0447	3.15374	-5.33369	2.22316e-07	2.55755e-06	DE
Cd79a	12518	Cd79a	-2.04732	1.57684	-4.37991	1.562e-05	0.00013254	DE
Polq	77782	Polq	-2.0541	3.70359	-5.90519	1.37058e-08	1.90358e-07	DE
Neil3	234258	Neil3	-2.06998	4.20828	-6.78008	1.89576e-10	3.52821e-09	DE
Cdca2	108912	Cdca2	-2.07237	4.33673	-7.19726	1.7884e-11	3.86028e-10	DE
Hist1h4k	NA	Hist1h4k	-2.07537	1.73489	-4.22708	2.63675e-05	0.000213154	DE
Shcbp1	20419	Shcbp1	-2.07846	3.99134	-7.13723	2.91638e-11	6.12147e-10	DE
Fanci	208836	Fanci	-2.0925	3.32044	-5.8673	1.75734e-08	2.40879e-07	DE
Anxa1	16952	Anxa1	-2.09876	5.24085	-8.83076	2.01683e-15	7.37595e-14	DE
Knl1	76464	Knl1	-2.09884	5.03546	-8.10924	1.596e-13	4.53103e-12	DE
Hist1h1b	NA	Hist1h1b	-2.10433	6.57102	-8.84586	4.99113e-14	1.50905e-12	DE
Hist1h2ai	NA	Hist1h2ai	-2.11461	2.32116	-4.70439	3.57924e-06	3.41803e-05	DE
Serpinb9b	20706	Serpinb9b	-2.12277	2.57318	-4.17427	3.34412e-05	0.000267754	DE
Asf1b	66929	Asf1b	-2.12526	4.61629	-7.86903	5.14003e-13	1.36659e-11	DE
Melk	17279	Melk	-2.12904	3.48055	-5.81184	2.6372e-08	3.4947e-07	DE
Foxp3	20371	Foxp3	-2.13081	1.44568	-3.85006	0.000113353	0.000831289	DE
Clspn	269582	Clspn	-2.14941	4.92138	-8.17794	8.74806e-14	2.57975e-12	DE
Mki67	17345	Mki67	-2.15567	6.97469	-13.573	4.15769e-27	5.61624e-25	DE
Arsb	11881	Arsb	-2.17106	6.87486	-14.6001	3.1564e-30	6.00793e-28	DE
Pygl	110095	Pygl	-2.17526	1.2528	-3.64244	0.000270146	0.00183494	DE
Kif18b	70218	Kif18b	-2.19579	3.28637	-5.52885	1.0098e-07	1.22389e-06	DE
Ccnf	12449	Ccnf	-2.19611	3.69768	-6.19845	3.55344e-09	5.46055e-08	DE
4933440M02Rik	71208	4933440M02Rik	-2.20313	1.47328	-3.70752	0.000215247	0.00150099	DE
Fcer2a	14128	Fcer2a	-2.20394	1.25901	-4.27682	2.57205e-05	0.000208125	DE
Ccr9	12769	Ccr9	-2.20403	2.40048	-4.60113	5.85612e-06	5.39549e-05	DE
Tpx2	72119	Tpx2	-2.20985	5.19073	-8.55886	1.49825e-14	4.84474e-13	DE
Ska1	66468	Ska1	-2.20995	3.62564	-6.29021	2.26426e-09	3.57796e-08	DE
Spns3	77577	Spns3	-2.21486	1.62175	-4.00991	6.38552e-05	0.00048617	DE
Rad54b	623474	Rad54b	-2.23152	3.10096	-5.40831	1.55715e-07	1.8281e-06	DE
Tubb3	22152	Tubb3	-2.24053	2.93739	-4.43572	1.33354e-05	0.000114783	DE
Nusap1	108907	Nusap1	-2.25288	4.80011	-8.71238	7.1437e-15	2.44198e-13	DE
Pkib	18768	Pkib	-2.26172	1.25431	-4.33636	2.19261e-05	0.000179678	DE
Spag5	54141	Spag5	-2.26274	3.67394	-6.01662	8.87267e-09	1.27459e-07	DE
Hist1h3c	NA	Hist1h3c	-2.26641	3.16116	-5.27208	3.54392e-07	3.88486e-06	DE
Parpbp	75317	Parpbp	-2.27372	3.89456	-6.67494	3.30765e-10	5.93181e-09	DE
Exo1	26909	Exo1	-2.28657	3.09634	-6.11267	5.57496e-09	8.33755e-08	DE
E2f7	52679	E2f7	-2.28923	3.27657	-6.08067	6.40614e-09	9.51266e-08	DE
Ercc6l	236930	Ercc6l	-2.28932	3.23476	-6.56702	5.59253e-10	9.79864e-09	DE
Hist1h2ak	NA	Hist1h2ak	-2.28969	2.51367	-4.14509	4.38478e-05	0.000343201	DE
Iglc3	110787	Iglc3	-2.29302	1.26884	-4.41992	1.73015e-05	0.000145296	DE
Cenpf	108000	Cenpf	-2.29476	5.33453	-8.81546	5.10871e-15	1.77533e-13	DE
Igfbp7	29817	Igfbp7	-2.29922	2.27734	-4.54014	9.12109e-06	8.10925e-05	DE
Dlgap5	218977	Dlgap5	-2.30291	4.68948	-8.07174	1.57118e-13	4.491e-12	DE
Hist1h2bj	NA	Hist1h2bj	-2.3042	3.40548	-5.44566	1.51782e-07	1.79038e-06	DE
Hist1h2bm	NA	Hist1h2bm	-2.30496	3.03426	-5.54244	8.54831e-08	1.0482e-06	DE
Cep55	74107	Cep55	-2.30955	4.1883	-7.87483	5.89338e-13	1.55211e-11	DE
Hist1h1a	NA	Hist1h1a	-2.31233	3.16759	-6.14782	5.11901e-09	7.71074e-08	DE
Stil	20460	Stil	-2.31629	3.32839	-5.2082	4.62994e-07	4.99688e-06	DE
Chn2	69993	Chn2	-2.3211	3.43194	-4.66558	5.34726e-06	4.9539e-05	DE
Cdk1	12534	Cdk1	-2.32419	5.08376	-9.38729	8.07292e-17	3.36372e-15	DE
Cit	12704	Cit	-2.32536	4.56004	-8.11904	1.2514e-13	3.63905e-12	DE
Ckap2	80986	Ckap2	-2.32744	4.3263	-7.50281	4.0975e-12	9.83283e-11	DE
Prr11	270906	Prr11	-2.33674	3.50993	-6.25479	2.99711e-09	4.64829e-08	DE
Mcm10	70024	Mcm10	-2.33842	3.41006	-5.82249	2.14941e-08	2.89877e-07	DE
Abca13	268379	Abca13	-2.33896	1.11862	-3.77322	0.000330681	0.00220498	DE
Gm15518	102633939	Gm15518	-2.33946	3.27853	-5.79373	2.42803e-08	3.23802e-07	DE
Mybl2	17865	Mybl2	-2.34016	3.78892	-6.07424	7.21847e-09	1.05322e-07	DE
Trat1	77647	Trat1	-2.35324	2.37839	-4.37891	1.39548e-05	0.000119746	DE
AA467197	433470	AA467197	-2.35685	5.26405	-8.0202	8.42546e-13	2.17118e-11	DE
Bcar3	29815	Bcar3	-2.36281	1.35818	-4.484	1.11067e-05	9.7402e-05	DE
Rad51ap1	19362	Rad51ap1	-2.39944	3.86138	-6.70254	2.60331e-10	4.70452e-09	DE
Cxcr2	12765	Cxcr2	-2.40006	1.24875	-4.25106	2.87304e-05	0.000230697	DE
Itgam	16409	Itgam	-2.4087	4.04507	-6.42723	1.28906e-09	2.12517e-08	DE
Gm3550	100041859	Gm3550	-2.42266	2.1548	-4.57071	7.28318e-06	6.58e-05	DE
Nsl1	381318	Nsl1	-2.42566	2.90393	-5.66345	4.96276e-08	6.36495e-07	DE
Hist1h2ab	NA	Hist1h2ab	-2.4416	2.98667	-5.91108	1.68682e-08	2.31972e-07	DE
Ccna2	12428	Ccna2	-2.44177	4.80302	-8.43919	2.19549e-14	6.99133e-13	DE
Prr5	109270	Prr5	-2.44227	3.48441	-5.61614	7.84552e-08	9.69118e-07	DE
Fasl	14103	Fasl	-2.47722	4.54142	-7.18946	2.46533e-11	5.24039e-10	DE
Ccnd1	12443	Ccnd1	-2.47747	1.58378	-4.96391	1.44702e-06	1.46009e-05	DE
Cd300a	217303	Cd300a	-2.49191	1.31267	-4.65876	6.22371e-06	5.7028e-05	DE
Pax5	18507	Pax5	-2.49795	1.25192	-4.53595	1.19332e-05	0.000103996	DE
Depdc1a	76131	Depdc1a	-2.52027	4.21391	-7.41577	6.40602e-12	1.49861e-10	DE
Fam129b	NA	Fam129b	-2.52067	2.69771	-5.47221	1.19535e-07	1.4322e-06	DE
Hist1h2ac	NA	Hist1h2ac	-2.53306	2.36387	-4.94594	1.38781e-06	1.40884e-05	DE
Bub1b	12236	Bub1b	-2.53374	4.49515	-8.93368	1.89565e-15	6.9632e-14	DE
Atp6v0a1	11975	Atp6v0a1	-2.5444	1.18928	-4.49805	1.41468e-05	0.000121269	DE
Cx3cr1	13051	Cx3cr1	-2.5445	5.44921	-8.77717	1.1674e-14	3.86442e-13	DE
Gm2788	108167326	Gm2788	-2.54704	3.2922	-6.19883	3.27646e-09	5.07215e-08	DE
Hist1h2bg	NA	Hist1h2bg	-2.55114	2.78859	-5.7208	3.60777e-08	4.71374e-07	DE
Acoxl	74121	Acoxl	-2.58118	3.54041	-6.39375	1.41035e-09	2.31148e-08	DE
Spib	272382	Spib	-2.58857	1.15077	-4.55288	1.29644e-05	0.000111935	DE
Trip13	69716	Trip13	-2.5916	3.81922	-7.02165	5.3315e-11	1.07335e-09	DE
G0s2	14373	G0s2	-2.59208	2.9714	-5.82769	1.98986e-08	2.70099e-07	DE
Tbc1d8	54610	Tbc1d8	-2.5985	1.41704	-4.94292	1.68663e-06	1.69168e-05	DE
Eldr	72735	Eldr	-2.6038	3.47008	-6.35988	1.83413e-09	2.96542e-08	DE
Lmo2	16909	Lmo2	-2.61903	1.48368	-4.92305	1.7823e-06	1.77067e-05	DE
Havcr2	171285	Havcr2	-2.62198	5.7426	-12.1268	9.42737e-24	8.31097e-22	DE
Gzma	14938	Gzma	-2.63946	7.19973	-8.94314	3.41111e-14	1.05417e-12	DE
Lrr1	69706	Lrr1	-2.64246	2.87145	-6.24777	3.34569e-09	5.16978e-08	DE
Ckap2l	70466	Ckap2l	-2.66413	3.9607	-7.69364	1.98399e-12	4.93054e-11	DE
Hist1h2ag	NA	Hist1h2ag	-2.68954	2.03187	-5.45229	1.66495e-07	1.94205e-06	DE
Ciita	12265	Ciita	-2.69719	1.27412	-4.7357	4.84865e-06	4.52703e-05	DE
Ccr5	12774	Ccr5	-2.70385	6.17533	-14.0234	9.15777e-29	1.39448e-26	DE
Epha3	13837	Epha3	-2.72336	2.33398	-4.83402	2.72507e-06	2.63235e-05	DE
Arhgap19	71085	Arhgap19	-2.72465	3.56057	-6.37256	1.84573e-09	2.97269e-08	DE
Gm31243	102633410	Gm31243	-2.73231	1.20057	-5.09384	1.37095e-06	1.39342e-05	DE
Cdc20	107995	Cdc20	-2.7517	4.75452	-9.20797	2.95158e-16	1.17154e-14	DE
Fancd2	211651	Fancd2	-2.75351	3.15043	-6.77063	2.57131e-10	4.66119e-09	DE
Bub1	12235	Bub1	-2.76314	3.84967	-6.98214	7.86258e-11	1.54939e-09	DE
Kynu	70789	Kynu	-2.76894	1.16321	-4.9266	2.85304e-06	2.75279e-05	DE
Sytl2	83671	Sytl2	-2.77852	5.83144	-12.5949	4.75276e-25	5.10312e-23	DE
Cenpn	72155	Cenpn	-2.77894	3.2455	-6.22445	3.64574e-09	5.59213e-08	DE
Nuf2	66977	Nuf2	-2.77958	3.54194	-6.59497	5.69458e-10	9.9152e-09	DE
Clec12a	232413	Clec12a	-2.78888	1.53697	-5.22242	5.07364e-07	5.44766e-06	DE
Esco2	71988	Esco2	-2.79029	3.53433	-7.60377	3.18578e-12	7.75608e-11	DE
Iglc1	110785	Iglc1	-2.7913	1.28923	-5.44219	2.56791e-07	2.90625e-06	DE
Nrarp	67122	Nrarp	-2.79291	2.77131	-6.35522	1.53295e-09	2.49775e-08	DE
Plk1	18817	Plk1	-2.81811	3.96331	-7.36952	9.64498e-12	2.17142e-10	DE
Ifngr2	15980	Ifngr2	-2.8307	1.23462	-5.22434	7.66289e-07	8.05229e-06	DE
Chst3	53374	Chst3	-2.84047	1.17558	-5.1103	1.32039e-06	1.34857e-05	DE
Hmmr	15366	Hmmr	-2.84233	4.79731	-9.63737	2.11092e-17	9.256e-16	DE
Lair1	52855	Lair1	-2.85497	3.57795	-7.54097	3.77284e-12	9.10591e-11	DE
Samd11	231004	Samd11	-2.86601	1.68846	-5.04598	1.03642e-06	1.06765e-05	DE
Gtse1	29870	Gtse1	-2.8682	2.79406	-6.28642	2.83428e-09	4.40391e-08	DE
Pik3c2b	240752	Pik3c2b	-2.87438	2.25253	-5.61713	6.38575e-08	8.06646e-07	DE
Aurka	20878	Aurka	-2.87997	3.62935	-7.56973	3.45181e-12	8.35517e-11	DE
Depdc1b	218581	Depdc1b	-2.89951	4.29673	-8.11433	1.43967e-13	4.14337e-12	DE
Btk	12229	Btk	-2.91894	1.22337	-5.52318	2.1875e-07	2.51998e-06	DE
Eme1	268465	Eme1	-2.94357	3.296	-7.23765	1.86687e-11	4.01907e-10	DE
Ska3	219114	Ska3	-2.95112	3.30152	-7.01121	6.05823e-11	1.20231e-09	DE
Ifi205	226695	Ifi205	-2.97058	1.15448	-4.61357	1.46673e-05	0.000125163	DE
Gzmb	14939	Gzmb	-2.98449	8.80785	-14.5945	3.24169e-25	3.67079e-23	DE
Kifc5b	16580	Kifc5b	-2.9851	3.13179	-6.30321	2.13749e-09	3.39686e-08	DE
Gm16341	102634967	Gm16341	-2.98867	1.54417	-4.63133	7.04712e-06	6.37962e-05	DE
Cnr2	12802	Cnr2	-2.98909	1.35668	-4.82143	3.81543e-06	3.63116e-05	DE
Aunip	69885	Aunip	-2.9979	3.02419	-6.36301	1.85887e-09	2.98811e-08	DE
Mybl1	17864	Mybl1	-3.02531	2.4915	-5.91224	1.78805e-08	2.44688e-07	DE
Cd300c2	140497	Cd300c2	-3.03731	1.17497	-5.29883	5.5824e-07	5.96334e-06	DE
I830077J02Rik	433638	I830077J02Rik	-3.03758	1.14634	-5.21196	9.72071e-07	1.00756e-05	DE
Adamts14	237360	Adamts14	-3.03933	3.53275	-7.47349	4.52893e-12	1.08062e-10	DE
Nxpe2	78252	Nxpe2	-3.04524	1.16001	-5.48446	2.63789e-07	2.9774e-06	DE
Prdm1	12142	Prdm1	-3.05552	4.72582	-10.3271	3.51605e-19	1.8756e-17	DE
Zmiz1os1	414118	Zmiz1os1	-3.06435	1.97953	-5.64109	6.09902e-08	7.7159e-07	DE
Entpd1	12495	Entpd1	-3.06747	3.9027	-8.42273	2.70345e-14	8.44827e-13	DE
Kif20a	19348	Kif20a	-3.07057	3.63276	-8.05447	2.3052e-13	6.39274e-12	DE
Cacna1e	12290	Cacna1e	-3.07274	1.15945	-5.3401	5.42268e-07	5.80012e-06	DE
Bcl11a	14025	Bcl11a	-3.1018	1.12518	-5.64174	2.34693e-07	2.68152e-06	DE
Ddias	74041	Ddias	-3.11131	2.47262	-6.66525	5.04726e-10	8.88043e-09	DE
Ly6d	17068	Ly6d	-3.11709	1.22956	-5.54884	2.15191e-07	2.4824e-06	DE
E2f8	108961	E2f8	-3.12098	3.60604	-8.09414	2.00688e-13	5.64014e-12	DE
Pimreg	109212	Pimreg	-3.12344	2.9364	-7.13976	3.66641e-11	7.50763e-10	DE
Hist1h2bh	NA	Hist1h2bh	-3.13547	2.29148	-6.21224	4.77814e-09	7.21026e-08	DE
Wdfy4	545030	Wdfy4	-3.13793	1.4121	-5.56456	1.17485e-07	1.40965e-06	DE
Eps8	13860	Eps8	-3.1481	2.04845	-6.12718	6.84294e-09	1.00017e-07	DE
BC030867	NA	BC030867	-3.14823	2.48267	-6.2503	4.27271e-09	6.4826e-08	DE
Kctd14	233529	Kctd14	-3.15988	1.26665	-5.40683	3.71544e-07	4.05166e-06	DE
Foxm1	14235	Foxm1	-3.17153	3.28242	-7.09756	4.30861e-11	8.7584e-10	DE
Ccl5	20304	Ccl5	-3.17213	11.6391	-12.5253	2.47444e-21	1.72695e-19	DE
Fam83d	71878	Fam83d	-3.18783	2.46498	-6.59957	6.78568e-10	1.16217e-08	DE
Fcmr	69169	Fcmr	-3.19284	1.22613	-5.87031	4.48556e-08	5.78838e-07	DE
Sgo2a	68549	Sgo2a	-3.20812	3.89616	-8.4744	2.6387e-14	8.27681e-13	DE
Gm43388	NA	Gm43388	-3.20861	1.11409	-5.80694	1.09393e-07	1.32012e-06	DE
Tns3	319939	Tns3	-3.21902	1.22337	-5.90394	4.70471e-08	6.05253e-07	DE
Ltb4r1	16995	Ltb4r1	-3.23413	2.86057	-6.67362	3.98111e-10	7.10913e-09	DE
Wdr95	381693	Wdr95	-3.2957	5.49613	-10.8396	1.94528e-20	1.18056e-18	DE
Trav13-1	100126469	Trav13-1	-3.30645	1.18549	-5.59816	1.53423e-07	1.80466e-06	DE
Iglc2	110786	Iglc2	-3.31971	1.23467	-5.71305	1.53007e-07	1.80229e-06	DE
Kif14	381293	Kif14	-3.32357	3.44799	-8.21288	1.55397e-13	4.45703e-12	DE
Kif4	16571	Kif4	-3.33226	4.13036	-8.85958	2.86382e-15	1.02938e-13	DE
Traip	22036	Traip	-3.34187	3.07984	-7.27691	1.40116e-11	3.0639e-10	DE
Zdhhc14	224454	Zdhhc14	-3.34596	1.21689	-5.46314	2.65411e-07	2.99168e-06	DE
Gas2l3	237436	Gas2l3	-3.35836	2.71533	-6.48224	1.25932e-09	2.08434e-08	DE
Phka1	18679	Phka1	-3.37179	1.20278	-6.0394	2.2542e-08	3.02826e-07	DE
Sapcd2	72080	Sapcd2	-3.38616	2.98789	-6.7806	2.40186e-10	4.39205e-09	DE
Blnk	17060	Blnk	-3.41547	1.17113	-5.7903	1.06541e-07	1.28942e-06	DE
H2-DMb2	15000	H2-DMb2	-3.43006	1.20717	-5.84474	6.46283e-08	8.15154e-07	DE
Heatr9	629303	Heatr9	-3.43344	3.38807	-7.01594	5.92432e-11	1.17853e-09	DE
Ms4a1	12482	Ms4a1	-3.47629	1.21336	-5.84598	9.68517e-08	1.17726e-06	DE
Cdc25c	12532	Cdc25c	-3.49436	2.93832	-6.72221	5.78268e-10	1.00477e-08	DE
Nhsl2	100042480	Nhsl2	-3.50742	2.82185	-6.49033	9.89932e-10	1.6648e-08	DE
Hist1h2af	NA	Hist1h2af	-3.51151	2.34741	-6.20561	5.67287e-09	8.45379e-08	DE
Mxd3	17121	Mxd3	-3.53716	3.3713	-7.38105	1.1104e-11	2.47989e-10	DE
Nek2	18005	Nek2	-3.5826	3.32072	-7.7677	1.75195e-12	4.41944e-11	DE
Myof	226101	Myof	-3.70444	1.16001	-5.86714	7.4869e-08	9.2893e-07	DE
Aspm	12316	Aspm	-3.72132	4.06793	-8.50755	2.2201e-14	7.04292e-13	DE
Rnase6	78416	Rnase6	-3.72167	1.08526	-6.42127	1.38723e-08	1.92034e-07	DE
S1pr5	94226	S1pr5	-3.78382	2.12161	-5.96891	2.68838e-08	3.5569e-07	DE
Blk	12143	Blk	-3.79387	1.15567	-6.43354	7.4232e-09	1.07559e-07	DE
Arhgap6	11856	Arhgap6	-3.81011	1.22899	-6.55811	2.49542e-09	3.92841e-08	DE
Kif2c	73804	Kif2c	-3.84217	3.58875	-8.01208	4.58701e-13	1.23129e-11	DE
Cdc20b	238896	Cdc20b	-3.8504	1.95807	-6.43411	1.63978e-09	2.66664e-08	DE
Pif1	208084	Pif1	-3.86098	2.96329	-7.41708	1.25087e-11	2.77144e-10	DE
Enho	69638	Enho	-4.01204	1.49604	-6.15476	1.10807e-08	1.57023e-07	DE
Hist1h3b	NA	Hist1h3b	-4.01437	2.08029	-7.57627	7.6529e-12	1.76597e-10	DE
Gpr34	23890	Gpr34	-4.03398	1.56636	-6.46222	1.91679e-09	3.07531e-08	DE
Iqgap3	404710	Iqgap3	-4.06441	2.10897	-6.75991	4.0826e-10	7.25941e-09	DE
Espl1	105988	Espl1	-4.07398	3.0562	-8.03145	4.06371e-13	1.10499e-11	DE
Troap	78733	Troap	-4.07561	2.9314	-7.72726	2.16556e-12	5.36584e-11	DE
Ccr2	12772	Ccr2	-4.28473	6.66538	-14.2267	3.86374e-28	5.57911e-26	DE
Klrg1	50928	Klrg1	-4.37827	4.01231	-7.24841	5.48079e-11	1.09812e-09	DE
Hist1h2an	NA	Hist1h2an	-4.44238	1.95441	-7.7689	4.15739e-12	9.94805e-11	DE
Pld3	18807	Pld3	0.525959	5.526	2.33513	0.0104783	0.0502033	not DE
Pcca	110821	Pcca	0.502903	5.4247	2.3319	0.0105656	0.0505927	not DE
Ppm1k	243382	Ppm1k	0.560694	4.37777	2.3246	0.0107705	0.0515445	not DE
Mtbp	105837	Mtbp	-0.639142	4.54266	-2.32359	0.0107985	0.0516491	not DE
Rab2b	76338	Rab2b	0.61561	4.3884	2.32415	0.010834	0.0517891	not DE
Ntrk3	18213	Ntrk3	0.675093	3.60489	2.3222	0.0108745	0.051949	not DE
Naca	17938	Naca	0.325021	10.2698	2.32047	0.0108798	0.051949	not DE
Mtss1	211401	Mtss1	0.751324	3.09278	2.33167	0.0108988	0.0520099	not DE
Spata6	67946	Spata6	0.518803	5.54421	2.31793	0.0109508	0.0522284	not DE
Dnajb1	81489	Dnajb1	-0.581655	4.91205	-2.315	0.0110331	0.052591	not DE
Gpr141	353346	Gpr141	-1.43705	1.34139	-2.38217	0.0110775	0.0527726	not DE
Snrpb	20638	Snrpb	-0.405728	7.79147	-2.31169	0.0111265	0.0529757	not DE
Zfp217	228913	Zfp217	0.559264	4.65908	2.30976	0.0111814	0.0532069	not DE
Ttc7	225049	Ttc7	-0.514302	6.12676	-2.30632	0.0112801	0.0536389	not DE
Ndufa6	67130	Ndufa6	0.408927	7.42025	2.30615	0.011285	0.0536389	not DE
Ece1	230857	Ece1	0.579499	4.38448	2.30381	0.0113629	0.0539788	not DE
Atad2	70472	Atad2	-0.506727	6.33978	-2.3034	0.0113695	0.0539793	not DE
Glrx2	69367	Glrx2	0.463469	6.13059	2.30038	0.0114519	0.0543395	not DE
Tmco4	77056	Tmco4	-0.597607	4.96772	-2.29911	0.0114889	0.0544846	not DE
Serhl	68607	Serhl	0.577098	4.38569	2.29796	0.0115334	0.0546645	not DE
Cabcoco1	73287	Cabcoco1	0.723526	3.17947	2.30178	0.0115629	0.0547732	not DE
Impdh1	23917	Impdh1	-0.572823	4.99635	-2.29637	0.0115744	0.0547968	not DE
Klf2	16598	Klf2	-0.388876	9.06103	-2.29782	0.0115841	0.0548117	not DE
Ssbp3	72475	Ssbp3	0.453533	6.31857	2.29551	0.0115945	0.0548299	not DE
Zswim8	268721	Zswim8	0.588425	4.59702	2.29419	0.0116334	0.0549831	not DE
Fbrs	14123	Fbrs	0.56489	4.61969	2.29401	0.0116441	0.0550026	not DE
Spn	20737	Spn	-0.423023	7.92899	-2.29206	0.0116964	0.0552184	not DE
Akr7a5	110198	Akr7a5	0.639285	3.9519	2.29291	0.0117087	0.055245	not DE
Tacc2	57752	Tacc2	0.678295	3.33127	2.28986	0.0118108	0.0556954	not DE
5830418P13Rik	100529079	5830418P13Rik	0.733519	2.80262	2.29068	0.0118196	0.0557057	not DE
Ccdc174	232236	Ccdc174	0.506124	5.38518	2.28668	0.0118623	0.0558757	not DE
Shfl	319278	Shfl	0.709819	3.24414	2.28852	0.0119003	0.0560231	not DE
Zfp507	668501	Zfp507	0.577907	4.46732	2.28329	0.0119702	0.0563203	not DE
Cd47	16423	Cd47	-0.361195	9.57176	-2.28175	0.0120057	0.0564556	not DE
Haus6	230376	Haus6	-0.599809	5.00882	-2.27917	0.0120843	0.0567937	not DE
Anp32a	11737	Anp32a	0.393134	7.70381	2.2781	0.012117	0.0569154	not DE
Snrpd1	20641	Snrpd1	-0.426127	7.52935	-2.27711	0.0121473	0.0570256	not DE
B3gnt2	53625	B3gnt2	0.425789	7.08684	2.27298	0.0122745	0.0575903	not DE
Ptger4	19219	Ptger4	-0.627461	4.61497	-2.26669	0.0124704	0.058477	not DE
Mylpf	17907	Mylpf	-0.783461	3.47488	-2.26564	0.0125499	0.0588165	not DE
Nudt4	71207	Nudt4	-0.532165	5.74935	-2.2629	0.0125897	0.0589704	not DE
Mis18a	66578	Mis18a	-0.588193	4.65151	-2.26032	0.0126831	0.0593747	not DE
Atp2a3	53313	Atp2a3	-0.509961	5.87978	-2.25923	0.0127063	0.0594499	not DE
Cep295	319675	Cep295	-0.553708	5.37342	-2.25818	0.0127401	0.0595748	not DE
Fundc1	72018	Fundc1	0.603952	4.28088	2.25747	0.0127885	0.0597677	not DE
Sh3bgrl	56726	Sh3bgrl	0.438931	6.52941	2.25504	0.0128406	0.0599776	not DE
Mettl15	76894	Mettl15	0.544053	4.88331	2.25428	0.0128709	0.0600857	not DE
Bckdha	12039	Bckdha	0.582783	4.13837	2.25091	0.0129798	0.0605516	not DE
Smc3	13006	Smc3	-0.438177	7.28917	-2.25057	0.0129852	0.0605516	not DE
Arpp19	59046	Arpp19	-0.420136	7.48044	-2.24895	0.0130382	0.060765	not DE
Tagln2	21346	Tagln2	-0.397052	8.47554	-2.24826	0.0130607	0.060836	not DE
Pign	27392	Pign	0.519315	5.1568	2.24547	0.0131521	0.061228	not DE
Rpl30	19946	Rpl30	0.321541	11.5992	2.25015	0.0131617	0.0612386	not DE
Fxn	14297	Fxn	-0.54533	5.03179	-2.24237	0.0132543	0.0616351	not DE
Acp5	11433	Acp5	0.449527	6.58827	2.24149	0.0132835	0.0617339	not DE
Mlxip	208104	Mlxip	0.488052	5.97248	2.24128	0.0132903	0.0617339	not DE
Washc3	67282	Washc3	0.483791	6.10835	2.23642	0.0134525	0.0624526	not DE
Tstd3	77032	Tstd3	0.514786	4.9486	2.23537	0.0134879	0.0625821	not DE
Exosc8	69639	Exosc8	-0.467633	6.63386	-2.23514	0.0135011	0.062609	not DE
Ctdnep1	67181	Ctdnep1	0.506081	5.37509	2.23394	0.0135358	0.0627087	not DE
Gzmc	14940	Gzmc	-1.2856	2.7997	-2.27454	0.0135376	0.0627087	not DE
Hist1h4h	NA	Hist1h4h	-0.869937	3.24237	-2.23629	0.0135516	0.0627388	not DE
Slc4a7	218756	Slc4a7	0.449796	6.71514	2.23043	0.0136545	0.0631534	not DE
Klf6	23849	Klf6	-0.528799	5.74309	-2.23038	0.0136562	0.0631534	not DE
Klf10	21847	Klf10	-0.778737	3.72426	-2.22987	0.0137333	0.0634746	not DE
Ibtk	108837	Ibtk	0.548678	4.70885	2.22684	0.0137771	0.0636421	not DE
Tiprl	226591	Tiprl	0.495651	5.82053	2.22423	0.0138667	0.0640209	not DE
Uqcrh	66576	Uqcrh	0.340441	9.43733	2.22389	0.0138782	0.0640386	not DE
Ppp2cb	19053	Ppp2cb	-0.524965	5.67149	-2.22333	0.0138976	0.0640929	not DE
Psmd13	23997	Psmd13	-0.438947	6.8996	-2.222	0.0139437	0.0642698	not DE
Nup93	71805	Nup93	-0.57694	5.16543	-2.22184	0.0139549	0.0642864	not DE
Napsa	16541	Napsa	0.617754	3.58587	2.2186	0.0140734	0.0647965	not DE
Scd1	20249	Scd1	-1.13471	1.64826	-2.23686	0.0141481	0.0651048	not DE
Fam214a	235493	Fam214a	0.535582	5.1532	2.21569	0.0141761	0.0651975	not DE
Tnfaip8l2	69769	Tnfaip8l2	0.464385	6.29227	2.21252	0.0142747	0.0656153	not DE
1700120C14Rik	73600	1700120C14Rik	-0.917522	2.69582	-2.21605	0.0143039	0.065713	not DE
Rassf2	215653	Rassf2	0.499594	5.44298	2.2081	0.0144315	0.0662631	not DE
Zmym4	67785	Zmym4	0.50307	5.60096	2.20776	0.0144437	0.0662825	not DE
Banf1	23825	Banf1	-0.460267	7.22403	-2.20701	0.0144705	0.0663694	not DE
Akap8l	54194	Akap8l	0.491196	5.34026	2.20508	0.0145396	0.06665	not DE
Rhbdf2	217344	Rhbdf2	-0.686122	3.77146	-2.20452	0.0145914	0.0668505	not DE
C920021L13Rik	100042889	C920021L13Rik	-0.891158	3.17591	-2.20812	0.0146111	0.0669045	not DE
Ttyh3	78339	Ttyh3	-0.66076	3.94457	-2.20114	0.0147001	0.0672749	not DE
2300009A05Rik	69478	2300009A05Rik	-0.548774	4.93878	-2.19962	0.0147426	0.0674329	not DE
Crbn	58799	Crbn	0.49582	5.31819	2.19831	0.0147842	0.0675861	not DE
Ube2z	268470	Ube2z	0.53015	5.15994	2.19731	0.0148266	0.067743	not DE
Tspan2	70747	Tspan2	-0.667132	4.18095	-2.19643	0.0148971	0.0680063	not DE
Cenpm	66570	Cenpm	-0.749795	4.16898	-2.20109	0.0149005	0.0680063	not DE
Nudt7	67528	Nudt7	0.618162	3.675	2.19504	0.0149219	0.0680671	not DE
2310009A05Rik	NA	2310009A05Rik	0.506881	5.24747	2.19084	0.0150582	0.0686514	not DE
Itih5	209378	Itih5	-0.761034	3.46909	-2.19163	0.0150868	0.0687441	not DE
Peak1	244895	Peak1	-0.434983	7.56736	-2.18379	0.0153212	0.0697744	not DE
Pik3r1	18708	Pik3r1	-0.444731	6.91533	-2.18334	0.015338	0.0698131	not DE
Prxl2a	70564	Prxl2a	0.628759	3.69174	2.18323	0.015387	0.0699979	not DE
Zfp984	100041677	Zfp984	0.529156	4.99243	2.18175	0.0153978	0.0700092	not DE
Lrrc40	67144	Lrrc40	-0.831297	3.65713	-2.18469	0.0154486	0.070202	not DE
H2-Q4	15015	H2-Q4	0.510669	5.32318	2.17973	0.015474	0.0702792	not DE
Ass1	11898	Ass1	-0.810134	3.5494	-2.18085	0.0154871	0.0703004	not DE
Atl2	56298	Atl2	-0.63339	4.35562	-2.17666	0.0155909	0.0707335	not DE
Abracl	73112	Abracl	-0.353241	9.31629	-2.1702	0.0158385	0.0718179	not DE
Rnf41	67588	Rnf41	0.619867	4.12838	2.17233	0.0158621	0.0718859	not DE
Ankfy1	11736	Ankfy1	0.472808	6.01607	2.16714	0.0159572	0.0722777	not DE
Gpat3	231510	Gpat3	-0.861761	2.84863	-2.16827	0.0160259	0.0725496	not DE
Med7	66213	Med7	-0.734406	4.01578	-2.16405	0.0161857	0.0732334	not DE
Trip12	14897	Trip12	0.389145	7.48292	2.15939	0.0162612	0.0735355	not DE
Med18	67219	Med18	-0.866477	3.03358	-2.15843	0.016412	0.0741771	not DE
Nit1	27045	Nit1	0.55708	4.53016	2.15564	0.0164226	0.0741851	not DE
Bnip3l	12177	Bnip3l	0.427501	6.75356	2.15318	0.0165082	0.0745314	not DE
Snrpd3	67332	Snrpd3	-0.422496	7.37601	-2.15121	0.0165872	0.074848	not DE
A430093F15Rik	403202	A430093F15Rik	0.468576	6.44023	2.1494	0.0166604	0.0751365	not DE
Ank	11732	Ank	-0.57416	5.05372	-2.1493	0.0166706	0.0751365	not DE
Pnpt1	71701	Pnpt1	0.52365	5.09145	2.14912	0.0166781	0.0751365	not DE
Gbp4	17472	Gbp4	0.511034	5.45102	2.14343	0.0169096	0.0761385	not DE
Marcksl1	17357	Marcksl1	0.692372	3.10626	2.14584	0.0169867	0.0764449	not DE
Wdr89	72338	Wdr89	0.519739	5.3014	2.13816	0.0171196	0.0770016	not DE
Gnai2	14678	Gnai2	-0.359825	9.10786	-2.12699	0.0175865	0.0790592	not DE
Galnt2	108148	Galnt2	-0.495213	5.95682	-2.12231	0.0177855	0.0799109	not DE
Alox5ap	11690	Alox5ap	-1.23282	1.25124	-2.16437	0.018041	0.0809899	not DE
Srsf7	225027	Srsf7	-0.393152	7.88264	-2.11627	0.018045	0.0809899	not DE
Parg	26430	Parg	0.490929	5.71803	2.11566	0.0180713	0.0810646	not DE
Mfhas1	52065	Mfhas1	0.515028	5.23397	2.11468	0.0181205	0.0812414	not DE
Txk	22165	Txk	0.468929	6.21707	2.11211	0.0182257	0.0816694	not DE
Sass6	72776	Sass6	-0.558465	4.85522	-2.10942	0.0183499	0.0821822	not DE
Zswim6	67263	Zswim6	0.417049	7.26046	2.10889	0.0183668	0.0822139	not DE
Myo1e	71602	Myo1e	0.507353	5.20292	2.10851	0.0183898	0.0822729	not DE
Itpr1	16438	Itpr1	0.414878	7.24859	2.10803	0.0184045	0.0822947	not DE
AI987944	233168	AI987944	0.576916	4.11349	2.10744	0.0184371	0.0823963	not DE
Zfp995	70081	Zfp995	0.590024	3.69695	2.10729	0.01845	0.0824102	not DE
Ccl4	20303	Ccl4	-0.918294	5.1281	-2.12245	0.0184903	0.0825459	not DE
Klre1	243655	Klre1	-0.879933	3.03101	-2.11071	0.0185207	0.0826377	not DE
Trmt1l	98685	Trmt1l	0.491696	5.55123	2.10491	0.0185424	0.0826904	not DE
Zfp414	328801	Zfp414	-0.650054	4.06323	-2.10468	0.0185664	0.0827532	not DE
Cers6	241447	Cers6	0.491665	5.66071	2.10077	0.0187264	0.083422	not DE
Egln3	112407	Egln3	-0.951871	2.11501	-2.10367	0.0188434	0.0838988	not DE
2210016L21Rik	72357	2210016L21Rik	0.487499	5.24823	2.09292	0.0190799	0.0849066	not DE
Kdsr	70750	Kdsr	0.545599	4.27829	2.09259	0.0191014	0.084957	not DE
Capn2	12334	Capn2	-0.528225	5.61387	-2.09157	0.0191476	0.0851174	not DE
Gpbp1l1	77110	Gpbp1l1	0.433604	6.42998	2.08896	0.0192602	0.0855724	not DE
Sdhaf4	68002	Sdhaf4	0.493878	5.26422	2.08711	0.0193449	0.0859032	not DE
Pi4k2a	84095	Pi4k2a	0.573348	4.41221	2.08467	0.0194712	0.0864183	not DE
Svbp	69216	Svbp	0.473914	5.9345	2.08411	0.019483	0.086425	not DE
Nt5c3	107569	Nt5c3	0.49461	5.34943	2.08367	0.0195034	0.0864697	not DE
Kpna2	16647	Kpna2	-0.696586	3.66576	-2.08288	0.0196002	0.0868527	not DE
Acot13	66834	Acot13	0.493535	5.33007	2.07634	0.0198451	0.0878916	not DE
Fam117a	215512	Fam117a	-0.475722	5.99394	-2.07543	0.0198878	0.088034	not DE
Eif3m	98221	Eif3m	0.378603	7.89083	2.06902	0.0201909	0.0893285	not DE
Lrrc8b	433926	Lrrc8b	-0.687844	3.82753	-2.06786	0.0202847	0.0896963	not DE
Serpina3f	238393	Serpina3f	-1.15402	1.62415	-2.09298	0.0204224	0.0902575	not DE
Cenpo	52504	Cenpo	-0.677555	4.04321	-2.06279	0.0204933	0.0905228	not DE
Casp7	12369	Casp7	-0.624751	4.55856	-2.06169	0.0205467	0.0907111	not DE
Tmem240	381582	Tmem240	-0.850301	2.51968	-2.06529	0.0205628	0.0907343	not DE
Ubr5	70790	Ubr5	0.427621	6.65387	2.05987	0.0206309	0.0909868	not DE
Hsbp1	68196	Hsbp1	0.43602	6.08903	2.05709	0.0207663	0.0915358	not DE
Phgdh	236539	Phgdh	-0.479148	6.21486	-2.05584	0.0208275	0.0917572	not DE
Kdm4b	193796	Kdm4b	0.595463	3.80683	2.05533	0.0208732	0.09191	not DE
Hsp90b1	22027	Hsp90b1	-0.399386	8.46559	-2.05402	0.0209342	0.0921304	not DE
Rfc5	72151	Rfc5	-0.580501	4.60623	-2.0484	0.0212079	0.0932859	not DE
Ccl1	20290	Ccl1	-3.55718	1.46661	-2.36471	0.0212445	0.0933978	not DE
Sgk3	170755	Sgk3	-0.722366	3.52711	-2.04014	0.0216546	0.0951391	not DE
Bysl	53414	Bysl	-0.666887	4.09319	-2.03937	0.0216633	0.0951391	not DE
Tmem256	69186	Tmem256	0.459579	6.13167	2.03669	0.0217826	0.0956126	not DE
Mrpl32	75398	Mrpl32	0.446564	5.99339	2.0364	0.0217971	0.0956262	not DE
Eef1a1	13627	Eef1a1	0.310686	11.8249	2.03692	0.0218104	0.0956344	not DE
Zfp386	56220	Zfp386	0.490402	5.31274	2.03348	0.021946	0.0961789	not DE
Zmym2	76007	Zmym2	0.476256	5.51677	2.03202	0.0220208	0.0964063	not DE
Syne1	64009	Syne1	0.448097	5.89971	2.03202	0.0220209	0.0964063	not DE
Acbd6	72482	Acbd6	0.444495	6.34966	2.03174	0.0220353	0.0964189	not DE
Apex1	11792	Apex1	0.567388	3.83322	2.02903	0.0222246	0.0971965	not DE
Pgs1	74451	Pgs1	0.508868	4.95304	2.02609	0.0223269	0.0975926	not DE
Ranbp1	19385	Ranbp1	-0.431117	7.50571	-2.0255	0.0223578	0.0976768	not DE
Pip4p2	72519	Pip4p2	0.532377	4.41832	2.0225	0.0225276	0.0983674	not DE
Suv39h1	20937	Suv39h1	-0.659257	3.99924	-2.0215	0.0225976	0.0986216	not DE
Phf23	78246	Phf23	0.54595	4.49712	2.01828	0.0227355	0.0991718	not DE
Tm2d3	68634	Tm2d3	0.488242	5.06602	2.00999	0.0231761	0.101041	not DE
Trmt10a	108943	Trmt10a	-0.681836	3.84379	-2.00973	0.0232172	0.101168	not DE
Smim1	68859	Smim1	-0.852653	2.4296	-2.01251	0.0232935	0.101447	not DE
Pea15a	18611	Pea15a	-0.588133	4.39794	-2.00648	0.023365	0.101655	not DE
Arf3	11842	Arf3	0.482882	5.75067	2.00647	0.0233655	0.101655	not DE
Shld2	75698	Shld2	0.517653	4.83579	2.00293	0.0235569	0.102435	not DE
Tbc1d14	100855	Tbc1d14	0.490089	5.31419	2.00026	0.0237025	0.103014	not DE
Jak3	16453	Jak3	0.566862	3.99087	1.99872	0.0238084	0.103421	not DE
Fanca	14087	Fanca	-0.68319	3.80968	-1.99888	0.0238211	0.103422	not DE
Cenpc1	12617	Cenpc1	-0.49398	5.62211	-1.99589	0.0239422	0.103894	not DE
Nup205	70699	Nup205	-0.550331	4.8035	-1.9948	0.0240024	0.104097	not DE
Trim30b	244183	Trim30b	-1.08287	1.2396	-2.02774	0.0240139	0.104097	not DE
Wdhd1	218973	Wdhd1	-0.592163	4.34018	-1.99321	0.0241343	0.104565	not DE
Srek1	218543	Srek1	0.441609	6.2252	1.99217	0.0241478	0.10457	not DE
Ly86	17084	Ly86	-1.02731	1.38117	-2.01334	0.0242028	0.104754	not DE
Arhgap24	231532	Arhgap24	-1.07656	1.2503	-2.02178	0.02434	0.105293	not DE
Npm1	18148	Npm1	0.356115	9.84122	1.99857	0.0243587	0.10532	not DE
Tap1	21354	Tap1	0.411315	6.9216	1.9881	0.0243748	0.105335	not DE
Slc44a1	100434	Slc44a1	0.668833	3.00962	1.98982	0.0243986	0.105383	not DE
Hspbap1	66667	Hspbap1	0.554342	4.22956	1.98313	0.024654	0.106432	not DE
2610020C07Rik	69918	2610020C07Rik	-0.55402	4.98561	-1.9819	0.0247239	0.106678	not DE
Rps2	16898	Rps2	0.341842	11.4775	1.99215	0.0247748	0.106843	not DE
Rpl21	19933	Rpl21	0.313634	11.2527	1.98096	0.0248792	0.107238	not DE
Nedd1	17997	Nedd1	-0.553391	4.77419	-1.97481	0.0251279	0.108254	not DE
Pola1	18968	Pola1	-0.480509	6.55045	-1.97251	0.0252676	0.1088	not DE
Ccdc134	76457	Ccdc134	-0.673289	3.64123	-1.97209	0.0252984	0.108877	not DE
Prdx6	11758	Prdx6	0.415031	6.33696	1.96662	0.0256017	0.110125	not DE
Fndc3a	319448	Fndc3a	0.436667	6.34772	1.96609	0.0256327	0.110155	not DE
Baz1b	22385	Baz1b	-0.405487	7.0201	-1.96605	0.025635	0.110155	not DE
Rccd1	269955	Rccd1	-0.754283	3.6127	-1.96706	0.025793	0.110778	not DE
Pja2	224938	Pja2	0.528721	4.35208	1.96306	0.0258101	0.110794	not DE
Mdn1	100019	Mdn1	0.507781	4.69881	1.96009	0.0259848	0.111487	not DE
Cdkn2a	12578	Cdkn2a	-0.88019	3.23691	-1.96735	0.0262842	0.112682	not DE
Cnot10	78893	Cnot10	0.494833	5.13584	1.95506	0.0262903	0.112682	not DE
Mctp2	244049	Mctp2	0.399405	7.80202	1.95412	0.0263665	0.112936	not DE
Ybx1	22608	Ybx1	-0.362179	9.24939	-1.95384	0.0263765	0.112936	not DE
Ttc21b	73668	Ttc21b	0.544888	4.37748	1.94856	0.0266878	0.114211	not DE
Hip1	215114	Hip1	-0.384681	8.45841	-1.94804	0.0267048	0.114225	not DE
Cog5	238123	Cog5	0.391701	7.1951	1.94629	0.0268107	0.114595	not DE
Chd2	244059	Chd2	0.385867	7.60367	1.94616	0.0268188	0.114595	not DE
Dclk2	70762	Dclk2	-0.714185	3.43305	-1.94426	0.0270191	0.115393	not DE
Borcs5	67774	Borcs5	-0.555513	4.91008	-1.94052	0.0271624	0.115945	not DE
Cxcr3	12766	Cxcr3	0.415674	6.93791	1.94009	0.0271887	0.115999	not DE
Ypel5	383295	Ypel5	0.516588	4.70777	1.93937	0.0272329	0.116128	not DE
Lysmd4	75099	Lysmd4	-0.638648	4.18027	-1.93937	0.0272524	0.116152	not DE
Tsix	22097	Tsix	0.455471	5.79701	1.93863	0.0272783	0.116203	not DE
Fars2	69955	Fars2	0.410878	6.71171	1.93795	0.0273207	0.116325	not DE
Tex30	75623	Tex30	-0.551467	4.96206	-1.93236	0.0276742	0.11777	not DE
Ifi44	99899	Ifi44	0.773535	1.76562	1.93937	0.0277751	0.118096	not DE
Atp8a2	50769	Atp8a2	-0.978996	2.05516	-1.9456	0.0277789	0.118096	not DE
Psme1	19186	Psme1	0.356135	8.51867	1.92984	0.0278238	0.118226	not DE
Ggt1	14598	Ggt1	-0.621447	4.15068	-1.92908	0.0279035	0.118457	not DE
Rheb	19744	Rheb	-0.43538	6.647	-1.92852	0.0279063	0.118457	not DE
Mbd4	17193	Mbd4	-0.660511	3.82675	-1.9279	0.0279677	0.118657	not DE
Klf12	16597	Klf12	-0.770708	4.2429	-1.93705	0.028008	0.118768	not DE
Ctc1	68964	Ctc1	-0.743453	3.36841	-1.92549	0.0282421	0.119671	not DE
Snx6	72183	Snx6	0.437316	6.5091	1.92308	0.0282495	0.119671	not DE
Rnf19b	75234	Rnf19b	0.479483	4.96078	1.91936	0.0284857	0.120611	not DE
Hmbox1	219150	Hmbox1	0.499473	5.19044	1.91901	0.0285083	0.120645	not DE
4930599N23Rik	75379	4930599N23Rik	0.654964	2.74451	1.91987	0.0285496	0.120759	not DE
Anapc11	66156	Anapc11	-0.441931	6.56438	-1.91799	0.0285737	0.1208	not DE
Arf4	11843	Arf4	0.413817	6.64618	1.91708	0.0286319	0.120985	not DE
2700038G22Rik	67194	2700038G22Rik	-0.735885	3.18003	-1.91791	0.0287182	0.121288	not DE
Fbxw11	103583	Fbxw11	0.452141	6.03617	1.91353	0.0288599	0.121812	not DE
Sdf2	20316	Sdf2	0.424136	6.21901	1.91336	0.0288711	0.121812	not DE
Heg1	77446	Heg1	0.496821	5.31278	1.91207	0.0290065	0.12231	not DE
Gga2	74105	Gga2	-0.823189	2.38362	-1.91611	0.0290186	0.12231	not DE
Gm26740	102637787	Gm26740	0.349974	9.18436	1.91079	0.0291648	0.122865	not DE
2900041M22Rik	78403	2900041M22Rik	-0.714206	3.31258	-1.90761	0.0292979	0.123364	not DE
Gem	14579	Gem	-0.633368	4.38823	-1.90596	0.0293998	0.12373	not DE
Fdx1	14148	Fdx1	0.482711	5.05505	1.90467	0.0294364	0.123761	not DE
Naa30	70646	Naa30	0.52081	4.38351	1.90489	0.0294366	0.123761	not DE
Gm2000	100038991	Gm2000	0.443919	5.90038	1.90355	0.0295098	0.124006	not DE
Phkb	102093	Phkb	0.443775	5.79683	1.90279	0.0295598	0.124154	not DE
Gemin7	69731	Gemin7	0.444953	5.73694	1.90185	0.0296217	0.124341	not DE
Otud7b	229603	Otud7b	0.484895	5.27776	1.90167	0.0296339	0.124341	not DE
Traf3ip3	215243	Traf3ip3	0.405225	7.01583	1.90029	0.0297251	0.124661	not DE
Rpl10-ps3	100043346	Rpl10-ps3	0.517977	4.43529	1.89853	0.0298641	0.125181	not DE
Ptpn12	19248	Ptpn12	-0.497253	5.8229	-1.89619	0.0299973	0.125677	not DE
[truncated: 6,376 more rows]

## Sheet: Acute.D8.c8_vs_Rest
genename	entrezgene_id	sym	logFC	AveExpr	t	P.Value	adj.P.Val	DE
Ifngas1	103214	Ifngas1	3.07125	4.62556	19.0422	3.42647e-37	1.38384e-33	DE
Sell	20343	Sell	2.84964	4.44022	17.3705	1.36714e-33	1.43122e-30	DE
Gzmm	16904	Gzmm	2.81361	3.98863	16.4146	1.4997e-34	2.09333e-31	DE
Rflnb	76566	Rflnb	2.71629	2.82338	13.3241	2.22747e-26	8.11091e-24	DE
Samd3	268288	Samd3	2.65325	3.58887	13.4346	3.43606e-26	1.19293e-23	DE
Nsg2	18197	Nsg2	2.61219	3.28105	11.536	1.83456e-20	2.89895e-18	DE
Id3	15903	Id3	2.32616	3.81603	12.9764	1.22671e-25	3.80507e-23	DE
Tcf7	21414	Tcf7	2.31944	6.63182	18.4507	1.10209e-35	2.30751e-32	DE
Rapgef4	56508	Rapgef4	2.27608	3.52902	8.45781	3.04844e-13	2.02624e-11	DE
Ctla2a	13024	Ctla2a	2.21618	8.92037	21.8626	4.95703e-37	1.38384e-33	DE
Aff3	16764	Aff3	2.19471	7.28253	15.9714	9.2271e-28	4.06721e-25	DE
Dapl1	76747	Dapl1	2.10131	3.61005	6.3071	8.42458e-09	2.86861e-07	DE
A630014C17Rik	399633	A630014C17Rik	2.0616	3.09221	8.15127	1.54691e-13	1.07961e-11	DE
Fgf13	14168	Fgf13	1.9984	7.41927	14.9115	3.56098e-26	1.19293e-23	DE
Il7r	16197	Il7r	1.80404	7.30577	11.768	4.87309e-20	7.28788e-18	DE
Slc14a1	108052	Slc14a1	1.74274	4.68628	9.70619	1.25843e-17	1.40524e-15	DE
Arl4c	320982	Arl4c	1.69056	6.61492	14.3571	1.30012e-29	7.77752e-27	DE
Tnfsf8	21949	Tnfsf8	1.68666	4.82092	8.16308	3.12577e-13	2.06128e-11	DE
Pou6f1	19009	Pou6f1	1.68542	4.71357	9.37022	8.91447e-17	9.10471e-15	DE
Ctla2b	13025	Ctla2b	1.67426	6.07367	11.131	1.48574e-20	2.3929e-18	DE
Rab37	58222	Rab37	1.67205	4.22145	7.72089	1.21617e-12	7.38076e-11	DE
Crtam	54698	Crtam	1.64916	5.45217	9.86431	8.38649e-18	9.75512e-16	DE
Btbd11	74007	Btbd11	1.64391	5.10389	8.9301	1.36263e-15	1.28225e-13	DE
Tlr1	21897	Tlr1	1.63865	2.69929	5.03632	9.19773e-07	2.01652e-05	DE
Lypd6b	71897	Lypd6b	1.62005	2.34792	4.43064	1.16116e-05	0.000192951	DE
Parp8	52552	Parp8	1.60141	5.51977	9.97355	3.30091e-18	4.06546e-16	DE
Nedd4l	83814	Nedd4l	1.55234	4.06102	6.98626	5.3702e-11	2.49863e-09	DE
Tcp11l2	216198	Tcp11l2	1.55071	4.63435	7.92053	3.29575e-13	2.1564e-11	DE
Unc5cl	76589	Unc5cl	1.54924	3.67828	5.12645	6.59751e-07	1.4974e-05	DE
Evl	14026	Evl	1.50863	6.66082	13.7673	4.11918e-28	2.0293e-25	DE
Eomes	13813	Eomes	1.48611	5.15488	8.19241	7.9067e-14	5.7085e-12	DE
Ms4a4c	64380	Ms4a4c	1.47572	5.56562	7.3087	4.24305e-11	1.99638e-09	DE
Tanc1	66860	Tanc1	1.45443	4.9906	8.75445	2.97056e-15	2.6751e-13	DE
P2rx7	18439	P2rx7	1.44554	2.24956	3.85763	9.82776e-05	0.00126627	DE
Il6ra	16194	Il6ra	1.43293	2.70033	3.75685	0.000138806	0.00170455	DE
Kbtbd11	74901	Kbtbd11	1.42433	4.93533	7.73281	9.30747e-13	5.73162e-11	DE
Tnfrsf25	85030	Tnfrsf25	1.40751	4.00516	5.97625	8.9854e-09	3.03438e-07	DE
Fhit	14198	Fhit	1.40362	5.55958	7.30647	2.33628e-11	1.15777e-09	DE
1810041H14Rik	78312	1810041H14Rik	1.39168	3.50269	5.29591	2.31891e-07	5.88512e-06	DE
Tespa1	67596	Tespa1	1.35183	6.13672	9.10536	5.30408e-16	5.16531e-14	DE
Chd3	216848	Chd3	1.3518	5.78648	9.06246	5.04585e-16	4.97165e-14	DE
Nckap5l	380969	Nckap5l	1.3243	2.55892	3.95135	6.58392e-05	0.000900074	DE
Rgs10	67865	Rgs10	1.32191	4.62822	6.15419	3.81236e-09	1.3882e-07	DE
Gm20069	100504113	Gm20069	1.31977	3.90329	5.05965	6.48749e-07	1.47643e-05	DE
Scml4	268297	Scml4	1.30883	6.68779	10.6341	4.96339e-20	7.2927e-18	DE
Ccr7	12775	Ccr7	1.29222	2.88157	4.1039	3.59162e-05	0.000526792	DE
A430088P11Rik	106059	A430088P11Rik	1.28168	3.45993	4.66121	3.62314e-06	6.83419e-05	DE
Ssbp2	66970	Ssbp2	1.27574	4.90716	6.07656	5.65599e-09	2.00716e-07	DE
Ehd3	57440	Ehd3	1.26921	5.46587	8.03591	1.73353e-13	1.19003e-11	DE
Gem	14579	Gem	1.26889	4.38823	5.11466	5.30074e-07	1.24352e-05	DE
Il6st	16195	Il6st	1.26298	4.53374	5.35302	1.77941e-07	4.64255e-06	DE
Mgst2	211666	Mgst2	1.25434	5.33719	7.44266	4.54648e-12	2.50505e-10	DE
Gm43647	NA	Gm43647	1.242	6.09023	7.62452	2.16306e-12	1.24079e-10	DE
Lcn4	16821	Lcn4	1.23976	4.31773	4.91472	1.25419e-06	2.6933e-05	DE
Trat1	77647	Trat1	1.20928	2.37839	2.70449	0.00400001	0.0312501	DE
Trav14-1	436467	Trav14-1	1.20391	6.53292	7.626	2.24775e-12	1.28061e-10	DE
Fam189b	68521	Fam189b	1.20365	6.01974	8.45856	1.60563e-14	1.3314e-12	DE
Irf2bp2	270110	Irf2bp2	1.20202	5.41764	7.34162	7.85398e-12	4.18962e-10	DE
Slc9a9	331004	Slc9a9	1.1911	8.16839	12.9792	4.32681e-26	1.39373e-23	DE
Ly6c2	100041546	Ly6c2	1.1856	9.85544	9.05655	2.00843e-14	1.64908e-12	DE
Trdc	100123473	Trdc	1.17696	7.6199	6.47278	2.8949e-09	1.08236e-07	DE
Dtx1	14357	Dtx1	1.17553	4.48891	4.82268	1.83468e-06	3.76605e-05	DE
Ltb	16994	Ltb	1.17489	8.52342	12.8159	5.95586e-25	1.66268e-22	DE
Tnfrsf26	244237	Tnfrsf26	1.15744	4.85949	5.59332	5.6451e-08	1.5996e-06	DE
Zfp831	100043757	Zfp831	1.15529	4.60227	4.38204	1.36072e-05	0.000223891	DE
Saraf	67887	Saraf	1.14933	7.34916	10.3058	3.47178e-19	4.6897e-17	DE
Klk8	259277	Klk8	1.14665	6.12875	8.0265	1.82704e-13	1.24402e-11	DE
Sidt1	320007	Sidt1	1.14373	8.04178	9.74726	4.3905e-17	4.65449e-15	DE
Gm20324	100504637	Gm20324	1.13864	3.42909	3.86214	8.76269e-05	0.00115786	DE
Btg1	12226	Btg1	1.13387	7.65916	10.9303	8.54429e-21	1.43117e-18	DE
Rundc3b	242819	Rundc3b	1.1333	4.57647	3.84392	0.000107196	0.00136232	DE
Pim2	18715	Pim2	1.13311	5.13078	5.82526	1.86971e-08	5.84285e-07	DE
Rnf144a	108089	Rnf144a	1.12665	3.64921	3.39152	0.000472342	0.00500109	DE
Trerf1	224829	Trerf1	1.12233	5.59446	5.45108	1.28755e-07	3.44512e-06	DE
Actn1	109711	Actn1	1.11974	5.97021	6.88734	8.8185e-11	4.01386e-09	DE
Zfas1	68949	Zfas1	1.1191	6.11167	7.18411	1.83032e-11	9.23428e-10	DE
2410006H16Rik	69221	2410006H16Rik	1.11589	7.10456	8.66322	5.63779e-15	4.91838e-13	DE
Gpr183	321019	Gpr183	1.11067	6.81438	8.24744	5.39178e-14	4.06813e-12	DE
Cipc	217732	Cipc	1.10935	4.32906	4.5341	6.27914e-06	0.000110282	DE
Bcl6	12053	Bcl6	1.10499	3.18311	3.15102	0.00102593	0.00980394	DE
Cotl1	72042	Cotl1	1.10464	7.94691	11.4977	2.91201e-22	5.30177e-20	DE
Gm16093	NA	Gm16093	1.09041	4.21689	4.0189	4.78417e-05	0.00067796	DE
Gab3	210710	Gab3	1.08877	6.23931	5.57075	1.0804e-07	2.95697e-06	DE
G0s2	14373	G0s2	1.08468	2.9714	3.04147	0.00141719	0.0128036	DE
Hcst	23900	Hcst	1.08314	8.56494	10.4924	7.84757e-19	1.02693e-16	DE
Foxp1	108655	Foxp1	1.08118	8.10306	12.3855	1.47076e-24	3.84926e-22	DE
1700025G04Rik	69399	1700025G04Rik	1.08056	4.88793	4.76106	2.3809e-06	4.70283e-05	DE
Cd7	12516	Cd7	1.07971	5.05846	5.41231	1.31312e-07	3.48018e-06	DE
Epb41l4aos	69749	Epb41l4aos	1.07485	4.55333	4.84102	1.69558e-06	3.49998e-05	DE
Thumpd2	72167	Thumpd2	1.07218	3.7977	3.40525	0.000442403	0.00472593	DE
Pde11a	241489	Pde11a	1.06753	3.34803	2.96049	0.00184444	0.0160574	DE
Fgr	14191	Fgr	1.0629	2.7594	2.72925	0.00364451	0.0287844	DE
Sesn3	75747	Sesn3	1.05858	5.91692	6.56024	4.81484e-10	2.02635e-08	DE
Tm6sf1	107769	Tm6sf1	1.05054	5.63	5.91263	1.22508e-08	4.00784e-07	DE
Tom1	21968	Tom1	1.04922	3.82861	3.7425	0.000133562	0.00165226	DE
BC147527	625360	BC147527	1.04559	3.74734	3.19514	0.00088574	0.00865586	DE
Bach2	12014	Bach2	1.04499	6.53703	6.46611	9.82488e-10	3.91826e-08	DE
Itpr2	16439	Itpr2	1.04134	6.69649	7.89587	3.77925e-13	2.45358e-11	DE
Rnf167	70510	Rnf167	1.03981	5.87513	7.42364	5.04048e-12	2.75908e-10	DE
Galnt10	171212	Galnt10	1.03894	5.57337	5.91032	1.23892e-08	4.03732e-07	DE
Ifnar2	15976	Ifnar2	1.03794	6.39714	7.10067	2.85631e-11	1.39892e-09	DE
Abcg3	27405	Abcg3	1.0379	4.03215	3.53276	0.000281144	0.00319481	DE
Klrk1	27007	Klrk1	1.03706	7.83746	7.37827	1.98642e-11	9.90252e-10	DE
Pdcd4	18569	Pdcd4	1.03696	7.64228	9.55512	2.87635e-17	3.08838e-15	DE
Cd72	12517	Cd72	1.03596	3.84484	2.97234	0.00179771	0.0157653	DE
Tcf12	21406	Tcf12	1.0343	7.90422	9.88105	4.25406e-18	5.14808e-16	DE
Clec2d	93694	Clec2d	1.02554	7.4227	8.10172	1.26382e-13	8.96994e-12	DE
Lamp1	16783	Lamp1	1.02169	5.79623	6.43081	9.32107e-10	3.73512e-08	DE
Zfp36l1	12192	Zfp36l1	1.02162	6.08878	7.06599	3.43427e-11	1.64354e-09	DE
Pdk1	228026	Pdk1	1.01966	4.37007	3.83546	9.4573e-05	0.00122912	DE
Kdm5b	75605	Kdm5b	1.01753	4.69051	4.6167	4.48625e-06	8.20357e-05	DE
Ifi208	100033459	Ifi208	1.01728	5.52459	4.06531	4.86745e-05	0.000688596	DE
Zfp951	626391	Zfp951	1.01663	3.88297	3.43929	0.000386516	0.00421494	DE
Hsd17b11	114664	Hsd17b11	0.997321	3.04571	2.72478	0.0036466	0.0287844	DE
Smyd1	12180	Smyd1	0.996696	6.41752	6.24145	2.42097e-09	9.17451e-08	DE
Arl5c	217151	Arl5c	0.985357	5.62949	5.45236	1.09092e-07	2.97604e-06	DE
Ccl5	20304	Ccl5	0.984928	11.6391	5.72666	7.48499e-08	2.07572e-06	DE
Klhl3	100503085	Klhl3	0.981059	2.78504	2.56703	0.00570362	0.0416459	DE
Hsd11b1	15483	Hsd11b1	0.980125	7.57908	8.73	3.41697e-15	3.04438e-13	DE
Hvcn1	74096	Hvcn1	0.979477	4.65316	4.15754	2.78783e-05	0.000421445	DE
Zfhx2	239102	Zfhx2	0.977226	4.96435	4.32761	1.42461e-05	0.000231671	DE
Il4ra	16190	Il4ra	0.971512	3.42826	2.91344	0.00209299	0.0179414	DE
Ikbke	56489	Ikbke	0.971048	5.16643	4.28331	1.69984e-05	0.000273187	DE
Il27ra	50931	Il27ra	0.967291	6.09394	6.36597	1.29457e-09	5.06638e-08	DE
Pik3ip1	216505	Pik3ip1	0.966598	4.44873	3.65125	0.000184688	0.00219399	DE
Ccr2	12772	Ccr2	0.96613	6.66538	5.44144	1.3526e-07	3.56227e-06	DE
Rapgef6	192786	Rapgef6	0.965408	8.0232	11.061	3.92425e-21	6.70726e-19	DE
Znrf1	170737	Znrf1	0.964524	5.55525	4.89902	1.31107e-06	2.80824e-05	DE
Gas5	14455	Gas5	0.962583	8.29831	9.97356	2.4681e-18	3.08513e-16	DE
Cst7	13011	Cst7	0.962179	6.82488	6.61119	3.70585e-10	1.57546e-08	DE
Hdgfl3	29877	Hdgfl3	0.956078	5.48353	5.08304	5.84061e-07	1.35125e-05	DE
Rps27	57294	Rps27	0.950935	10.5539	15.8795	9.97001e-30	6.95823e-27	DE
Rassf2	215653	Rassf2	0.950875	5.44298	5.06385	6.36027e-07	1.45396e-05	DE
E230032D23Rik	414103	E230032D23Rik	0.949137	4.26648	3.46436	0.00035486	0.00391047	DE
Antxr2	71914	Antxr2	0.944407	5.35548	4.60231	4.63651e-06	8.38677e-05	DE
Lpp	210126	Lpp	0.942841	6.8114	6.06983	6.13769e-09	2.1598e-07	DE
Insr	16337	Insr	0.941514	3.25496	2.56846	0.00569413	0.0416129	DE
Eya2	14049	Eya2	0.941334	4.19736	3.04872	0.00138592	0.0126301	DE
Ctsw	13041	Ctsw	0.940432	7.6677	7.6011	1.91766e-12	1.11531e-10	DE
Cd2ap	12488	Cd2ap	0.933307	4.89273	4.1473	2.93335e-05	0.000439478	DE
Crim1	50766	Crim1	0.931688	5.64334	4.56813	5.3495e-06	9.57309e-05	DE
Cdon	57810	Cdon	0.929295	4.89239	4.06375	4.03243e-05	0.000584284	DE
Gm29243	102636691	Gm29243	0.92902	3.93587	3.19905	0.00085396	0.00838442	DE
Zfp945	240041	Zfp945	0.92845	4.85763	3.80323	0.000106267	0.00135463	DE
Gm30054	102631812	Gm30054	0.927522	6.85653	6.45253	8.34711e-10	3.36092e-08	DE
Xylt2	217119	Xylt2	0.926414	3.63827	2.76509	0.00323552	0.0258564	DE
As3mt	57344	As3mt	0.919857	3.587	2.6691	0.00427869	0.0330267	DE
Slamf6	30925	Slamf6	0.917268	7.82836	7.32555	1.02812e-11	5.38155e-10	DE
[truncated: 8,227 more rows]

## Sheet: Chronic.D8.c2_vs_Rest
genename	entrezgene_id	sym	logFC	AveExpr	t	P.Value	adj.P.Val	DE
[truncated: 8,375 more rows]

[truncated: 1 more sheets: C2(A.Blk.D8+D.D8)_vs_D14c0+D8C8]
